# Supplementary material for: Revisiting the African mtDNA landscape through complete mitochondrial genomes
Source: Commun Biol. 2026 Jun 3;9:754. doi: 10.1038/s42003-026-10330-9 (PMC13234189; doi:10.1038/s42003-026-10330-9)
Supplement: Supplementary file 3 — Supplementary Data 1 [file 42003_2026_10330_MOESM3_ESM.xlsx]

## Sheet: Sheet1
Supplementary Data 1: Accession numbers of all mitochondrial sequences used in this study; previously published as well as generated in the current study. Sequence ID, Haplogroup, Latitude, Longitude, Publication source and Language group is listed.
Index	ID (ENA/EGA/NCBI)	Sequence ID	Haplogroup	Latitude	Longitude	Publication	Language group
1	PV558957	054KKT	L1c2a2	-5.04	18.81	This study	Bantu
2	PV558958	107IDF	L1c2b2	-4.96	19.59	This study	Bantu
3	PV558959	022KKT	L1c2b2*1	-5.04	18.81	This study	Bantu
4	PV558960	HSQ205	L1c2b2*1	-32.2497623767198	24.5667419552733	This study	Indo-European
5	PV558961	041KKT	L1c2b2*1	-5.04	18.81	This study	Bantu
6	PV558962	038KKT	L1c2a1b	-5.04	18.81	This study	Bantu
7	PV558963	085IDF	L1c2a1b	-4.96	19.59	This study	Bantu
8	PV558964	006KKT	L1c2a1a	-5.04	18.81	This study	Bantu
9	PV558965	043KKT_sequencing2	L1c2a1a	-5.04	18.81	This study	Bantu
10	PV558966	044KKT	L1c2a3	-5.04	18.81	This study	Bantu
11	PV558967	104IDF	L1c2a3	-4.96	19.59	This study	Bantu
12	PV558968	211MNG	L1c2a3a	-4.02	19.53	This study	Bantu
13	PV558969	078KKT	L1c2a3a	-5.04	18.81	This study	Bantu
14	PV558970	170MNG	L1c2a3a	-4.02	19.53	This study	Bantu
15	PV558971	110IDF	L1c2b1a*	-4.96	19.59	This study	Bantu
16	PV558972	133IDF	L1c2b1b*1	-4.96	19.59	This study	Bantu
17	PV558973	095IDF	L1c1	-4.96	19.59	This study	Bantu
18	PV558974	172MNG	L1c3b1a	-4.02	19.53	This study	Bantu
19	PV558975	027KKT	L1c3b1a	-5.04	18.81	This study	Bantu
20	PV558976	055KKT	L1c3b1a	-5.04	18.81	This study	Bantu
21	PV558977	112IDF	L1c3c	-4.96	19.59	This study	Bantu
22	PV558978	245IDF	L1c3c	-4.96	19.59	This study	Bantu
23	PV558979	173MNG	L1c3a1b*1	-4.02	19.53	This study	Bantu
24	PV558980	176MNG	L1c3a1b*1	-4.02	19.53	This study	Bantu
25	PV558981	011KKT	L1c3a	-5.04	18.81	This study	Bantu
26	PV558982	HSQ175	L1c3a	-31.8671139085976	24.5550968370003	This study	Indo-European
27	PV558983	129IDF	L1c3a*1	-4.96	19.59	This study	Bantu
28	PV558984	242IDF	L1c3a*1	-4.96	19.59	This study	Bantu
29	PV558985	061KKT	L1c3a	-5.04	18.81	This study	Bantu
30	PV558986	019KKT	L1c1a2b	-5.04	18.81	This study	Bantu
31	PV558987	254KIN	L1c1a2c	-4.323333	15.308056	This study	Bantu
32	PV558988	274KIN	L1c1a2c	-4.323333	15.308056	This study	Bantu
33	PV558989	160MNG	L1c1a2	-4.02	19.53	This study	Bantu
34	PV558990	257KIN	L1c1a2	-4.323333	15.308056	This study	Bantu
35	PV558991	060KKT	L1c1b	-5.04	18.81	This study	Bantu
36	PV558992	243IDF	L1c1b1*2	-4.96	19.59	This study	Bantu
37	PV558993	070KKT	L1c1b*	-5.04	18.81	This study	Bantu
38	PV558994	269KIN	L1c1b*	-4.323333	15.308056	This study	Bantu
39	PV558995	287KIN	L1c1d1*	-4.323333	15.308056	This study	Bantu
40	PV558996	295KIN	L1c1d1*	-4.323333	15.308056	This study	Bantu
41	PV558997	016KKT	L1c1d*	-5.04	18.81	This study	Bantu
42	PV558998	018KKT	L1c1d*	-5.04	18.81	This study	Bantu
43	PV558999	077KKT	L1c1d*	-5.04	18.81	This study	Bantu
44	PV559000	HSQ177	L0d3b1*	-31.8671139085976	24.5550968370003	This study	Indo-European
45	PV559001	HSQ171	L0d3b1	-31.8671139085976	24.5550968370003	This study	Indo-European
46	PV559002	HSQ191	L0d3b1	-32.2497623767198	24.5667419552733	This study	Indo-European
47	PV559003	HSQ228	L0d1b2b2a	-32.2497623767198	24.5667419552733	This study	Indo-European
48	PV559004	HSQ170	L0d1a1b1a	-31.8671139085976	24.5550968370003	This study	Indo-European
49	PV559005	HSQ172	L0d1a1b1a	-31.8671139085976	24.5550968370003	This study	Indo-European
50	PV559006	HSQ174	L0d1a1b1a	-31.8671139085976	24.5550968370003	This study	Indo-European
51	PV559007	HSQ179	L0d1a1b1a	-31.8671139085976	24.5550968370003	This study	Indo-European
52	PV559008	HSQ182	L0d1a1b1a	-31.8671139085976	24.5550968370003	This study	Indo-European
53	PV559009	HSQ178	L0d1a1a2	-31.8671139085976	24.5550968370003	This study	Indo-European
54	PV559010	HSQ209	L0d1a1a2	-32.2497623767198	24.5667419552733	This study	Indo-European
55	PV559011	HSQ196	L0d1a1a	-32.2497623767198	24.5667419552733	This study	Indo-European
56	PV559012	HSQ197	L0d1a1a	-32.2497623767198	24.5667419552733	This study	Indo-European
57	PV559013	HSQ226	L0d1a1a	-32.2497623767198	24.5667419552733	This study	Indo-European
58	PV559014	HSQ192	L0d1a1a	-32.2497623767198	24.5667419552733	This study	Indo-European
59	PV559015	HSQ165b	L0d1a1a	-31.8671139085976	24.5550968370003	This study	Indo-European
60	PV559016	HSQ200	L0d1a1a	-32.2497623767198	24.5667419552733	This study	Indo-European
61	PV559017	HSQ187	L0d1b2b2	-32.2497623767198	24.5667419552733	This study	Indo-European
62	PV559018	HSQ168	L0d1b2b2b1	-31.8671139085976	24.5550968370003	This study	Indo-European
63	PV559019	HSQ194	L0d1b2b2a	-32.2497623767198	24.5667419552733	This study	Indo-European
64	PV559020	HSQ206	L0d1b2b2a	-32.2497623767198	24.5667419552733	This study	Indo-European
65	PV559021	HSQ225	L0d1b2b2a	-32.2497623767198	24.5667419552733	This study	Indo-European
66	PV559022	HSQ214	L0d1b2b1b1	-32.2497623767198	24.5667419552733	This study	Indo-European
67	PV559023	HSQ204	L0d1b2b1b1	-32.2497623767198	24.5667419552733	This study	Indo-European
68	PV559024	HSQ201	L0d1b2b1b1	-32.2497623767198	24.5667419552733	This study	Indo-European
69	PV559025	HSQ202	L0d1b2b1b1	-32.2497623767198	24.5667419552733	This study	Indo-European
70	PV559026	HSQ217	L0d1b2b1b1	-32.2497623767198	24.5667419552733	This study	Indo-European
71	PV559027	HSQ166b	L0d1b2b1b1	-31.8671139085976	24.5550968370003	This study	Indo-European
72	PV559028	HSQ183	L0d1b2b1b1	-31.8671139085976	24.5550968370003	This study	Indo-European
73	PV559029	HSQ208	L0d1b2b1b1	-32.2497623767198	24.5667419552733	This study	Indo-European
74	PV559030	HSQ203	L0d2c2	-32.2497623767198	24.5667419552733	This study	Indo-European
75	PV559031	HSQ164b	L0d2a1a	-31.8671139085976	24.5550968370003	This study	Indo-European
76	PV559032	HSQ207	L0d2a1a	-32.2497623767198	24.5667419552733	This study	Indo-European
77	PV559033	HSQ167b	L0d2a1a	-31.8671139085976	24.5550968370003	This study	Indo-European
78	PV559034	HSQ211	L0d2a1a	-32.2497623767198	24.5667419552733	This study	Indo-European
79	PV559035	HSQ190	L0d2a1a	-32.2497623767198	24.5667419552733	This study	Indo-European
80	PV559036	HSQ223	L0d2a1a	-32.2497623767198	24.5667419552733	This study	Indo-European
81	PV559037	HSQ180	L0d2a1a	-31.8671139085976	24.5550968370003	This study	Indo-European
82	PV559038	HSQ221	L0d2a1a	-32.2497623767198	24.5667419552733	This study	Indo-European
83	PV559039	HSQ229	L0d2a1a	-32.2497623767198	24.5667419552733	This study	Indo-European
84	PV559040	208MNG	L0a1e	-4.02	19.53	This study	Bantu
85	PV559041	026KKT	L0a1+16293	-5.04	18.81	This study	Bantu
86	PV559042	184MNG	L0a1a2	-4.02	19.53	This study	Bantu
87	PV559043	048KKT	L0a1a2	-5.04	18.81	This study	Bantu
88	PV559044	222MNG	L0a1a2	-4.02	19.53	This study	Bantu
89	PV559045	280KIN	L0a1a2	-4.323333	15.308056	This study	Bantu
90	PV559046	291KIN	L0a1a2	-4.323333	15.308056	This study	Bantu
91	PV559047	250KIN	L0a1b2a	-4.323333	15.308056	This study	Bantu
92	PV559048	091IDF_sequencing2	L0a1b1	-4.96	19.59	This study	Bantu
93	PV559049	209MNG	L0a1b1a	-4.02	19.53	This study	Bantu
94	PV559050	146MNG	L0a1b1a1	-4.02	19.53	This study	Bantu
95	PV559051	036KKT	L0a1b1a1	-5.04	18.81	This study	Bantu
96	PV559052	HSQ173	L0a1b1a1	-31.8671139085976	24.5550968370003	This study	Indo-European
97	PV559053	164MNG_sequencing2	L0a2a	-4.02	19.53	This study	Bantu
98	PV559054	154MNG	L0a2a2a	-4.02	19.53	This study	Bantu
99	PV559055	278KIN	L0a2a2a	-4.323333	15.308056	This study	Bantu
100	PV559056	201MNG	L0a2a2a1	-4.02	19.53	This study	Bantu
101	PV559057	238MNG	L0a2a2a1	-4.02	19.53	This study	Bantu
102	PV559058	102IDF	L0a2a2a	-4.96	19.59	This study	Bantu
103	PV559059	103IDF	L0a2a2a	-4.96	19.59	This study	Bantu
104	PV559060	241MNG	L0a2a2a	-4.02	19.53	This study	Bantu
105	PV559061	223MNG	L0a2a2a	-4.02	19.53	This study	Bantu
106	PV559062	292KIN	L0a2a1b	-4.323333	15.308056	This study	Bantu
107	PV559063	001KKT	L0a2a1a	-5.04	18.81	This study	Bantu
108	PV559064	097IDF	L0a2a1a	-4.96	19.59	This study	Bantu
109	PV559065	126IDF	L0a2a1a	-4.96	19.59	This study	Bantu
110	PV559066	142MNG	L2d1a	-4.02	19.53	This study	Bantu
111	PV559067	155MNG_sequencing2	L2d1a	-4.02	19.53	This study	Bantu
112	PV559068	094IDF	L2c1	-4.96	19.59	This study	Bantu
113	PV559069	271KIN	L2c2a	-4.323333	15.308056	This study	Bantu
114	PV559070	215MNG	L2c2b1	-4.02	19.53	This study	Bantu
115	PV559071	140IDF	L2c2b1b	-4.96	19.59	This study	Bantu
116	PV559072	237MNG	L2c2b1b	-4.02	19.53	This study	Bantu
117	PV559073	083IDF	L2c2b1b	-4.96	19.59	This study	Bantu
118	PV559074	134IDF	L2b2a	-4.96	19.59	This study	Bantu
119	PV559075	135IDF	L2b2a	-4.96	19.59	This study	Bantu
120	PV559076	136IDF	L2b2a	-4.96	19.59	This study	Bantu
121	PV559077	298KIN	L2b2a	-4.323333	15.308056	This study	Bantu
122	PV559078	005KKT	L2b1a2*1a	-5.04	18.81	This study	Bantu
123	PV559079	084IDF	L2b1b*	-4.96	19.59	This study	Bantu
124	PV559080	177MNG	L2b1b*	-4.02	19.53	This study	Bantu
125	PV559081	227MNG	L2b1a3	-4.02	19.53	This study	Bantu
126	PV559082	058KKT	L2b1a3	-5.04	18.81	This study	Bantu
127	PV559083	248KIN	L2b1a3	-4.323333	15.308056	This study	Bantu
128	PV559084	249KIN	L2b1a3	-4.323333	15.308056	This study	Bantu
129	PV559085	156MNG	L2b1a3	-4.02	19.53	This study	Bantu
130	PV559086	246IDF	L2b1a3	-4.96	19.59	This study	Bantu
131	PV559087	057KKT	L4b1a*1	-5.04	18.81	This study	Bantu
132	PV559088	080KKT	L1b1a	-5.04	18.81	This study	Bantu
133	PV559089	124IDF	L1b1a10	-4.96	19.59	This study	Bantu
134	PV559090	151MNG	L1b1a10	-4.02	19.53	This study	Bantu
135	PV559091	035KKT	L1b1a3	-5.04	18.81	This study	Bantu
136	PV559092	105IDF	L1b1a	-4.96	19.59	This study	Bantu
137	PV559093	167MNG	L2a5*1a	-4.02	19.53	This study	Bantu
138	PV559094	015KKT	L2a5*1	-5.04	18.81	This study	Bantu
139	PV559095	028KKT	L2a5*1	-5.04	18.81	This study	Bantu
140	PV559096	089IDF	L2a5*1	-4.96	19.59	This study	Bantu
141	PV559097	189MNG	L2a5*1	-4.02	19.53	This study	Bantu
142	PV559098	264KIN	L2a5*1	-4.323333	15.308056	This study	Bantu
143	PV559099	265KIN	L2a5*1	-4.323333	15.308056	This study	Bantu
144	PV559100	HSQ189	M2a'b	-32.2497623767198	24.5667419552733	This study	Indo-European
145	PV559101	174MNG	L2a2'3'4	-4.02	19.53	This study	Bantu
146	PV559102	259KIN	L2a4	-4.323333	15.308056	This study	Bantu
147	PV559103	149MNG	L2a1h*	-4.02	19.53	This study	Bantu
148	PV559104	273KIN	L2a1c1a2	-4.323333	15.308056	This study	Bantu
149	PV559105	099IDF	L2a1c2a	-4.96	19.59	This study	Bantu
150	PV559106	046KKT	L2a1c+16086	-5.04	18.81	This study	Bantu
151	PV559107	293KIN	L2a1c5	-4.323333	15.308056	This study	Bantu
152	PV559108	294KIN	L2a1c4a1	-4.323333	15.308056	This study	Bantu
153	PV559109	031KKT	L2a1g	-5.04	18.81	This study	Bantu
154	PV559110	101IDF	L2a1i1	-4.96	19.59	This study	Bantu
155	PV559111	013KKT	L2a1a3c	-5.04	18.81	This study	Bantu
156	PV559112	093IDF	L2a1a3c	-4.96	19.59	This study	Bantu
157	PV559113	116IDF	L2a1a2a1a	-4.96	19.59	This study	Bantu
158	PV559114	020KKT	L2a1a1	-5.04	18.81	This study	Bantu
159	PV559115	262KIN	L2a1a1	-4.323333	15.308056	This study	Bantu
160	PV559116	252KIN	L2a1a	-4.323333	15.308056	This study	Bantu
161	PV559117	229MNG	L2a1a2	-4.02	19.53	This study	Bantu
162	PV559118	297KIN	L2a1a2	-4.323333	15.308056	This study	Bantu
163	PV559119	HSQ169	L2a1b1a	-31.8671139085976	24.5550968370003	This study	Indo-European
164	PV559120	HSQ176	L2a1b1a	-31.8671139085976	24.5550968370003	This study	Indo-European
165	PV559121	114IDF	L2a1f3	-4.96	19.59	This study	Bantu
166	PV559122	064KKT	L2a1f	-5.04	18.81	This study	Bantu
167	PV559123	268KIN	L2a1f	-4.323333	15.308056	This study	Bantu
168	PV559124	068KKT	L2a1f	-5.04	18.81	This study	Bantu
169	PV559125	163MNG_sequencing2	L2a1f	-4.02	19.53	This study	Bantu
170	PV559126	021KKT	L2a1f	-5.04	18.81	This study	Bantu
171	PV559127	037KKT	L2a1f	-5.04	18.81	This study	Bantu
172	PV559128	150MNG	L2a1f	-4.02	19.53	This study	Bantu
173	PV559129	152MNG	L2a1f	-4.02	19.53	This study	Bantu
174	PV559130	165MNG	L2a1f	-4.02	19.53	This study	Bantu
175	PV559131	HSQ218	M42b1	-32.2497623767198	24.5667419552733	This study	Indo-European
176	PV559132	HSQ213	B4a1a1b	-32.2497623767198	24.5667419552733	This study	Indo-European
177	PV559133	HSQ215	B4a1a1b	-32.2497623767198	24.5667419552733	This study	Indo-European
178	PV559134	289KIN	L3k1	-4.323333	15.308056	This study	Bantu
179	PV559135	HSQ193	M18a	-32.2497623767198	24.5667419552733	This study	Indo-European
180	PV559136	059KKT	L1'2'3'4'5'6	-5.04	18.81	This study	Bantu
181	PV559137	284KIN	L4b1	-4.323333	15.308056	This study	Bantu
182	PV559138	225MNG	L3f1b1a	-4.02	19.53	This study	Bantu
183	PV559139	159MNG	L3f1b1a1	-4.02	19.53	This study	Bantu
184	PV559140	276KIN	L3f1b1a1	-4.323333	15.308056	This study	Bantu
185	PV559141	066KKT	L3f1b1a1	-5.04	18.81	This study	Bantu
186	PV559142	137IDF	L3f1b+16292	-4.96	19.59	This study	Bantu
187	PV559143	007KKT	L3f1b4c	-5.04	18.81	This study	Bantu
188	PV559144	285KIN	L3f1b4a	-4.323333	15.308056	This study	Bantu
189	PV559145	183MNG	L3f1b4a	-4.02	19.53	This study	Bantu
190	PV559146	002KKT	L3f1b4a1	-5.04	18.81	This study	Bantu
191	PV559147	086IDF	L3f1b4a	-4.96	19.59	This study	Bantu
192	PV559148	122IDF	L3f1b4a	-4.96	19.59	This study	Bantu
193	PV559149	247KIN	L3f1b4a	-4.323333	15.308056	This study	Bantu
194	PV559150	296KIN	L4b2a2	-4.323333	15.308056	This study	Bantu
195	PV559151	185MNG	L3d3a1a	-4.02	19.53	This study	Bantu
196	PV559152	197MNG	L3d3a1a	-4.02	19.53	This study	Bantu
197	PV559153	205MNG	L3d3a1	-4.02	19.53	This study	Bantu
198	PV559154	138IDF	L3d3a1	-4.96	19.59	This study	Bantu
199	PV559155	087IDF	L3d3a1a	-4.96	19.59	This study	Bantu
200	PV559156	096IDF	L3d3a1a	-4.96	19.59	This study	Bantu
201	PV559157	047KKT	L3d3a1a	-5.04	18.81	This study	Bantu
202	PV559158	113IDF	L3d3a1a	-4.96	19.59	This study	Bantu
203	PV559159	117IDF	L3d3a1a	-4.96	19.59	This study	Bantu
204	PV559160	190MNG	L3d3a1a	-4.02	19.53	This study	Bantu
205	PV559161	199MNG	L3d3a1a	-4.02	19.53	This study	Bantu
206	PV559162	082KKT	L3e1d1	-5.04	18.81	This study	Bantu
207	PV559163	213MNG	L3e1b2	-4.02	19.53	This study	Bantu
208	PV559164	230MNG	L3e1b2	-4.02	19.53	This study	Bantu
209	PV559165	119IDF	L3e1b2	-4.96	19.59	This study	Bantu
210	PV559166	074KKT	L3e1b2	-5.04	18.81	This study	Bantu
211	PV559167	178MNG	L3e1e1	-4.02	19.53	This study	Bantu
212	PV559168	109IDF	L3e1a1a	-4.96	19.59	This study	Bantu
213	PV559169	111IDF	L3e1a1a	-4.96	19.59	This study	Bantu
214	PV559170	115IDF	L3e1a1a	-4.96	19.59	This study	Bantu
215	PV559171	029KKT_sequencing2	L3e1a1a	-5.04	18.81	This study	Bantu
216	PV559172	123IDF	L3e1a1a	-4.96	19.59	This study	Bantu
217	PV559173	228MNG	L3e1	-4.02	19.53	This study	Bantu
218	PV559174	182MNG	L3e1	-4.02	19.53	This study	Bantu
219	PV559175	216MNG	L3e1	-4.02	19.53	This study	Bantu
220	PV559176	218MNG	L3e1	-4.02	19.53	This study	Bantu
221	PV559177	088IDF	L3e1a3a	-4.96	19.59	This study	Bantu
222	PV559178	175MNG	L3e1a3a	-4.02	19.53	This study	Bantu
223	PV559179	200MNG	L3e1a3a	-4.02	19.53	This study	Bantu
224	PV559180	168MNG	L3e1a3a	-4.02	19.53	This study	Bantu
225	PV559181	032KKT	L3e1a3a	-5.04	18.81	This study	Bantu
226	PV559182	194MNG	L3e1	-4.02	19.53	This study	Bantu
227	PV559183	188MNG	L3e1	-4.02	19.53	This study	Bantu
228	PV559184	282KIN	L3e1	-4.323333	15.308056	This study	Bantu
229	PV559185	261KIN	L3b1a8	-4.323333	15.308056	This study	Bantu
230	PV559186	003KKT	L3b1a11	-5.04	18.81	This study	Bantu
231	PV559187	039KKT	L3b1a11	-5.04	18.81	This study	Bantu
232	PV559188	266KIN	L3b1a11	-4.323333	15.308056	This study	Bantu
233	PV559189	214MNG	L3b1a11	-4.02	19.53	This study	Bantu
234	PV559190	030KKT_sequencing2	L3b1a11	-5.04	18.81	This study	Bantu
235	PV559191	069KKT	L3b1a11	-5.04	18.81	This study	Bantu
236	PV559192	008KKT	L3b1a11	-5.04	18.81	This study	Bantu
237	PV559193	051KKT	L3b1a11	-5.04	18.81	This study	Bantu
238	PV559194	219MNG	L3b1a11	-4.02	19.53	This study	Bantu
239	PV559195	024KKT	L3b1a1*	-5.04	18.81	This study	Bantu
240	PV559196	050KKT	L3b1a1a	-5.04	18.81	This study	Bantu
241	PV559197	279KIN	L3b1a1a	-4.323333	15.308056	This study	Bantu
242	PV559198	283KIN	L3b1a1a	-4.323333	15.308056	This study	Bantu
243	PV559199	034KKT	L3d1a1a	-5.04	18.81	This study	Bantu
244	PV559200	HSQ222	L3d1a1a	-32.2497623767198	24.5667419552733	This study	Indo-European
245	PV559201	232MNG	L3d1a1a	-4.02	19.53	This study	Bantu
246	PV559202	HSQ186	L3d1a1a1	-32.2497623767198	24.5667419552733	This study	Indo-European
247	PV559203	056KKT	L3d1a1a	-5.04	18.81	This study	Bantu
248	PV559204	143MNG	L3d1a1a	-4.02	19.53	This study	Bantu
249	PV559205	234MNG	L3d1a1a	-4.02	19.53	This study	Bantu
250	PV559206	281KIN	L3d1a1a	-4.323333	15.308056	This study	Bantu
251	PV559207	206MNG	L3d1a1a	-4.02	19.53	This study	Bantu
252	PV559208	210MNG	L3d1a1a	-4.02	19.53	This study	Bantu
253	PV559209	220MNG	L3d1a2	-4.02	19.53	This study	Bantu
254	PV559210	033KKT	L3d1a	-5.04	18.81	This study	Bantu
255	PV559211	212MNG	L3e3b	-4.02	19.53	This study	Bantu
256	PV559212	187MNG	L3e3b2	-4.02	19.53	This study	Bantu
257	PV559213	253KIN	L3e3b2	-4.323333	15.308056	This study	Bantu
258	PV559214	079KKT	L3e3b	-5.04	18.81	This study	Bantu
259	PV559215	130IDF	L3e3b1	-4.96	19.59	This study	Bantu
260	PV559216	106IDF	L3e3b1	-4.96	19.59	This study	Bantu
261	PV559217	145MNG	L3e3b1	-4.02	19.53	This study	Bantu
262	PV559218	072KKT	L3e3b1	-5.04	18.81	This study	Bantu
263	PV559219	121IDF	L3e3b1	-4.96	19.59	This study	Bantu
264	PV559220	052KKT	L3e3b1	-5.04	18.81	This study	Bantu
265	PV559221	090IDF	L3e3a	-4.96	19.59	This study	Bantu
266	PV559222	092IDF	L3e3	-4.96	19.59	This study	Bantu
267	PV559223	181MNG	L3e3	-4.02	19.53	This study	Bantu
268	PV559224	063KKT	L3e4a	-5.04	18.81	This study	Bantu
269	PV559225	100IDF	L3e4a	-4.96	19.59	This study	Bantu
270	PV559226	147MNG	L3e2b1a2	-4.02	19.53	This study	Bantu
271	PV559227	040KKT	L3e2b1a2	-5.04	18.81	This study	Bantu
272	PV559228	171MNG	L3e2b1a2	-4.02	19.53	This study	Bantu
273	PV559229	286KIN	L3e2b1a2	-4.323333	15.308056	This study	Bantu
274	PV559230	042KKT	L3e2b+152*	-5.04	18.81	This study	Bantu
275	PV559231	045KKT	L3e2b+152	-5.04	18.81	This study	Bantu
276	PV559232	179MNG	L3e2b3	-4.02	19.53	This study	Bantu
277	PV559233	192MNG	L3e2b3	-4.02	19.53	This study	Bantu
278	PV559234	186MNG	L3e2b	-4.02	19.53	This study	Bantu
279	PV559235	260KIN	L3e2b	-4.323333	15.308056	This study	Bantu
280	PV559236	009KKT	L3e2b3	-5.04	18.81	This study	Bantu
281	PV559237	277KIN	L3e2b+152	-4.323333	15.308056	This study	Bantu
282	PV559238	053KKT	L3e2b	-5.04	18.81	This study	Bantu
283	PV559239	258KIN	L3e2b	-4.323333	15.308056	This study	Bantu
284	PV559240	081KKT	L3e2a1b1	-5.04	18.81	This study	Bantu
285	PV559241	120IDF	L3e2a*	-4.96	19.59	This study	Bantu
286	PV559242	162MNG	L3e2a*	-4.02	19.53	This study	Bantu
287	PV559243	255KIN	L3e2a1b2	-4.323333	15.308056	This study	Bantu
288	PV559244	00100MBK	L3b1a8	0.047778	18.255833	This study	Bantu
289	PV559245	00109MBK	L2c2b1a	0.047778	18.255833	This study	Bantu
290	PV559246	0010MBK	L2b1a3	0.047778	18.255833	This study	Bantu
291	PV559247	00110MBK	L0a1a2	0.047778	18.255833	This study	Bantu
292	PV559248	00112MBK	L2c1	0.047778	18.255833	This study	Bantu
293	PV559249	00113MBK	L3f1b1a1	0.047778	18.255833	This study	Bantu
294	PV559250	00115MBK	L3	0.047778	18.255833	This study	Bantu
295	PV559251	00116MBK	L2d1a	0.047778	18.255833	This study	Bantu
296	PV559252	00117MBK	L2a2'3'4	0.047778	18.255833	This study	Bantu
297	PV559253	0011MBK	L1c2a1b	0.047778	18.255833	This study	Bantu
298	PV559254	00123MBK	L2a1+143	0.047778	18.255833	This study	Bantu
299	PV559255	00124MBK	L1c3a	0.047778	18.255833	This study	Bantu
300	PV559256	00125MBK	L3e2a1b1	0.047778	18.255833	This study	Bantu
301	PV559257	0012MBK	L3b1a1a	0.047778	18.255833	This study	Bantu
302	PV559258	00131MBK	L1c3b1a	0.047778	18.255833	This study	Bantu
303	PV559259	00146MBK	L2b2a	0.047778	18.255833	This study	Bantu
304	PV559260	0014MBK	L2a1a3c	0.047778	18.255833	This study	Bantu
305	PV559261	00150MBK	L3e2b1a2	0.047778	18.255833	This study	Bantu
306	PV559262	00155MBK	L3e3b2	0.047778	18.255833	This study	Bantu
307	PV559263	00156MBK	L0a1b	0.047778	18.255833	This study	Bantu
308	PV559264	00157MBK	L2a1a2a1a	0.047778	18.255833	This study	Bantu
309	PV559265	00158MBK	L3e3b2	0.047778	18.255833	This study	Bantu
310	PV559266	00159MBK	L1c3b1a	0.047778	18.255833	This study	Bantu
311	PV559267	0015MBK	L2a2'3'4	0.047778	18.255833	This study	Bantu
312	PV559268	00160MBK	L0a1b	0.047778	18.255833	This study	Bantu
313	PV559269	00161MBK	L2c2b1a	0.047778	18.255833	This study	Bantu
314	PV559270	00163MBK	L0a2	0.047778	18.255833	This study	Bantu
315	PV559271	00164MBK	L0a2	0.047778	18.255833	This study	Bantu
316	PV559272	00165MBK	L3e3	0.047778	18.255833	This study	Bantu
317	PV559273	00166MBK	L0a2	0.047778	18.255833	This study	Bantu
318	PV559274	Tso46	L0a1b1a1	-24.47250873096702	31.031490013491357	This study	Bantu
319	PV559275	0016MBK	L1c1d1	0.047778	18.255833	This study	Bantu
320	PV559276	00171MKT	L1c2b1b1	-1.744444	20.686111	This study	Bantu
321	PV559277	00178MKT	L3d1a1a	-1.744444	20.686111	This study	Bantu
322	PV559278	0017MBK	L3d1a1a	0.047778	18.255833	This study	Bantu
323	PV559279	00180MKT	L0a1e	-1.744444	20.686111	This study	Bantu
324	PV559280	00181MKT	L3e3a	-1.744444	20.686111	This study	Bantu
325	PV559281	00182MKT	L3e1f1a	-1.744444	20.686111	This study	Bantu
326	PV559282	00184MKT	L2d1a	-1.744444	20.686111	This study	Bantu
327	PV559283	00187MKT	L3e2b	-1.744444	20.686111	This study	Bantu
328	PV559284	0018MBK	L1c1a2a	0.047778	18.255833	This study	Bantu
329	PV559285	00195MKT	L0a1b2	-1.744444	20.686111	This study	Bantu
330	PV559286	00196MKT	L3e1f1a	-1.744444	20.686111	This study	Bantu
331	PV559287	00197MKT	L1c1d1	-1.744444	20.686111	This study	Bantu
332	PV559288	00198MKT	L3h1a2a1	-1.744444	20.686111	This study	Bantu
333	PV559289	001MBK	L3e3b2	0.047778	18.255833	This study	Bantu
334	PV559290	00206MKT	L2a5	-1.744444	20.686111	This study	Bantu
335	PV559291	00214MKT	L3e1	-1.744444	20.686111	This study	Bantu
336	PV559292	0021MBK	L2a1h	0.047778	18.255833	This study	Bantu
337	PV559293	00220MKT	L2'3'4'6	-1.744444	20.686111	This study	Bantu
338	PV559294	0022MBK	L2a2'3'4	0.047778	18.255833	This study	Bantu
339	PV559295	0027MBK	L2a1a2a1a	0.047778	18.255833	This study	Bantu
340	PV559296	00285MKT	L3e1a1a	-1.744444	20.686111	This study	Bantu
341	PV559297	00286MBK	L2a2a	0.047778	18.255833	This study	Bantu
342	PV559298	00287MBK	L3b1a	0.047778	18.255833	This study	Bantu
343	PV559299	00292MBK	L3e2a1b2	0.047778	18.255833	This study	Bantu
344	PV559300	00293MBKA	L2c1	0.047778	18.255833	This study	Bantu
345	PV559301	00295MBKA	L2c1	0.047778	18.255833	This study	Bantu
346	PV559302	00297MBK	L2a4	0.047778	18.255833	This study	Bantu
347	PV559303	00298MBK	L0a1	0.047778	18.255833	This study	Bantu
348	PV559304	0029MBK	L2a5	0.047778	18.255833	This study	Bantu
349	PV559305	002MBK	L1c2a1a	0.047778	18.255833	This study	Bantu
350	PV559306	0030MBK	L3f1b1a1	0.047778	18.255833	This study	Bantu
351	PV559307	00311MBKA	L3f1b+16292	0.047778	18.255833	This study	Bantu
352	PV559308	00315MBKA	L2a1h	0.047778	18.255833	This study	Bantu
353	PV559309	00316MBKA	L3d2a	0.047778	18.255833	This study	Bantu
354	PV559310	00317MBKA	L2a5	0.047778	18.255833	This study	Bantu
355	PV559311	00318MBKA	L2a2a	0.047778	18.255833	This study	Bantu
356	PV559312	0031MBK	L1b2a	0.047778	18.255833	This study	Bantu
357	PV559313	00321MBKA	L0a1e	0.047778	18.255833	This study	Bantu
358	PV559314	00326MBKA	L3e1e1	0.047778	18.255833	This study	Bantu
359	PV559315	00330MBKA	L3e1e1	0.047778	18.255833	This study	Bantu
360	PV559316	00332MBKA	L2a1h	0.047778	18.255833	This study	Bantu
361	PV559317	00334MBK	L3f1b4a	0.047778	18.255833	This study	Bantu
362	PV559318	00338MBK	L3d1a1a	0.047778	18.255833	This study	Bantu
363	PV559319	00339MBK	L3e1a1a	0.047778	18.255833	This study	Bantu
364	PV559320	0033MBK	L0a1b1	0.047778	18.255833	This study	Bantu
365	PV559321	00341MBK	L2b2a	0.047778	18.255833	This study	Bantu
366	PV559322	00346MBK	L0a1b1a1a	0.047778	18.255833	This study	Bantu
367	PV559323	00349MBK	L3d1b3	0.047778	18.255833	This study	Bantu
368	PV559324	00358KN	L2a1h	-4.323333	15.308056	This study	Bantu
369	PV559325	00365KIN	L1c3b1a	-4.323333	15.308056	This study	Bantu
370	PV559326	00366KIN	L3e1a1a	-4.323333	15.308056	This study	Bantu
371	PV559327	00378KIN	L2a1f3	-4.323333	15.308056	This study	Bantu
372	PV559328	00384KIN	L2a1f	-4.323333	15.308056	This study	Bantu
373	PV559329	00385KIN	L3e2b	-4.323333	15.308056	This study	Bantu
374	PV559330	00387KIN	L3e2a1a	-4.323333	15.308056	This study	Bantu
375	PV559331	00389KIN	L1c3b1a	-4.323333	15.308056	This study	Bantu
376	PV559332	00391KIN	L3f1b4a	-4.323333	15.308056	This study	Bantu
377	PV559333	00399KIN	L3f2b	-4.323333	15.308056	This study	Bantu
378	PV559334	003MBK	L4b2a2	0.047778	18.255833	This study	Bantu
379	PV559335	00403KITA	L2a1g	-4.341667	15.267778	This study	Bantu
380	PV559336	00405KITA	L2a1a	-4.341667	15.267778	This study	Bantu
381	PV559337	00407KITA	L2d1	-4.341667	15.267778	This study	Bantu
382	PV559338	00408KITA	L3f1b1a1	-4.341667	15.267778	This study	Bantu
383	PV559339	00409KITA	L1c3b1a	-4.341667	15.267778	This study	Bantu
384	PV559340	00415KITA	L3e3b2	-4.341667	15.267778	This study	Bantu
385	PV559341	00416KITA	L3e1e1	-4.341667	15.267778	This study	Bantu
386	PV559342	00420KITA	L2a2'3'4	-4.341667	15.267778	This study	Bantu
387	PV559343	00423KITA	L1c2b1b	-4.341667	15.267778	This study	Bantu
388	PV559344	00426MAT	L2a5	-4.388889	15.351667	This study	Bantu
389	PV559345	00427MAT	L3e2a1a	-4.388889	15.351667	This study	Bantu
390	PV559346	00429MAT	L3d3a1	-4.388889	15.351667	This study	Bantu
391	PV559347	00430MAT	L3e2b1a2	-4.388889	15.351667	This study	Bantu
392	PV559348	00434MAT	L2'3'4'5'6	-4.388889	15.351667	This study	Bantu
393	PV559349	00435MAT	L2a1h	-4.388889	15.351667	This study	Bantu
394	PV559350	00437MAT	L2b1a3	-4.388889	15.351667	This study	Bantu
395	PV559351	00440MAT	L0a2a1a	-4.388889	15.351667	This study	Bantu
396	PV559352	00441MAT	L2a1f	-4.388889	15.351667	This study	Bantu
397	PV559353	00442MAT	L3f1b4c	-4.388889	15.351667	This study	Bantu
398	PV559354	00443MAT	L2a1f3	-4.388889	15.351667	This study	Bantu
399	PV559355	00445MAT	L3e2a1b1	-4.388889	15.351667	This study	Bantu
400	PV559356	00446MAT	L3e1a3a	-4.388889	15.351667	This study	Bantu
401	PV559357	00447MAT	L1c1b	-4.388889	15.351667	This study	Bantu
402	PV559358	00448MAT	L3f1b1a1	-4.388889	15.351667	This study	Bantu
403	PV559359	00451MAT	L0a2a1b	-4.388889	15.351667	This study	Bantu
404	PV559360	00459MAT	L3f1b4a	-4.388889	15.351667	This study	Bantu
405	PV559361	0045MBK	L3e3b	0.047778	18.255833	This study	Bantu
406	PV559362	00461MAT	L3e3b	-4.388889	15.351667	This study	Bantu
407	PV559363	00468MAT	L0a2a1b	-4.388889	15.351667	This study	Bantu
408	PV559364	00470MAT	L1c3b1a	-4.388889	15.351667	This study	Bantu
409	PV559365	00471MAT	L3c'd	-4.388889	15.351667	This study	Bantu
410	PV559366	00472MAT	L0a2a2a1	-4.388889	15.351667	This study	Bantu
411	PV559367	00473MAT	L3f1b4c	-4.388889	15.351667	This study	Bantu
412	PV559368	00478SEL	L4b2b1	-4.374444	15.494722	This study	Bantu
413	PV559369	00479SEL	L0a1	-4.374444	15.494722	This study	Bantu
414	PV559370	00487SEL	L0a1	-4.374444	15.494722	This study	Bantu
415	PV559371	00497SEL	L1c1a	-4.374444	15.494722	This study	Bantu
416	PV559372	004MBK	L0a1a2	0.047778	18.255833	This study	Bantu
417	PV559373	00501SEL	L3e2b	-4.374444	15.494722	This study	Bantu
418	PV559374	00503SEL	L3e2b	-4.374444	15.494722	This study	Bantu
419	PV559375	00506SEL	L3e2b	-4.374444	15.494722	This study	Bantu
420	PV559376	00509SEL	L0a1	-4.374444	15.494722	This study	Bantu
421	PV559377	00516SEL	L3f1b4a1	-4.374444	15.494722	This study	Bantu
422	PV559378	00518SEL	L3f1b1a1	-4.374444	15.494722	This study	Bantu
423	PV559379	00519SEL	L3f1b4a1	-4.374444	15.494722	This study	Bantu
424	PV559380	00527NGA	L1b1a	-4.424722	15.295556	This study	Bantu
425	PV559381	00528NGA	L3e2a1b1	-4.424722	15.295556	This study	Bantu
426	PV559382	00529NGA	L1c1a2	-4.424722	15.295556	This study	Bantu
427	PV559383	00530NGA	L3e4a	-4.424722	15.295556	This study	Bantu
428	PV559384	00532NGA	L3e2b3	-4.424722	15.295556	This study	Bantu
429	PV559385	00535NGA	L3e2a1b1	-4.424722	15.295556	This study	Bantu
430	PV559386	00536NGA	L3e1b2	-4.424722	15.295556	This study	Bantu
431	PV559387	00539NGA	L3e2b1a2	-4.424722	15.295556	This study	Bantu
432	PV559388	0053MBK	L2'3'4'6	0.047778	18.255833	This study	Bantu
433	PV559389	00540NGA	L2a1c5	-4.424722	15.295556	This study	Bantu
434	PV559390	00541NGA	L3f1b1a1	-4.424722	15.295556	This study	Bantu
435	PV559391	00543NGA	L0a1b2a	-4.424722	15.295556	This study	Bantu
436	PV559392	00549NGA	L3e3a	-4.424722	15.295556	This study	Bantu
437	PV559393	00551NGA	L2c2b1b	-4.424722	15.295556	This study	Bantu
438	PV559394	00554NGA	L1c3a1	-4.424722	15.295556	This study	Bantu
439	PV559395	00555NGA	L3f1b4a	-4.424722	15.295556	This study	Bantu
440	PV559396	00556NGA	L0a2a1a	-4.424722	15.295556	This study	Bantu
441	PV559397	00557NGA	L3e2a1b1	-4.424722	15.295556	This study	Bantu
442	PV559398	00559NGA	L0a1e	-4.424722	15.295556	This study	Bantu
443	PV559399	00560NGA	L1c2'4	-4.424722	15.295556	This study	Bantu
444	PV559400	00561NGA	L1b1a	-4.424722	15.295556	This study	Bantu
445	PV559401	00562NGA	L1c1a	-4.424722	15.295556	This study	Bantu
446	PV559402	00563NGA	L3e1b2	-4.424722	15.295556	This study	Bantu
447	PV559403	00564NGA	L1c1a2	-4.424722	15.295556	This study	Bantu
448	PV559404	00566NGA	L2a1a2	-4.424722	15.295556	This study	Bantu
449	PV559405	00567NGA	L2b1a3	-4.424722	15.295556	This study	Bantu
450	PV559406	00576NGA	L3d1a1a	-4.424722	15.295556	This study	Bantu
451	PV559407	00577NGA	L0a1b2	-4.424722	15.295556	This study	Bantu
452	PV559408	00591NGA	L2'3'4'5'6	-4.424722	15.295556	This study	Bantu
453	PV559409	00595NGA	L3e3a	-4.424722	15.295556	This study	Bantu
454	PV559410	005MBK	L3e1f1	0.047778	18.255833	This study	Bantu
455	PV559411	0061MBK	L3	0.047778	18.255833	This study	Bantu
456	PV559412	0062MBK	L2a1a2a1a	0.047778	18.255833	This study	Bantu
457	PV559413	0064MBK	L2a2b1	0.047778	18.255833	This study	Bantu
458	PV559414	0068MBK	L1b1a	0.047778	18.255833	This study	Bantu
459	PV559415	006MBK	L3f1b1a1	0.047778	18.255833	This study	Bantu
460	PV559416	0072MBK	L4b2b	0.047778	18.255833	This study	Bantu
461	PV559417	0073MBK	L0a1+16293	0.047778	18.255833	This study	Bantu
462	PV559418	0076MBK	L2a5	0.047778	18.255833	This study	Bantu
463	PV559419	0077MBK	L3f1b4a	0.047778	18.255833	This study	Bantu
464	PV559420	0079MBK	L1c3b1a	0.047778	18.255833	This study	Bantu
465	PV559421	007MBK	L2a1a2	0.047778	18.255833	This study	Bantu
466	PV559422	0085MBK	L0a1b1a1	0.047778	18.255833	This study	Bantu
467	PV559423	0086MBK	L0a1b1a	0.047778	18.255833	This study	Bantu
468	PV559424	0087MBK	L3b1a1a	0.047778	18.255833	This study	Bantu
469	PV559425	0089MBK	L4b2b	0.047778	18.255833	This study	Bantu
470	PV559426	008MBK	L1c1a2b	0.047778	18.255833	This study	Bantu
471	PV559427	009MBK	L2a2'3'4	0.047778	18.255833	This study	Bantu
472	PV559428	108IDF_sequencing3	L0a1b1a1	-4.96	19.59	This study	Bantu
473	PV559429	AL_01	L6b	8.152598	35.537115	This study	Afro-Asiatic
474	PV559430	AL_02	M1a1	8.152598	35.537115	This study	Afro-Asiatic
475	PV559431	AL_03	L4b2a1	8.152598	35.537115	This study	Afro-Asiatic
476	PV559432	AL_04	L3a1b	8.152598	35.537115	This study	Afro-Asiatic
477	PV559433	AL_05	L4b2a1	8.152598	35.537115	This study	Afro-Asiatic
478	PV559434	AL_07	M1a4	8.152598	35.537115	This study	Afro-Asiatic
479	PV559435	AL_08	L5b1	8.152598	35.537115	This study	Afro-Asiatic
480	PV559436	AL_09	L4b2a1	8.152598	35.537115	This study	Afro-Asiatic
481	PV559437	AL_10	L0a1d	8.152598	35.537115	This study	Afro-Asiatic
482	PV559438	AL_11	L4b2a1	8.152598	35.537115	This study	Afro-Asiatic
483	PV559439	AL_13	M1a1	8.152598	35.537115	This study	Afro-Asiatic
484	PV559440	AL_14	L5b1	8.152598	35.537115	This study	Afro-Asiatic
485	PV559441	AL_15	L3x2a	8.152598	35.537115	This study	Afro-Asiatic
486	PV559442	AL_16	L3x1+16311	8.152598	35.537115	This study	Afro-Asiatic
487	PV559443	AL_17	L5b1	8.152598	35.537115	This study	Afro-Asiatic
488	PV559444	AL_18	HV1b1	8.152598	35.537115	This study	Afro-Asiatic
489	PV559445	AL_19	L4a1a	8.152598	35.537115	This study	Afro-Asiatic
490	PV559446	AL_20	L3	8.152598	35.537115	This study	Afro-Asiatic
491	PV559447	AL_21	L0f2a	8.152598	35.537115	This study	Afro-Asiatic
492	PV559448	AL_24	L5b1a	8.152598	35.537115	This study	Afro-Asiatic
493	PV559449	AL_25	L3a2a	8.152598	35.537115	This study	Afro-Asiatic
494	PV559450	AL_26	L0f2a	8.152598	35.537115	This study	Afro-Asiatic
495	PV559451	AL_28	L3x2a	8.152598	35.537115	This study	Afro-Asiatic
496	PV559452	AL_29	L4a1a	8.152598	35.537115	This study	Afro-Asiatic
497	PV559453	AL_30	L4b2a1	8.152598	35.537115	This study	Afro-Asiatic
498	PV559454	AL_31	L3i1	8.152598	35.537115	This study	Afro-Asiatic
499	PV559455	AL_32	L4a1a	8.152598	35.537115	This study	Afro-Asiatic
500	PV559456	AL_33	L0f	8.152598	35.537115	This study	Afro-Asiatic
501	PV559457	AR_01	L6b	7.9310528	38.715789	This study	Afro-Asiatic
502	PV559458	AR_03	L2a1d1	7.9310528	38.715789	This study	Afro-Asiatic
503	PV559459	AR_05	N1b2	7.9310528	38.715789	This study	Afro-Asiatic
504	PV559460	AR_06	L3x1+16311	7.9310528	38.715789	This study	Afro-Asiatic
505	PV559461	AR_07	M1a1d	7.9310528	38.715789	This study	Afro-Asiatic
506	PV559462	AR_08	M1a5	7.9310528	38.715789	This study	Afro-Asiatic
507	PV559463	AR_09	L3f2a1a	7.9310528	38.715789	This study	Afro-Asiatic
508	PV559464	AR_10	L3h1a2b	7.9310528	38.715789	This study	Afro-Asiatic
509	PV559465	AR_11	M1a1b	7.9310528	38.715789	This study	Afro-Asiatic
510	PV559466	AR_13	L3x2a	7.9310528	38.715789	This study	Afro-Asiatic
511	PV559467	AR_15	L6b	7.9310528	38.715789	This study	Afro-Asiatic
512	PV559468	AR_16	L5a1a	7.9310528	38.715789	This study	Afro-Asiatic
513	PV559469	AR_17	R0a1a2	7.9310528	38.715789	This study	Afro-Asiatic
514	PV559470	AR_18	M1a	7.9310528	38.715789	This study	Afro-Asiatic
515	PV559471	AR_19	L0a1d	7.9310528	38.715789	This study	Afro-Asiatic
516	PV559472	AR_20	L4b2a1	7.9310528	38.715789	This study	Afro-Asiatic
517	PV559473	AR_22	L3h1a2a1	7.9310528	38.715789	This study	Afro-Asiatic
518	PV559474	AR_23	L4a1a	7.9310528	38.715789	This study	Afro-Asiatic
519	PV559475	AR_24	J1d1a1	7.9310528	38.715789	This study	Afro-Asiatic
520	PV559476	AR_25	R0a1a	7.9310528	38.715789	This study	Afro-Asiatic
521	PV559477	AR_26	R0a2b	7.9310528	38.715789	This study	Afro-Asiatic
522	PV559478	AR_28	L5b1a	7.9310528	38.715789	This study	Afro-Asiatic
523	PV559479	AR_29	U2d	7.9310528	38.715789	This study	Afro-Asiatic
524	PV559480	AR_30	L3h1a2b	7.9310528	38.715789	This study	Afro-Asiatic
525	PV559481	BA_01	L3x2a	5.52346	36.73217	This study	Afro-Asiatic
526	PV559482	BA_05	L3x1a2	5.52346	36.73217	This study	Afro-Asiatic
527	PV559483	BA_07	K1a	5.52346	36.73217	This study	Afro-Asiatic
528	PV559484	BA_09	L3x1a2	5.52346	36.73217	This study	Afro-Asiatic
529	PV559485	BA_10	L5b1a	5.52346	36.73217	This study	Afro-Asiatic
530	PV559486	BA_11	M1a6	5.52346	36.73217	This study	Afro-Asiatic
531	PV559487	BA_12	L4a1a	5.52346	36.73217	This study	Afro-Asiatic
532	PV559488	BA_13	L3a1b	5.52346	36.73217	This study	Afro-Asiatic
533	PV559489	BA_14	HV1b1a	5.52346	36.73217	This study	Afro-Asiatic
534	PV559490	BA_15	L3i2	5.52346	36.73217	This study	Afro-Asiatic
535	PV559491	BA_18	L3x1a2	5.52346	36.73217	This study	Afro-Asiatic
536	PV559492	BA_19	K1a	5.52346	36.73217	This study	Afro-Asiatic
537	PV559493	BA_23	L5b1a	5.52346	36.73217	This study	Afro-Asiatic
538	PV559494	BA_24	L3x1a2	5.52346	36.73217	This study	Afro-Asiatic
539	PV559495	BA_25	L6b	5.52346	36.73217	This study	Afro-Asiatic
540	PV559496	BA_26	L3x2a	5.52346	36.73217	This study	Afro-Asiatic
541	PV559497	BA_27	L4b1	5.52346	36.73217	This study	Afro-Asiatic
542	PV559498	BA_28	L3x1a2	5.52346	36.73217	This study	Afro-Asiatic
543	PV559499	BA_29	L3x1a2	5.52346	36.73217	This study	Afro-Asiatic
544	PV559500	BA_30	L3x2a	5.52346	36.73217	This study	Afro-Asiatic
545	PV559501	BA_32	L4b2a	5.52346	36.73217	This study	Afro-Asiatic
546	PV559502	BAK001	L3f2b	4.712349	12.465974	This study	Bantu
547	PV559503	BAK003	L1c3b1a	4.712349	12.465974	This study	Bantu
548	PV559504	BAK011	L0a2a2a	4.712349	12.465974	This study	Bantu
549	PV559505	BAK012	L1c2b1b	4.712349	12.465974	This study	Bantu
550	PV559506	BAK014	L3f2b	4.712349	12.465974	This study	Bantu
551	PV559507	BAK015	L1b1a10	4.712349	12.465974	This study	Bantu
552	PV559508	BAK016	L2a1a3c	4.712349	12.465974	This study	Bantu
553	PV559509	BAK017	L1b1a10	4.712349	12.465974	This study	Bantu
554	PV559510	BAK019	L2c2a1	4.712349	12.465974	This study	Bantu
555	PV559511	BAK020	L3e2a1b1	4.712349	12.465974	This study	Bantu
556	PV559512	BAK025	L3d3a1	4.712349	12.465974	This study	Bantu
557	PV559513	BAK028	L1c3a1b	4.712349	12.465974	This study	Bantu
558	PV559514	BAK029	L3b1a1a	4.712349	12.465974	This study	Bantu
559	PV559515	BAK035	L3e2b3	6.757503	36.090628	This study	Bantu
560	PV559516	BAK036	L2a1a2a1a	4.712349	12.465974	This study	Bantu
561	PV559517	BAK037	L3f1b4a	4.712349	12.465974	This study	Bantu
562	PV559518	BAK039	L3b1a1a	4.712349	12.465974	This study	Bantu
563	PV559519	BAK041	L3f1b1a	4.712349	12.465974	This study	Bantu
564	PV559520	BAK042	L2a2a1	4.712349	12.465974	This study	Bantu
565	PV559521	BAK045	L2a1+143+16189 (16192)+@16309	4.712349	12.465974	This study	Bantu
566	PV559522	BAK047	L0a1b2a	4.712349	12.465974	This study	Bantu
567	PV559523	BAK052	L3e2b	4.712349	12.465974	This study	Bantu
568	PV559524	BAK053	L0a1a2	4.712349	12.465974	This study	Bantu
569	PV559525	BAK054	L3b1a7a	4.712349	12.465974	This study	Bantu
570	PV559526	BAK055	L3f1b1a	4.712349	12.465974	This study	Bantu
571	PV559527	BAK056	L3e1a1a	4.712349	12.465974	This study	Bantu
572	PV559528	BAK059	L2a1a2a1a	4.712349	12.465974	This study	Bantu
573	PV559529	BAK060	L2a1f	4.712349	12.465974	This study	Bantu
574	PV559530	BD002	L2'3'4'6	-20.479906	29.913865	This study	Bantu
575	PV559531	BD004	L2a1h	-20.479906	29.913865	This study	Bantu
576	PV559532	BD005	L2a1b1a	-20.479906	29.913865	This study	Bantu
577	PV559533	BD102	L0a2a2a	-20.479906	29.913865	This study	Bantu
578	PV559534	BD104	L2a1b1a	-20.479906	29.913865	This study	Bantu
579	PV559535	BD113	L2a1h	-20.479906	29.913865	This study	Bantu
580	PV559536	BOL001	L2a5	-1.8	18.433056	This study	Bantu
581	PV559537	BOL002	L2a5	-1.8	18.433056	This study	Bantu
582	PV559538	BOL005	L2a5	-1.8	18.433056	This study	Bantu
583	PV559539	BOL006	L2a5	-1.8	18.433056	This study	Bantu
584	PV559540	BOL007	L2a5	-1.8	18.433056	This study	Bantu
585	PV559541	BOL012	L2a5	-1.8	18.433056	This study	Bantu
586	PV559542	BOL013	L2a5	-1.8	18.433056	This study	Bantu
587	PV559543	BOL014	L2a5	-1.8	18.433056	This study	Bantu
588	PV559544	BOL016	L3e1f1	-1.8	18.433056	This study	Bantu
589	PV559545	BOL017	L2a5	-1.8	18.433056	This study	Bantu
590	PV559546	BOL018	L2a5	-1.8	18.433056	This study	Bantu
591	PV559547	BOT001	L0d1b2a1	-22.339189	23.006525	This study	Khoe-San
592	PV559548	BOT002	L0d1b2a1	-22.339189	23.006525	This study	Khoe-San
593	PV559549	BOT003	L0d1c1a2	-22.339189	23.006525	This study	Khoe-San
594	PV559550	BOT004	L0d1c1a2	-22.339189	23.006525	This study	Khoe-San
595	PV559551	BOT008	L0d1c1a2	-22.339189	23.006525	This study	Khoe-San
596	PV559552	BOT014	L0d1c1a2	-22.339189	23.006525	This study	Khoe-San
597	PV559553	BOT016	L0d1c	-22.339189	23.006525	This study	Khoe-San
598	PV559554	BOT027	L2a1b1a	-22.339189	23.006525	This study	Khoe-San
599	PV559555	BOT028	L0d1c1a1a	-22.339189	23.006525	This study	Khoe-San
600	PV559556	BOT038	L0d1c1a1a	-22.339189	23.006525	This study	Khoe-San
601	PV559557	BOT050	L0d2b1a1	-22.339189	23.006525	This study	Khoe-San
602	PV559558	BOT069	L0d1a1a1	-22.339189	23.006525	This study	Khoe-San
603	PV559559	BOT074	L0d1c1a1a	-22.339189	23.006525	This study	Khoe-San
604	PV559560	BOT077	L0k1a1b	-22.339189	23.006525	This study	Khoe-San
605	PV559561	BOT079	L0d2a1a	-22.339189	23.006525	This study	Khoe-San
606	PV559562	BOT081	L0d2b1a1a	-22.339189	23.006525	This study	Khoe-San
607	PV559563	BOT083	L3'4	-22.339189	23.006525	This study	Khoe-San
608	PV559564	BOT084	L3	-22.339189	23.006525	This study	Khoe-San
609	PV559565	BOT100	L0d1a1a1	-22.339189	23.006525	This study	Khoe-San
610	PV559566	BOT101	L0d2b1b	-22.339189	23.006525	This study	Khoe-San
611	PV559567	BOT102	L0d1b2a1	-22.339189	23.006525	This study	Khoe-San
612	PV559568	BOT104	L0d1c1a1a1	-22.339189	23.006525	This study	Khoe-San
613	PV559569	BOT105	L0d2b1a1a	-22.339189	23.006525	This study	Khoe-San
614	PV559570	BOT106	L0d1b2b2a	-22.339189	23.006525	This study	Khoe-San
615	PV559571	BOT109	L0d1c1a1a1	-22.339189	23.006525	This study	Khoe-San
616	PV559572	BOT110	L2a1f	-22.339189	23.006525	This study	Khoe-San
617	PV559573	BOT114	L0d1c2a	-22.339189	23.006525	This study	Khoe-San
618	PV559574	BOT118	L0d1c1a1a	-22.339189	23.006525	This study	Khoe-San
619	PV559575	BOT120	L0d1c1a2	-22.339189	23.006525	This study	Khoe-San
620	PV559576	BOT133	L0	-22.339189	23.006525	This study	Khoe-San
621	PV559577	BOT134	L0d2b1a1a	-22.339189	23.006525	This study	Khoe-San
622	PV559578	BOT135	L1'2'3'4'5'6	-22.339189	23.006525	This study	Khoe-San
623	PV559579	BOT136	L0k1a1b	-22.339189	23.006525	This study	Khoe-San
624	PV559580	BOT137	L0d1c1a1a	-22.339189	23.006525	This study	Khoe-San
625	PV559581	BOT138	L0d1c2a1	-22.339189	23.006525	This study	Khoe-San
626	PV559582	BOT382	L3e1a3a	-21.69657	21.649388	This study	Bantu
627	PV559583	BOT386	L2a1b1a	-21.69657	21.649388	This study	Bantu
628	PV559584	BOT390	L3	-21.69657	21.649388	This study	Bantu
629	PV559585	BOT413	L0d1b2b1b	-21.69657	21.649388	This study	Bantu
630	PV559586	BOT414	L3	-21.69657	21.649388	This study	Bantu
631	PV559587	BOT418	L0d1a	-21.69657	21.649388	This study	Bantu
632	PV559588	BOT437	L0d1b2b2a	-21.69657	21.649388	This study	Bantu
633	PV559589	BOT443	L0d1b2b2c2	-21.69657	21.649388	This study	Bantu
634	PV559590	BOT444	L2a1f	-21.69657	21.649388	This study	Bantu
635	PV559591	BOT445	L2a1f	-21.69657	21.649388	This study	Bantu
636	PV559592	BOT446	L0d1c	-21.69657	21.649388	This study	Bantu
637	PV559593	BOT447	L1b1a10b	-21.69657	21.649388	This study	Bantu
638	PV559594	BOT449	L0d2a1	-21.69657	21.649388	This study	Bantu
639	PV559595	BOT450	L0d1b2b2a	-21.69657	21.649388	This study	Bantu
640	PV559596	BOT462	L0d1c1a1a	-21.69657	21.649388	This study	Bantu
641	PV559597	BOT466	L0d1c1a1a	-21.69657	21.649388	This study	Bantu
642	PV559598	BWA003	L3e2a1b1	5.5592295	9.913125	This study	Bantu
643	PV559599	BWA005	L3f1b1a	5.5592295	9.913125	This study	Bantu
644	PV559600	BWA006	L3e1a3a	5.5592295	9.913125	This study	Bantu
645	PV559601	BWA007	L0a1b2	5.5592295	9.913125	This study	Bantu
646	PV559602	BWA008	L3e1	5.5592295	9.913125	This study	Bantu
647	PV559603	BWA009	L3e1a3a	5.5592295	9.913125	This study	Bantu
648	PV559604	BWA012	L0a2a2a	5.5592295	9.913125	This study	Bantu
649	PV559605	BWA014	L2a1c1a2	5.5592295	9.913125	This study	Bantu
650	PV559606	BWA015	L3e2a1b1	5.5592295	9.913125	This study	Bantu
651	PV559607	BWA017	L0a2a1a	5.5592295	9.913125	This study	Bantu
652	PV559608	BWA018	L0a2a1a	5.5592295	9.913125	This study	Bantu
653	PV559609	BWA020	L3e2a1b1	5.5592295	9.913125	This study	Bantu
654	PV559610	BWA023	L2b1a3	5.5592295	9.913125	This study	Bantu
655	PV559611	BWA038	L1b1a+189	5.5592295	9.913125	This study	Bantu
656	PV559612	BWA040	L1c2a3	5.5592295	9.913125	This study	Bantu
657	PV559613	CH_02	K1a	7.0073251	39.9694204	This study	Afro-Asiatic
658	PV559614	CH_03	L6b	7.0073251	39.9694204	This study	Afro-Asiatic
659	PV559615	CH_04	L3x2a	7.0073251	39.9694204	This study	Afro-Asiatic
660	PV559616	CH_06	L3x2a	7.0073251	39.9694204	This study	Afro-Asiatic
661	PV559617	CH_08	K1a	7.0073251	39.9694204	This study	Afro-Asiatic
662	PV559618	CH_09	L4a1a	7.0073251	39.9694204	This study	Afro-Asiatic
663	PV559619	CH_10	L3'4	7.0073251	39.9694204	This study	Afro-Asiatic
664	PV559620	CH_11	L2a1	7.0073251	39.9694204	This study	Afro-Asiatic
665	PV559621	CH_12	L2a1c+16129	7.0073251	39.9694204	This study	Afro-Asiatic
666	PV559622	CH_13	K1a	7.0073251	39.9694204	This study	Afro-Asiatic
667	PV559623	CH_14	L6b	7.0073251	39.9694204	This study	Afro-Asiatic
668	PV559624	CH_15	L6b	7.0073251	39.9694204	This study	Afro-Asiatic
669	PV559625	CH_16	K1a	7.0073251	39.9694204	This study	Afro-Asiatic
670	PV559626	CH_17	L3f2a1a	7.0073251	39.9694204	This study	Afro-Asiatic
671	PV559627	CH_18	K1a	7.0073251	39.9694204	This study	Afro-Asiatic
672	PV559628	CH_19	L3x1a	7.0073251	39.9694204	This study	Afro-Asiatic
673	PV559629	CL003	L0d2a1a	-33.92487	18.424055	This study	Khoe-San
674	PV559630	CL004	L0d3b1	-33.92487	18.424055	This study	Khoe-San
675	PV559631	CL011	L0d1a1c	-33.92487	18.424055	This study	Khoe-San
676	PV559632	CL015	L0d3b1	-33.92487	18.424055	This study	Khoe-San
677	PV559633	CL030	L2a1b1a	-30.72027	25.09692	This study	Indo-European
678	PV559634	CL032	L0d1a1a	-30.72027	25.09692	This study	Indo-European
679	PV559635	CL034	L0d3b1	-30.72027	25.09692	This study	Indo-European
680	PV559636	CL057	L2a1a2	-30.72027	25.09692	This study	Indo-European
681	PV559637	CL058	L1b1a	-30.72027	25.09692	This study	Indo-European
682	PV559638	CL059	L0d1b2b1b1	-30.72027	25.09692	This study	Indo-European
683	PV559639	DA058	L3e1a2	-21.36	15.375	This study	Khoe-San
684	PV559640	DA062	L3d3a1a	-21.36	15.375	This study	Khoe-San
685	PV559641	DAJ16	N	12.738148	24.345175	This study	Nilo-Saharan
686	PV559642	DAJ31	L2a2'3'4	12.738148	24.345175	This study	Nilo-Saharan
687	PV559643	DAJ32	L0a1a	12.738148	24.345175	This study	Nilo-Saharan
688	PV559644	DAJ46	L3b1a	12.738148	24.345175	This study	Nilo-Saharan
689	PV559645	DAZ29	L3f1b+16292	18.177013	20.551774	This study	Nilo-Saharan
690	PV559646	DNG119	L2a1c	12.155267	18.518934	This study	Afro-Asiatic
691	PV559647	DOU006	L2a5	-1.85	18.35	This study	Bantu
692	PV559648	DOU008	L2a5	-1.85	18.35	This study	Bantu
693	PV559649	DOU010	L2a5	-1.85	18.35	This study	Bantu
694	PV559650	DOU012	L2a5	-1.85	18.35	This study	Bantu
695	PV559651	GA_02	L5b1a	5.835358	37.568742	This study	Afro-Asiatic
696	PV559652	GA_03	H+13708	5.835358	37.568742	This study	Afro-Asiatic
697	PV559653	GA_04	L0a	5.835358	37.568742	This study	Afro-Asiatic
698	PV559654	GA_06	L6b	5.835358	37.568742	This study	Afro-Asiatic
699	PV559655	GA_14	HV1b1a	5.835358	37.568742	This study	Afro-Asiatic
700	PV559656	GA_17	L4a1a	5.835358	37.568742	This study	Afro-Asiatic
701	PV559657	GA_18	L6b	5.835358	37.568742	This study	Afro-Asiatic
702	PV559658	GA_19	R0a1a	5.835358	37.568742	This study	Afro-Asiatic
703	PV559659	GA_22	R0a1a	5.835358	37.568742	This study	Afro-Asiatic
704	PV559660	GA_23	L3f2a1a	5.835358	37.568742	This study	Afro-Asiatic
705	PV559661	GA_24	HV1b1a	5.835358	37.568742	This study	Afro-Asiatic
706	PV559662	GA_25	L3f2a1a	5.835358	37.568742	This study	Afro-Asiatic
707	PV559663	GA_28	L4b2a1	5.835358	37.568742	This study	Afro-Asiatic
708	PV559664	GA_29	L2a1d1	5.835358	37.568742	This study	Afro-Asiatic
709	PV559665	GA_30	L5b1a	5.835358	37.568742	This study	Afro-Asiatic
710	PV559666	HAA_31	L3a1b	4.993236	36.850007	This study	Afro-Asiatic
711	PV559667	HAA_33	I2'3	4.993236	36.850007	This study	Afro-Asiatic
712	PV559668	HAA_34	L3x1	4.993236	36.850007	This study	Afro-Asiatic
713	PV559669	HAA_36	L3	4.993236	36.850007	This study	Afro-Asiatic
714	PV559670	HAA_37	L5b1a	4.993236	36.850007	This study	Afro-Asiatic
715	PV559671	HAA_39	L3	4.993236	36.850007	This study	Afro-Asiatic
716	PV559672	HAA_40	L3a2a	4.993236	36.850007	This study	Afro-Asiatic
717	PV559673	HAH_14	L4b2a1	5.1744266	36.5484885	This study	Afro-Asiatic
718	PV559674	HAH_15	M1a1	5.1744266	36.5484885	This study	Afro-Asiatic
719	PV559675	HAH_16	L4b2a1	5.1744266	36.5484885	This study	Afro-Asiatic
720	PV559676	HAH_17	K1a	5.1744266	36.5484885	This study	Afro-Asiatic
721	PV559677	HAH_19	L4b1	5.1744266	36.5484885	This study	Afro-Asiatic
722	PV559678	HAH_20	L4a1a	5.1744266	36.5484885	This study	Afro-Asiatic
723	PV559679	HAH_21	L3f	5.1744266	36.5484885	This study	Afro-Asiatic
724	PV559680	HAH_25	K1a	5.1744266	36.5484885	This study	Afro-Asiatic
725	PV559681	HAH_26	L0a1d	5.1744266	36.5484885	This study	Afro-Asiatic
726	PV559682	HAH_27	L5b1	5.1744266	36.5484885	This study	Afro-Asiatic
727	PV559683	HAH_28	L4b2a	5.1744266	36.5484885	This study	Afro-Asiatic
728	PV559684	HAH_29	L4b2a1	5.1744266	36.5484885	This study	Afro-Asiatic
729	PV559685	HAK_01	L0a1c1	5.2670824	36.1985849	This study	Afro-Asiatic
730	PV559686	HAK_02	L5a1a	5.2670824	36.1985849	This study	Afro-Asiatic
731	PV559687	HAK_03	L2a2b1	5.2670824	36.1985849	This study	Afro-Asiatic
732	PV559688	HAK_04	L3f3b	5.2670824	36.1985849	This study	Afro-Asiatic
733	PV559689	HAK_08	L5b1	5.2670824	36.1985849	This study	Afro-Asiatic
734	PV559690	HAK_09	L3d1a1	5.2670824	36.1985849	This study	Afro-Asiatic
735	PV559691	HAK_10	L0f2a	5.2670824	36.1985849	This study	Afro-Asiatic
736	PV559692	HAK_12	L4b2a2a	5.2670824	36.1985849	This study	Afro-Asiatic
737	PV559693	HAK_13	L3h1a2a1	5.2670824	36.1985849	This study	Afro-Asiatic
738	PV559694	HS006BKS	L0k1a2	-18.067602	21.944522	This study	Khoe-San
739	PV559695	HS008BKS	L3e1a2	-18.067602	21.944522	This study	Khoe-San
740	PV559696	HS009BKS	L3e1a2	-18.067602	21.944522	This study	Khoe-San
741	PV559697	HS018BKS	L2a1f	-18.067602	21.944522	This study	Khoe-San
742	PV559698	HS098BKS	L0a1b1a1	-18.067602	21.944522	This study	Khoe-San
743	PV559699	HS101BKS	L0d1b1a1	-18.067602	21.944522	This study	Khoe-San
744	PV559700	HS102BKS	L2a1a2	-18.067602	21.944522	This study	Khoe-San
745	PV559701	HS111BKS	L0k1a2	-18.067602	21.944522	This study	Khoe-San
746	PV559702	HS52BKS	L3e1a2	-18.067602	21.944522	This study	Khoe-San
747	PV559703	HS86BKS	L0k1a2	-18.067602	21.944522	This study	Khoe-San
748	PV559704	HSQ024_sequencing3	L0d2a1a	-34.09	21.26	This study	Indo-European
749	PV559705	HSQ025_sequencing3	L0d1b2b1b1	-34.09	21.26	This study	Indo-European
750	PV559706	HSQ026_sequencing3	L0d1b2b2b1	-34.09	21.26	This study	Indo-European
751	PV559707	HSQ058_sequencing3	L0d2a1a	-34.08	20.96	This study	Indo-European
752	PV559708	HSQ096_sequencing3	L3e1a1a	-34.01	20.65	This study	Indo-European
753	PV559709	HSQ102_sequencing3	U2a1a	-34.01	20.65	This study	Indo-European
754	PV559710	HSQ232	L0d2a1a	-34.050751	19.608166	This study	Indo-European
755	PV559711	HSQ235	L0d3b1	-34.050751	19.608166	This study	Indo-European
756	PV559712	HSQ237	L4b2a2c	-34.050751	19.608166	This study	Indo-European
757	PV559713	HSQ239	L0d1b2b2a	-34.050751	19.608166	This study	Indo-European
758	PV559714	HSQ240	L0d2a1a	-34.050751	19.608166	This study	Indo-European
759	PV559715	HSQ241	L2a1b1a	-34.050751	19.608166	This study	Indo-European
760	PV559716	HSQ243	L0d1b2b2a	-34.050751	19.608166	This study	Indo-European
761	PV559717	HSQ244	L0d1b2b2	-34.050751	19.608166	This study	Indo-European
762	PV559718	HSQ245	L4b2a2c	-34.050751	19.608166	This study	Indo-European
763	PV559719	HSQ248	L0d2a1a	-34.033443	19.55837	This study	Indo-European
764	PV559720	HSQ250	L0f	-34.033443	19.55837	This study	Indo-European
765	PV559721	HSQ251	L0d2c2	-34.033443	19.55837	This study	Indo-European
766	PV559722	HSQ254	M6a1a	-34.033443	19.55837	This study	Indo-European
767	PV559723	HSQ260	L0d2c2	-34.033443	19.55837	This study	Indo-European
768	PV559724	HSQ262	L0d1b2b1b1	-34.033443	19.55837	This study	Indo-European
769	PV559725	HSQ264	L0d1b2b2a	-34.033443	19.55837	This study	Indo-European
770	PV559726	HSQ265	L0d2a1a1	-34.033443	19.55837	This study	Indo-European
771	PV559727	HSQ266	L0d1c	-34.033443	19.55837	This study	Indo-European
772	PV559728	HSQ269	L3e1a1a	-34.033443	19.55837	This study	Indo-European
773	PV559729	HSQ281	H1ak1	-34.033443	19.55837	This study	Indo-European
774	PV559730	HSQ283	H1c1	-34.033443	19.55837	This study	Indo-European
775	PV559731	HSQ287	L0d1b2b1b1	-34.033443	19.55837	This study	Indo-European
776	PV559732	IKO045	L3e3b1	-2.74	22.71	This study	Bantu
777	PV559733	IKO046	L3f1b4a	-2.74	22.71	This study	Bantu
778	PV559734	IKO047	L2'3'4'5'6	-2.74	22.71	This study	Bantu
779	PV559735	IKO048	L3e1a1a	-2.74	22.71	This study	Bantu
780	PV559736	IKO051	L1c2a1b	-2.74	22.71	This study	Bantu
781	PV559737	IKO054	L3f1b1a1	-2.74	22.71	This study	Bantu
782	PV559738	IKO056	L3f1b4a	-2.74	22.71	This study	Bantu
783	PV559739	IKO058	L3e2b	-2.74	22.71	This study	Bantu
784	PV559740	IKO071	L2c2b1b	-2.74	22.71	This study	Bantu
785	PV559741	IKO076	L2a4	-2.74	22.71	This study	Bantu
786	PV559742	IKO077	L1c2a1b	-2.74	22.71	This study	Bantu
787	PV559743	IKO089	L1c2b1b	-2.74	22.71	This study	Bantu
788	PV559744	IKO094	L2c2b1b	-2.74	22.71	This study	Bantu
789	PV559745	IKO095	L3e2a1b2	-2.74	22.71	This study	Bantu
790	PV559746	IKO103	L2a5	-2.74	22.71	This study	Bantu
791	PV559747	IKO104	L0a2a2a	-2.74	22.71	This study	Bantu
792	PV559748	IKO111	L2a3	-2.74	22.71	This study	Bantu
793	PV559749	INO001	L2a5	-1.925444	18.279306	This study	Bantu
794	PV559750	INO002	L0a2a1b	-1.925444	18.279306	This study	Bantu
795	PV559751	INO004	L3d3a1	-1.925444	18.279306	This study	Bantu
796	PV559752	INO012	L0a1e	-1.925444	18.279306	This study	Bantu
797	PV559753	INO027	L1c3a1b	-1.925444	18.279306	This study	Bantu
798	PV559754	INO031	L3e2b	-1.925444	18.279306	This study	Bantu
799	PV559755	INO032	L2a1f	-1.925444	18.279306	This study	Bantu
800	PV559756	INO037	L2b2a	-1.925444	18.279306	This study	Bantu
801	PV559757	INO043	L2a5	-1.925444	18.279306	This study	Bantu
802	PV559758	INO045	L2a5	-1.925444	18.279306	This study	Bantu
803	PV559759	INO047	L3b1a11	-1.925444	18.279306	This study	Bantu
804	PV559760	JL_01	L2a1+143	8.151843	38.821087	This study	Afro-Asiatic
805	PV559761	JL_02	M1a1f	8.151843	38.821087	This study	Afro-Asiatic
806	PV559762	JL_03	R0	8.151843	38.821087	This study	Afro-Asiatic
807	PV559763	JL_05	L2a1+143	8.151843	38.821087	This study	Afro-Asiatic
808	PV559764	JL_06	N1a1a3	8.151843	38.821087	This study	Afro-Asiatic
809	PV559765	JL_07	M1a1f	8.151843	38.821087	This study	Afro-Asiatic
810	PV559766	JL_09	L4b2a2b	8.151843	38.821087	This study	Afro-Asiatic
811	PV559767	JL_10	L0a1d	8.151843	38.821087	This study	Afro-Asiatic
812	PV559768	JL_11	M1a1d	8.151843	38.821087	This study	Afro-Asiatic
813	PV559769	JL_12	M1a4	8.151843	38.821087	This study	Afro-Asiatic
814	PV559770	JL_14	L3a2	8.151843	38.821087	This study	Afro-Asiatic
815	PV559771	JL_15	HV1b1a	8.151843	38.821087	This study	Afro-Asiatic
816	PV559772	JL_16	L3a1b	8.151843	38.821087	This study	Afro-Asiatic
817	PV559773	JL_17	L3h1b1a	8.151843	38.821087	This study	Afro-Asiatic
818	PV559774	JL_18	N1a1a3	8.151843	38.821087	This study	Afro-Asiatic
819	PV559775	JL_19	R0a2	8.151843	38.821087	This study	Afro-Asiatic
820	PV559776	JL_20	L0a2c	8.151843	38.821087	This study	Afro-Asiatic
821	PV559777	JL_21	L3h1b1a	8.151843	38.821087	This study	Afro-Asiatic
822	PV559778	JL_22	M1a1	8.151843	38.821087	This study	Afro-Asiatic
823	PV559779	JL_23	L3d1	8.151843	38.821087	This study	Afro-Asiatic
824	PV559780	JL24	HV+16311	8.151843	38.821087	This study	Afro-Asiatic
825	PV559781	JM_11	L3	8.2	36.93333	This study	Afro-Asiatic
826	PV559782	JM_12	L1'2'3'4'5'6	8.2	36.93333	This study	Afro-Asiatic
827	PV559783	JM_13	HV1d	8.2	36.93333	This study	Afro-Asiatic
828	PV559784	JM_14	HV1d	8.2	36.93333	This study	Afro-Asiatic
829	PV559785	JM_1	R0a2g	8.2	36.93333	This study	Afro-Asiatic
830	PV559786	JM_5	M1a4	8.2	36.93333	This study	Afro-Asiatic
831	PV559787	JM_6	L2a1d1	8.2	36.93333	This study	Afro-Asiatic
832	PV559788	JM_8	R0a2	8.2	36.93333	This study	Afro-Asiatic
833	PV559789	JM_9	HV+16311	8.2	36.93333	This study	Afro-Asiatic
834	PV559790	KA_01	L4b2a1	6.0392458	37.5733148	This study	Afro-Asiatic
835	PV559791	KA_02	L3h1a1	6.0392458	37.5733148	This study	Afro-Asiatic
836	PV559792	KA_03	L3f2a1a	6.0392458	37.5733148	This study	Afro-Asiatic
837	PV559793	KA_05	L0a1d	6.0392458	37.5733148	This study	Afro-Asiatic
838	PV559794	KA_07	L4a1a	6.0392458	37.5733148	This study	Afro-Asiatic
839	PV559795	KA_08	L6b	6.0392458	37.5733148	This study	Afro-Asiatic
840	PV559796	KA_10	L3x1+16311	6.0392458	37.5733148	This study	Afro-Asiatic
841	PV559797	KA_11	L4a1a	6.0392458	37.5733148	This study	Afro-Asiatic
842	PV559798	KA_12	L2a1d1	6.0392458	37.5733148	This study	Afro-Asiatic
843	PV559799	KA_14	L5b1a	6.0392458	37.5733148	This study	Afro-Asiatic
844	PV559800	KA_15	L4a1a	6.0392458	37.5733148	This study	Afro-Asiatic
845	PV559801	KA_17	L4a1a	6.0392458	37.5733148	This study	Afro-Asiatic
846	PV559802	KA_18	L3i1a	6.0392458	37.5733148	This study	Afro-Asiatic
847	PV559803	KA_19	L0a	6.0392458	37.5733148	This study	Afro-Asiatic
848	PV559804	KA_22	L4a1a	6.0392458	37.5733148	This study	Afro-Asiatic
849	PV559805	KAB09	L3f1b+16292	16.13325	30.746238	This study	Afro-Asiatic
850	PV559806	KAB130	L2d1	9.456046	0.811962	This study	Niger-Congo
851	PV559807	KAB131	L3e2b2	9.456046	0.811962	This study	Niger-Congo
852	PV559808	KAB142	L1c3a	9.456046	0.811962	This study	Niger-Congo
853	PV559809	KAB153	L2a1i1	9.456046	0.811962	This study	Niger-Congo
854	PV559810	KAB155	L3b1a	9.456046	0.811962	This study	Niger-Congo
855	PV559811	KAB160	L2a1f3	9.456046	0.811962	This study	Niger-Congo
856	PV559812	KAB161	L2a1l1a1	9.456046	0.811962	This study	Niger-Congo
857	PV559813	KZU009	L0d1a1a2	-29.16379477	30.76390859	This study	Bantu
858	PV559814	KZU010	L0d2a1a	-29.16379477	30.76390859	This study	Bantu
859	PV559815	KZU013	L0d2a1a	-29.16379477	30.76390859	This study	Bantu
860	PV559816	KZU033	L0a1b1a1	-29.16379477	30.76390859	This study	Bantu
861	PV559817	KZU034	L3e1b2	-29.16379477	30.76390859	This study	Bantu
862	PV559818	KZU039	L3e1b2	-29.16379477	30.76390859	This study	Bantu
863	PV559819	KZU087	L2a1b1a	-29.16379477	30.76390859	This study	Bantu
864	PV559820	KZU105	L2a1a2	-29.16379477	30.76390859	This study	Bantu
865	PV559821	KZU109	L2a1b1a	-29.16379477	30.76390859	This study	Bantu
866	PV559822	KZU111	L0d2a1a	-29.16379477	30.76390859	This study	Bantu
867	PV559823	LOM113	L2a5	-2.38	23.32	This study	Bantu
868	PV559824	LOM114	L2a1f3	-2.38	23.32	This study	Bantu
869	PV559825	LOM115	L0a1b1	-2.38	23.32	This study	Bantu
870	PV559826	LOM117	L2a5	-2.38	23.32	This study	Bantu
871	PV559827	LOM120	L2a1'2'3'4	-2.38	23.32	This study	Bantu
872	PV559828	LOM121	L2a2a1	-2.38	23.32	This study	Bantu
873	PV559829	LOM124	L3e1f1a	-2.38	23.32	This study	Bantu
874	PV559830	LOM127	L1c2a3	-2.38	23.32	This study	Bantu
875	PV559831	LOM128	L2a2a1	-2.38	23.32	This study	Bantu
876	PV559832	LOM129	L2a5	-2.38	23.32	This study	Bantu
877	PV559833	LOM133	L2a1a	-2.38	23.32	This study	Bantu
878	PV559834	LOM134	L1c3a1b	-2.38	23.32	This study	Bantu
879	PV559835	LOM135	L2a5	-2.38	23.32	This study	Bantu
880	PV559836	LOM136	L2b2a	-2.38	23.32	This study	Bantu
881	PV559837	LOM138	L3f1b4c	-2.38	23.32	This study	Bantu
882	PV559838	LOM139	L0a'g	-2.38	23.32	This study	Bantu
883	PV559839	LOM140	L2a1a	-2.38	23.32	This study	Bantu
884	PV559840	MA_01	L4b2a2c	9.020723	38.755138	This study	Nilo-Saharan
885	PV559841	MA_02	L3i1b	9.020723	38.755138	This study	Nilo-Saharan
886	PV559842	MA_03	L4b2a2c	9.020723	38.755138	This study	Nilo-Saharan
887	PV559843	MA_04	L6b	9.020723	38.755138	This study	Nilo-Saharan
888	PV559844	MA_05	L4b2a2c	9.020723	38.755138	This study	Nilo-Saharan
889	PV559845	MA_06	L5b1a	9.020723	38.755138	This study	Nilo-Saharan
890	PV559846	MA_08	L3f2a1	9.020723	38.755138	This study	Nilo-Saharan
891	PV559847	MA_09	L5b1	9.020723	38.755138	This study	Nilo-Saharan
892	PV559848	MA_11	L6b	9.020723	38.755138	This study	Nilo-Saharan
893	PV559849	MA_12	L3x2a	9.020723	38.755138	This study	Nilo-Saharan
894	PV559850	MA_13	L4a1a	9.020723	38.755138	This study	Nilo-Saharan
895	PV559851	MA_14	L5b1	9.020723	38.755138	This study	Nilo-Saharan
896	PV559852	MA_16	L4b2a2c	9.020723	38.755138	This study	Nilo-Saharan
897	PV559853	MA_20	L5b1a	9.020723	38.755138	This study	Nilo-Saharan
898	PV559854	MA_22	L6b	9.020723	38.755138	This study	Nilo-Saharan
899	PV559855	MA_23	L5b1	9.020723	38.755138	This study	Nilo-Saharan
900	PV559856	MA_24	L4b2a2c	9.020723	38.755138	This study	Nilo-Saharan
901	PV559857	MA_27	L4b2a2c	9.020723	38.755138	This study	Nilo-Saharan
902	PV559858	MA_29	L4a1a	9.020723	38.755138	This study	Nilo-Saharan
903	PV559859	MAB103	L3b2a	13.86065	20.833812	This study	Nilo-Saharan
904	PV559860	MAB105	L2a1+143	13.86065	20.833812	This study	Nilo-Saharan
905	PV559861	MAB66	L2e1	13.86065	20.833812	This study	Nilo-Saharan
906	PV559862	Mbo023	L3b1a1a	5.121582	9.949155	This study	Bantu
907	PV559863	Mbo024	L0a1b2a	5.121582	9.949155	This study	Bantu
908	PV559864	Mbo026	L3e2b1	5.121582	9.949155	This study	Bantu
909	PV559865	Mbo030	L0a1b1a	5.121582	9.949155	This study	Bantu
910	PV559866	Mbo031	L2c2	5.121582	9.949155	This study	Bantu
911	PV559867	Mbo032	L0a1b2a	5.121582	9.949155	This study	Bantu
912	PV559868	Mbo033	L3f1b4a1	5.121582	9.949155	This study	Bantu
913	PV559869	Mbo034	L3d1d	5.121582	9.949155	This study	Bantu
914	PV559870	Mbo035	L3e2b	5.121582	9.949155	This study	Bantu
915	PV559871	Mbo036	L3e3b1	5.121582	9.949155	This study	Bantu
916	PV559872	Mbo037	L3d1a1a	5.121582	9.949155	This study	Bantu
917	PV559873	Mbo038	L2a1a2a1a	5.121582	9.949155	This study	Bantu
918	PV559874	Mbo039	L3e'i'k'x	5.121582	9.949155	This study	Bantu
919	PV559875	Mbo040	L3e1e	5.121582	9.949155	This study	Bantu
920	PV559876	Mbo042	L2a1c1a2	5.121582	9.949155	This study	Bantu
921	PV559877	Mbo044	L1c2b1b	5.121582	9.949155	This study	Bantu
922	PV559878	Mbo049	L1b1a	5.121582	9.949155	This study	Bantu
923	PV559879	Mbo050	L1c1a1a1b	5.121582	9.949155	This study	Bantu
924	PV559880	Mbo051	L3e1f1a	5.121582	9.949155	This study	Bantu
925	PV559881	Mbo052	L2a1a2	5.121582	9.949155	This study	Bantu
926	PV559882	Mbo053	L1c2b1b	5.121582	9.949155	This study	Bantu
927	PV559883	Mbo056	L3e2b1	5.121582	9.949155	This study	Bantu
928	PV559884	Mbo058	L3d1a1a	5.121582	9.949155	This study	Bantu
929	PV559885	Mbo060	L3e2b1	5.121582	9.949155	This study	Bantu
930	PV559886	Mbo061	L2a1i1	5.121582	9.949155	This study	Bantu
931	PV559887	Mbo063	L3b1a1a	5.121582	9.949155	This study	Bantu
932	PV559888	Mbo064	L0a1a2	5.121582	9.949155	This study	Bantu
933	PV559889	Mbo065	L3b1a3	5.121582	9.949155	This study	Bantu
934	PV559890	Mbo066	L2a1a3c	5.121582	9.949155	This study	Bantu
935	PV559891	Mbo070	L3e2b	5.121582	9.949155	This study	Bantu
936	PV559892	Mbo071	L1c2a2	5.121582	9.949155	This study	Bantu
937	PV559893	Mbo073	L2a1a2a1a	5.121582	9.949155	This study	Bantu
938	PV559894	Mbo074	L3d1d	5.121582	9.949155	This study	Bantu
939	PV559895	Mbo075	L2a1a2a1a	5.121582	9.949155	This study	Bantu
940	PV559896	Mbo076	L2c	5.121582	9.949155	This study	Bantu
941	PV559897	Mbo079	L1c2b1b	5.121582	9.949155	This study	Bantu
942	PV559898	Mbo080	L1b1a3	5.121582	9.949155	This study	Bantu
943	PV559899	NAN001	L3e2a1b	9.2657184	0.795406	This study	Niger-Congo
944	PV559900	NAN002	L2c1	9.2657184	0.795406	This study	Niger-Congo
945	PV559901	NAN003	L3b1a6	9.2657184	0.795406	This study	Niger-Congo
946	PV559902	NAN004	L3b2	9.2657184	0.795406	This study	Niger-Congo
947	PV559903	NAN005	L3f1b5	9.2657184	0.795406	This study	Niger-Congo
948	PV559904	NAN006	L0a1a+200	9.2657184	0.795406	This study	Niger-Congo
949	PV559905	NAN007	L2a1f	9.2657184	0.795406	This study	Niger-Congo
950	PV559906	NAN009	L3	9.2657184	0.795406	This study	Niger-Congo
951	PV559907	NAN011	L3e2b3	9.2657184	0.795406	This study	Niger-Congo
952	PV559908	NAN012	L3d2b	9.2657184	0.795406	This study	Niger-Congo
953	PV559909	NAN014	L3d2b	9.2657184	0.795406	This study	Niger-Congo
954	PV559910	NAN016	L2a1a3	9.2657184	0.795406	This study	Niger-Congo
955	PV559911	NAN018	L3f1b1	9.2657184	0.795406	This study	Niger-Congo
956	PV559912	NAN021	L3f1b1	9.2657184	0.795406	This study	Niger-Congo
957	PV559913	NAN022	L3f1b3	9.2657184	0.795406	This study	Niger-Congo
958	PV559914	NAN023	L3e2a1b	9.2657184	0.795406	This study	Niger-Congo
959	PV559915	NAN024	L3f1b3	9.2657184	0.795406	This study	Niger-Congo
960	PV559916	NAO_03	L3x1+16311	6.757503	36.090628	This study	Afro-Asiatic
961	PV559917	NAO_05	K1a	6.757503	36.090628	This study	Afro-Asiatic
962	PV559918	NAO_06	L4b2a1	6.757503	36.090628	This study	Afro-Asiatic
963	PV559919	NAO_07	L3x2a	6.757503	36.090628	This study	Afro-Asiatic
964	PV559920	NAO_10	L2a1+143	6.757503	36.090628	This study	Afro-Asiatic
965	PV559921	NAO_12	L3x2a1	6.757503	36.090628	This study	Afro-Asiatic
966	PV559922	NAO_13	L3i	6.757503	36.090628	This study	Afro-Asiatic
967	PV559923	NAO_14	L3f	6.757503	36.090628	This study	Afro-Asiatic
968	PV559924	NAO_16	L4a1a	6.757503	36.090628	This study	Afro-Asiatic
969	PV559925	NAO_18	L0a	6.757503	36.090628	This study	Afro-Asiatic
970	PV559926	NAO_23	L2a1+143+@16309	6.757503	36.090628	This study	Afro-Asiatic
971	PV559927	NAO_24	L3x2a	6.757503	36.090628	This study	Afro-Asiatic
972	PV559928	NAO_25	HV1d	6.757503	36.090628	This study	Afro-Asiatic
973	PV559929	NAO_31	L3x2a	6.757503	36.090628	This study	Afro-Asiatic
974	PV559930	Nde006	L2a1b1a	-25.805	28.746389	This study	Bantu
975	PV559931	Nde011	L0a2a2a	-25.805	28.746389	This study	Bantu
976	PV559932	Nde012	L0d1b2b2a	-25.805	28.746389	This study	Bantu
977	PV559933	Nde013	L0a2a2a	-25.805	28.746389	This study	Bantu
978	PV559934	Nde014	L2'3'4'6	-25.805	28.746389	This study	Bantu
979	PV559935	NIO003	L3d1a	-2.714222	17.699361	This study	Bantu
980	PV559936	NIO005	L1c2b1b	-2.714222	17.699361	This study	Bantu
981	PV559937	NIO013	L2a1c+16129	-2.714222	17.699361	This study	Bantu
982	PV559938	NIO019	L0a2a1b	-2.714222	17.699361	This study	Bantu
983	PV559939	NIO020	L2b1a3	-2.714222	17.699361	This study	Bantu
984	PV559940	NIO021	L3e2b	-2.714222	17.699361	This study	Bantu
985	PV559941	NIO022	L0a2a2a	-2.714222	17.699361	This study	Bantu
986	PV559942	NIO023	L2a1d2	-2.714222	17.699361	This study	Bantu
987	PV559943	NIO025	L3f1b4b	-2.714222	17.699361	This study	Bantu
988	PV559944	NIO026	L3e1f1	-2.714222	17.699361	This study	Bantu
989	PV559945	NIO031	L3b1a3	-2.714222	17.699361	This study	Bantu
990	PV559946	NIO034	L1c2a1b	-2.714222	17.699361	This study	Bantu
991	PV559947	NIO035	L3e1a3a	-2.714222	17.699361	This study	Bantu
992	PV559948	NIO041	L1c2b1b	-2.714222	17.699361	This study	Bantu
993	PV559949	NIO049	L3e1a1a	-2.714222	17.699361	This study	Bantu
994	PV559950	NIO051	L2a1f	-2.714222	17.699361	This study	Bantu
995	PV559951	NIO056	L1c1a2c	-2.714222	17.699361	This study	Bantu
996	PV559952	NYN_03	L3a1b	5.43333	35.95	This study	Nilo-Saharan
997	PV559953	NYN_04	R0a2	5.43333	35.95	This study	Nilo-Saharan
998	PV559954	NYN_06	L2a2b1	5.43333	35.95	This study	Nilo-Saharan
999	PV559955	NYN_09	L0a'b'f'g	5.43333	35.95	This study	Nilo-Saharan
1000	PV559956	NYN_11	L3b1a1a	5.43333	35.95	This study	Nilo-Saharan
1001	PV559957	NYN_12	L2a2b1	5.43333	35.95	This study	Nilo-Saharan
1002	PV559958	NYN_15	L4b	5.43333	35.95	This study	Nilo-Saharan
1003	PV559959	NYN_16	R0a2	5.43333	35.95	This study	Nilo-Saharan
1004	PV559960	NYN_17	L2a1+143	5.43333	35.95	This study	Nilo-Saharan
1005	PV559961	NYN_20	L3x1+16311	5.43333	35.95	This study	Nilo-Saharan
1006	PV559962	NYN_21	L2a1+143	5.43333	35.95	This study	Nilo-Saharan
1007	PV559963	NYN_22	L3i1b	5.43333	35.95	This study	Nilo-Saharan
1008	PV559964	NYN_25	L3i1b	5.43333	35.95	This study	Nilo-Saharan
1009	PV559965	NYN_26	L2a1+143	5.43333	35.95	This study	Nilo-Saharan
1010	PV559966	NYN_27	L2a1+143	5.43333	35.95	This study	Nilo-Saharan
1011	PV559967	NYN_28	M1a	5.43333	35.95	This study	Nilo-Saharan
1012	PV559968	NYN_29	L4b2a2	5.43333	35.95	This study	Nilo-Saharan
1013	PV559969	NYN_31	L3h1a2a1	5.43333	35.95	This study	Nilo-Saharan
1014	PV559970	ON_01	L0a1a1	5.21667	37	This study	Afro-Asiatic
1015	PV559971	ON_05	M1a1	5.21667	37	This study	Afro-Asiatic
1016	PV559972	ON_06	L4a1a	5.21667	37	This study	Afro-Asiatic
1017	PV559973	ON_07	L0a1a1	5.21667	37	This study	Afro-Asiatic
1018	PV559974	ON_09	L5b1a	5.21667	37	This study	Afro-Asiatic
1019	PV559975	ON_10	L3x2a	5.21667	37	This study	Afro-Asiatic
1020	PV559976	ON_11	L3i2	5.21667	37	This study	Afro-Asiatic
1021	PV559977	ON_12	M1a6	5.21667	37	This study	Afro-Asiatic
1022	PV559978	ON_13	L5b1	5.21667	37	This study	Afro-Asiatic
1023	PV559979	ON_14	L0a1a1	5.21667	37	This study	Afro-Asiatic
1024	PV559980	ON_15	M1a1	5.21667	37	This study	Afro-Asiatic
1025	PV559981	ON_17	L0a1a1	5.21667	37	This study	Afro-Asiatic
1026	PV559982	ON_18	M1a1	5.21667	37	This study	Afro-Asiatic
1027	PV559983	ON_19	M1a1	5.21667	37	This study	Afro-Asiatic
1028	PV559984	ON_20	L3x2a	5.21667	37	This study	Afro-Asiatic
1029	PV559985	ON_21	L0a1a1	5.21667	37	This study	Afro-Asiatic
1030	PV559986	ON_22	L0a1a1	5.21667	37	This study	Afro-Asiatic
1031	PV559987	ON_24	L3x2a	5.21667	37	This study	Afro-Asiatic
1032	PV559988	ON_25	L0a1a1	5.21667	37	This study	Afro-Asiatic
1033	PV559989	ON_26	L0a1a1	5.21667	37	This study	Afro-Asiatic
1034	PV559990	ON_28	L3x2a	5.21667	37	This study	Afro-Asiatic
1035	PV559991	PEL013	L2a5	-2.74	22.71	This study	Bantu
1036	PV559992	PEL017	L2a5	-2.74	22.71	This study	Bantu
1037	PV559993	PEL020	L2a5	-2.74	22.71	This study	Bantu
1038	PV559994	PEL021	L2a5	-2.74	22.71	This study	Bantu
1039	PV559995	PEL023	L2a5	-2.74	22.71	This study	Bantu
1040	PV559996	PEL024	L2a5	-2.74	22.71	This study	Bantu
1041	PV559997	PEL026	L0a1b1a1	-2.74	22.71	This study	Bantu
1042	PV559998	PEL030	L3e1a2	-2.74	22.71	This study	Bantu
1043	PV559999	PEL031	L2a5	-2.74	22.71	This study	Bantu
1044	PV560000	PEL033	L0a1e	-2.74	22.71	This study	Bantu
1045	PV560001	PEL040	L2a5	-2.74	22.71	This study	Bantu
1046	PV560002	QUI005	L2a5	-1.845	18.357222	This study	Bantu
1047	PV560003	QUI009	L2a5	-1.845	18.357222	This study	Bantu
1048	PV560004	QUI013	L2a5	-1.845	18.357222	This study	Bantu
1049	PV560005	QUI015	L2a5	-1.845	18.357222	This study	Bantu
1050	PV560006	QUI020	L2a5	-1.845	18.357222	This study	Bantu
1051	PV560007	QUI024	L2a5	-1.845	18.357222	This study	Bantu
1052	PV560008	QUI027	L2a2b1	-1.845	18.357222	This study	Bantu
1053	PV560009	QUI028	L2a	-1.845	18.357222	This study	Bantu
1054	PV560010	SEP001	L2a5	-1.899722	18.316667	This study	Bantu
1055	PV560011	SH_01	M1a6	7.197072	35.421817	This study	Afro-Asiatic
1056	PV560012	SH_02	L3x2a	7.197072	35.421817	This study	Afro-Asiatic
1057	PV560013	SH_04	L0a2c	7.197072	35.421817	This study	Afro-Asiatic
1058	PV560014	SH_05	HV	7.197072	35.421817	This study	Afro-Asiatic
1059	PV560015	SH_08	L3f2a1	7.197072	35.421817	This study	Afro-Asiatic
1060	PV560016	SH_09	L4a1a	7.197072	35.421817	This study	Afro-Asiatic
1061	PV560017	SH_10	L3x1a2	7.197072	35.421817	This study	Afro-Asiatic
1062	PV560018	SH_12	L3x1+16311	7.197072	35.421817	This study	Afro-Asiatic
1063	PV560019	SH_13	L0a	7.197072	35.421817	This study	Afro-Asiatic
1064	PV560020	SH_14	L3x1a2	7.197072	35.421817	This study	Afro-Asiatic
1065	PV560021	SH_17	HV1b1a	7.197072	35.421817	This study	Afro-Asiatic
1066	PV560022	SH_19	L3x1+16311	7.197072	35.421817	This study	Afro-Asiatic
1067	PV560023	SH_20	L3x2a	7.197072	35.421817	This study	Afro-Asiatic
1068	PV560024	SH_21	L6a	7.197072	35.421817	This study	Afro-Asiatic
1069	PV560025	SH_22	L3x2a	7.197072	35.421817	This study	Afro-Asiatic
1070	PV560026	SH_26	L6a	7.197072	35.421817	This study	Afro-Asiatic
1071	PV560027	SH_27	L5b1	7.197072	35.421817	This study	Afro-Asiatic
1072	PV560028	SH_28	L3h1a2a1	7.197072	35.421817	This study	Afro-Asiatic
1073	PV560029	SH_30	L0a	7.197072	35.421817	This study	Afro-Asiatic
1074	PV560030	SH_31	L5b1a	7.197072	35.421817	This study	Afro-Asiatic
1075	PV560031	SK002	L0d1c1a2	-24.796708	21.751098	This study	Bantu
1076	PV560032	SK098	L0d1c1a2	-24.796708	21.751098	This study	Bantu
1077	PV560033	SK101	L1c2b1b	-24.796708	21.751098	This study	Bantu
1078	PV560034	TS_01	M1a6	5.46310340072904	36.764446	This study	Afro-Asiatic
1079	PV560035	TS_03	L6b	5.46310340072904	36.764446	This study	Afro-Asiatic
1080	PV560036	TS_04	L3x1+16311	5.46310340072904	36.764446	This study	Afro-Asiatic
1081	PV560037	TS_05	L3	5.46310340072904	36.764446	This study	Afro-Asiatic
1082	PV560038	TS_06	L3'4'6	5.46310340072904	36.764446	This study	Afro-Asiatic
1083	PV560039	TS_08	L4a1a	5.46310340072904	36.764446	This study	Afro-Asiatic
1084	PV560040	TS_09	L3i2	5.46310340072904	36.764446	This study	Afro-Asiatic
1085	PV560041	TS_10	L4a1a	5.46310340072904	36.764446	This study	Afro-Asiatic
1086	PV560042	TS_13	L3e'i'k'x	5.46310340072904	36.764446	This study	Afro-Asiatic
1087	PV560043	TS_14	K1a	5.46310340072904	36.764446	This study	Afro-Asiatic
1088	PV560044	TS_15	L6b	5.46310340072904	36.764446	This study	Afro-Asiatic
1089	PV560045	TS_18	L4a1a	5.46310340072904	36.764446	This study	Afro-Asiatic
1090	PV560046	TS_22	L2'3'4'6	5.46310340072904	36.764446	This study	Afro-Asiatic
1091	PV560047	TS_23	L3x1b	5.46310340072904	36.764446	This study	Afro-Asiatic
1092	PV560048	TS_24	L0a1a1	5.46310340072904	36.764446	This study	Afro-Asiatic
1093	PV560049	TS_25	L0a1d	5.46310340072904	36.764446	This study	Afro-Asiatic
1094	PV560050	TS_26	L3i2	5.46310340072904	36.764446	This study	Afro-Asiatic
1095	PV560051	TS_28	L3x1+16311	5.46310340072904	36.764446	This study	Afro-Asiatic
1096	PV560052	TS_29	L3'4'6	5.46310340072904	36.764446	This study	Afro-Asiatic
1097	PV560053	TS_30	L3x1+16311	5.46310340072904	36.764446	This study	Afro-Asiatic
1098	PV560054	TS_31	L5b1a	5.46310340072904	36.764446	This study	Afro-Asiatic
1099	PV560055	TS_32	M1a1b	5.46310340072904	36.764446	This study	Afro-Asiatic
1100	PV560056	Vinet14	L0d1b2b1b	-24.0778737004737	29.8049010039447	This study	Bantu
1101	PV560057	Vinet23	L3e1a1a	-24.0778737004737	29.8049010039447	This study	Bantu
1102	PV560058	Vinet25	L2a1f	-26.4699633361722	25.4517125582983	This study	Bantu
1103	PV560059	Vinet26	L2a1b1a	-26.4699633361722	25.4517125582983	This study	Bantu
1104	PV560060	Vinet27	L0a1b1a1	-24.0778737004737	29.8049010039447	This study	Bantu
1105	PV560061	Vinet39	L0a1b1a1	-26.4699633361722	25.4517125582983	This study	Bantu
1106	PV560062	Vinet42	L3e1b2	-24.0778737004737	29.8049010039447	This study	Bantu
1107	PV560063	Vinet46	L2a1f	-24.0778737004737	29.8049010039447	This study	Bantu
1108	PV560064	Vinet50	L0d1b2b2b	-26.4699633361722	25.4517125582983	This study	Bantu
1109	PV560065	Vinet54	L3d1a1a1	-26.4699633361722	25.4517125582983	This study	Bantu
1110	PV560066	Vinet55	L0d3b1	-26.4699633361722	25.4517125582983	This study	Bantu
1111	PV560067	Vinet60	L0a1b1a1	-24.0778737004737	29.8049010039447	This study	Bantu
1112	PV560068	Vinet61	L0a2a2a	-24.472508730967	31.0314900134913	This study	Bantu
1113	PV560069	Vinet6	L3e1b2	-24.0778737004737	29.8049010039447	This study	Bantu
1114	PV560070	Vinet8	L2a1d2	-24.472508730967	31.0314900134913	This study	Bantu
1115	PV560071	WAD028	L0a1a2	9.26667	0.76667	This study	Niger-Congo
1116	PV560072	WAD030	L1c3b1b	9.26667	0.76667	This study	Niger-Congo
1117	PV560073	WAD031	L3b3	9.26667	0.76667	This study	Niger-Congo
1118	PV560074	WAD032	L3b3	9.26667	0.76667	This study	Niger-Congo
1119	PV560075	WAD033	L3	9.26667	0.76667	This study	Niger-Congo
1120	PV560076	WAD035	L2c4	9.26667	0.76667	This study	Niger-Congo
1121	PV560077	WAD039	L2a1c4a	9.26667	0.76667	This study	Niger-Congo
1122	PV560078	WAD040	L3b2	9.26667	0.76667	This study	Niger-Congo
1123	PV560079	WAD042	L2b1b	9.26667	0.76667	This study	Niger-Congo
1124	PV560080	WAD043	L3b3	9.26667	0.76667	This study	Niger-Congo
1125	PV560081	WAD046	L1c3a1b	9.26667	0.76667	This study	Niger-Congo
1126	PV560082	WAD047	L3e3b	9.26667	0.76667	This study	Niger-Congo
1127	PV560083	WAD049	L3d4	9.26667	0.76667	This study	Niger-Congo
1128	PV560084	WAD050	L2a1l3	9.26667	0.76667	This study	Niger-Congo
1129	PV560085	WB245	L4b2a1	-0.268794455252827	30.7496823914507	This study	Bantu
1130	PV560086	WO_01	L2a1+143+@16309	8.5388595	37.9761854	This study	Afro-Asiatic
1131	PV560087	WO_02	L3i1	8.5388595	37.9761854	This study	Afro-Asiatic
1132	PV560088	WO_03	L3f1b+16292	8.5388595	37.9761854	This study	Afro-Asiatic
1133	PV560089	WO_04	U6a2a1	8.5388595	37.9761854	This study	Afro-Asiatic
1134	PV560090	WO_05	U6a2a1	8.5388595	37.9761854	This study	Afro-Asiatic
1135	PV560091	WO_06	L3	8.5388595	37.9761854	This study	Afro-Asiatic
1136	PV560092	WO_07	L3f1b+16292	8.5388595	37.9761854	This study	Afro-Asiatic
1137	PV560093	WO_08	L2a1+143	8.5388595	37.9761854	This study	Afro-Asiatic
1138	PV560094	WO_09	L3i2	8.5388595	37.9761854	This study	Afro-Asiatic
1139	PV560095	WO_10	L4a1a	8.5388595	37.9761854	This study	Afro-Asiatic
1140	PV560096	WO_11	M1a5	8.5388595	37.9761854	This study	Afro-Asiatic
1141	PV560097	WO_12	R0a1a2	8.5388595	37.9761854	This study	Afro-Asiatic
1142	PV560098	WO_13	L3f2a1a	8.5388595	37.9761854	This study	Afro-Asiatic
1143	PV560099	WO_14	L3x1a	8.5388595	37.9761854	This study	Afro-Asiatic
1144	PV560100	WO_15	L0b	8.5388595	37.9761854	This study	Afro-Asiatic
1145	PV560101	WO_17	HV1d	8.5388595	37.9761854	This study	Afro-Asiatic
1146	PV560102	WO_18	N1a1a	8.5388595	37.9761854	This study	Afro-Asiatic
1147	PV560103	ZA_10	L2a1d1	7.9310528	38.715789	This study	Afro-Asiatic
1148	PV560104	ZA_11	L4b2a1	7.9310528	38.715789	This study	Afro-Asiatic
1149	PV560105	ZA_12	L2a1+143	7.9310528	38.715789	This study	Afro-Asiatic
1150	PV560106	ZA_13	K1a18	7.9310528	38.715789	This study	Afro-Asiatic
1151	PV560107	ZA_14	L0a1a+200	7.9310528	38.715789	This study	Afro-Asiatic
1152	PV560108	ZA_16	M1a1	7.9310528	38.715789	This study	Afro-Asiatic
1153	PV560109	ZA_17	L3x1b	7.9310528	38.715789	This study	Afro-Asiatic
1154	PV560110	ZA_19	L0a1d	7.9310528	38.715789	This study	Afro-Asiatic
1155	PV560111	ZA_1	L3i2	7.9310528	38.715789	This study	Afro-Asiatic
1156	PV560112	ZA_20	L3i2	7.9310528	38.715789	This study	Afro-Asiatic
1157	PV560113	ZA_21	L3i2	7.9310528	38.715789	This study	Afro-Asiatic
1158	PV560114	ZA_22	L3x1+16311	7.9310528	38.715789	This study	Afro-Asiatic
1159	PV560115	ZA_24	L3i2	7.9310528	38.715789	This study	Afro-Asiatic
1160	PV560116	ZA_26	L3i1	7.9310528	38.715789	This study	Afro-Asiatic
1161	PV560117	ZA_27	L3i2	7.9310528	38.715789	This study	Afro-Asiatic
1162	PV560118	ZA_28	M1a2b	7.9310528	38.715789	This study	Afro-Asiatic
1163	PV560119	ZA_29	L3a2	7.9310528	38.715789	This study	Afro-Asiatic
1164	PV560120	ZA_2	L4b2a1	7.9310528	38.715789	This study	Afro-Asiatic
1165	PV560121	ZA_3	U4'9	7.9310528	38.715789	This study	Afro-Asiatic
1166	PV560122	ZA_4	L3d1	7.9310528	38.715789	This study	Afro-Asiatic
1167	PV560123	ZA_5	M1a1f	7.9310528	38.715789	This study	Afro-Asiatic
1168	PV560124	ZA_6	R0a2g	7.9310528	38.715789	This study	Afro-Asiatic
1169	PV560125	ZA_7	L5b1a	7.9310528	38.715789	This study	Afro-Asiatic
1170	PV560126	ZA_8	R0a2g	7.9310528	38.715789	This study	Afro-Asiatic
1171	PV560127	ZA_9	L3x1+16311	7.9310528	38.715789	This study	Afro-Asiatic
1172	PV560128	ZAN121	L0a2a2a	-6.352921	39.499525	This study	Bantu
1173	PV560129	ZGW24	L3f3	13.052106	23.510325	This study	Nilo-Saharan
1174	PV560130	ZX057	L2a1g	-14.453547	31.247992	This study	Bantu
1175	PX394655	KA_09	L4a1a	6.0392458	37.5733148	This study	Afro-Asiatic
1176	PX394656	KA_13	L4a1a	6.0392458	37.5733148	This study	Afro-Asiatic
1177	AF346967	AF346967.1 Homo sapiens mitochondrion, complete genome	L3e3b2	5.780221	10.494796	Ingman et al. (2000)	Bantu
1178	AF346968	AF346968.1 Homo sapiens mitochondrion, complete genome	L1c1a1a1a	2.222427	16.258249	Ingman et al. (2000)	Bantu
1179	AF346969	AF346969.1 Homo sapiens mitochondrion, complete genome	L1c1a2b	2.222427	16.258249	Ingman et al. (2000)	Bantu
1180	AF346976	AF346976.1 Homo sapiens mitochondrion, complete genome	L2a1i1	5.226936	8.466065	Ingman et al. (2000)	Bantu
1181	AF346977	AF346977.1 Homo sapiens mitochondrion, complete genome	L2a1a2	5.226936	8.466065	Ingman et al. (2000)	Bantu
1182	AF346980	AF346980.1 Homo sapiens mitochondrion, complete genome	L3e1e1	4.542666	11.820666	Ingman et al. (2000)	Bantu
1183	AF346985	AF346985.1 Homo sapiens mitochondrion, complete genome	L0a1a2	11.573336	8.545307	Ingman et al. (2000)	Afro-Asiatic
1184	AF346986	AF346986.1 Homo sapiens mitochondrion, complete genome	L1b1a3	4.83225	7.647225	Ingman et al. (2000)	Niger-Congo
1185	AF346987	AF346987.1 Homo sapiens mitochondrion, complete genome	L1c1d1	4.83225	7.647225	Ingman et al. (2000)	Niger-Congo
1186	AF346992	AF346992.1 Homo sapiens mitochondrion, complete genome	L1c2a1a	-0.387094	36.721077	Ingman et al. (2000)	Bantu
1187	AF346995	AF346995.1 Homo sapiens mitochondrion, complete genome	L2c3a	12.898965	-15.664917	Ingman et al. (2000)	Niger-Congo
1188	AF346996	AF346996.1 Homo sapiens mitochondrion, complete genome	L1c1a2b	3.696673	16.006734	Ingman et al. (2000)	Bantu
1189	AF346997	AF346997.1 Homo sapiens mitochondrion, complete genome	L1c1a1a1a	3.696673	16.006734	Ingman et al. (2000)	Bantu
1190	AF346998	AF346998.1 Homo sapiens mitochondrion, complete genome	L0a2b	0.772761	29.137328	Ingman et al. (2000)	Nilo-Saharan
1191	AF346999	AF346999.1 Homo sapiens mitochondrion, complete genome	L0a2b	0.772761	29.137328	Ingman et al. (2000)	Nilo-Saharan
1192	AF347000	AF347000.1 Homo sapiens mitochondrion, complete genome	L3h1a2a1	-1.613521	37.628627	Ingman et al. (2000)	Bantu
1193	AF347008	AF347008.1 Homo sapiens mitochondrion, complete genome	L0k1a1a	-22.692265	20.831061	Ingman et al. (2000)	Khoe-San
1194	AF347009	AF347009.1 Homo sapiens mitochondrion, complete genome	L0k1a1c	-22.692265	20.831061	Ingman et al. (2000)	Khoe-San
1195	AF347014	AF347014.1 Homo sapiens mitochondrion, complete genome	L3d1a1a	6.514216	3.222273	Ingman et al. (2000)	Niger-Congo
1196	AF347015	AF347015.1 Homo sapiens mitochondrion, complete genome	L3e2b1a1	6.514216	3.222273	Ingman et al. (2000)	Niger-Congo
1197	AF381988	AF381988.1 Homo sapiens haplotype L1a mitochondrion, complete genome	L0a1b1	31.172821	-7.336248	Maca-Meyer et al. (2001)	Afro-Asiatic
1198	AY963585	AY963585.2 Homo sapiens isolate 14_L0f(Tor65) mitochondrion, complete genome	L0f2a1	1.533355	32.216658	Macaulay et al. (2005)	Unknown
1199	EF184585	EF184585.1 Homo sapiens isolate tzsw109_L0d mitochondrion, complete genome	L0d3a	-5.234127	36.519987	Gonder et al. (2007)	Khoe-San
1200	EF184586	EF184586.1 Homo sapiens isolate tzsw084_L0d mitochondrion, complete genome	L0d1b2a1	-5.234127	36.519987	Gonder et al. (2007)	Khoe-San
1201	EF184587	EF184587.1 Homo sapiens isolate tzsw068_L0d mitochondrion, complete genome	L0d3a	-5.234127	36.519987	Gonder et al. (2007)	Khoe-San
1202	EF184588	EF184588.1 Homo sapiens isolate tzsw010_L0d mitochondrion, complete genome	L0d3a	-5.234127	36.519987	Gonder et al. (2007)	Khoe-San
1203	EF184589	EF184589.1 Homo sapiens isolate tzbg031_L0d mitochondrion, complete genome	L0d3a	-6.239793	35.619108	Gonder et al. (2007)	Afro-Asiatic
1204	EF184590	EF184590.1 Homo sapiens isolate sanC5_L0d mitochondrion, complete genome	L0d1b2a1	-28.743245	24.72739	Gonder et al. (2007)	Khoe-San
1205	EF184591	EF184591.1 Homo sapiens isolate San_54_L0d mitochondrion, complete genome	L0d2c1*1	-28.743245	24.72739	Gonder et al. (2007)	Khoe-San
1206	EF184592	EF184592.1 Homo sapiens isolate sanC6_L0d2 mitochondrion, complete genome	L0d1c1a1a	-28.743245	24.72739	Gonder et al. (2007)	Khoe-San
1207	EF184593	EF184593.1 Homo sapiens isolate sanC2_L0d2 mitochondrion, complete genome	L0d1c3*2	-28.743245	24.72739	Gonder et al. (2007)	Khoe-San
1208	EF184594	EF184594.1 Homo sapiens isolate San_107_L0d2 mitochondrion, complete genome	L0d1c1a1b	-28.743245	24.72739	Gonder et al. (2007)	Khoe-San
1209	EF184596	EF184596.1 Homo sapiens isolate TZAK002_L0f mitochondrion, complete genome	L0f2a	-2.406242	35.772917	Gonder et al. (2007)	Nilo-Saharan
1210	EF184597	EF184597.1 Homo sapiens isolate TZTR029_L0f mitochondrion, complete genome	L0f2a1	-4.927718	35.509245	Gonder et al. (2007)	Bantu
1211	EF184598	EF184598.1 Homo sapiens isolate TZBG034_L0f mitochondrion, complete genome	L0f	-6.239793	35.619108	Gonder et al. (2007)	Afro-Asiatic
1212	EF184599	EF184599.1 Homo sapiens isolate TZDT068_L0f mitochondrion, complete genome	L0f2a	-6.086874	34.586393	Gonder et al. (2007)	Nilo-Saharan
1213	EF184600	EF184600.1 Homo sapiens isolate TZGG017_L0f mitochondrion, complete genome	L0f	-6.239793	35.619108	Gonder et al. (2007)	Bantu
1214	EF184601	EF184601.1 Homo sapiens isolate TZDT067_L0a mitochondrion, complete genome	L0a1c1	-6.086874	34.586393	Gonder et al. (2007)	Nilo-Saharan
1215	EF184602	EF184602.1 Homo sapiens isolate TZSW038_L0a mitochondrion, complete genome	L0a2	-5.234127	36.519987	Gonder et al. (2007)	Khoe-San
1216	EF184603	EF184603.1 Homo sapiens isolate TZPR030_L0a mitochondrion, complete genome	L0a2a1a	-3.481465	36.981413	Gonder et al. (2007)	Bantu
1217	EF184604	EF184604.1 Homo sapiens isolate tzsw050_L0a mitochondrion, complete genome	L0a2	-5.234127	36.519987	Gonder et al. (2007)	Khoe-San
1218	EF184605	EF184605.1 Homo sapiens isolate tztr002_L0a mitochondrion, complete genome	L0a2a2a	-4.927718	35.509245	Gonder et al. (2007)	Bantu
1219	EF184606	EF184606.1 Homo sapiens isolate tzsw005_L0a mitochondrion, complete genome	L0a2	-5.234127	36.519987	Gonder et al. (2007)	Khoe-San
1220	EF184607	EF184607.1 Homo sapiens isolate tzsw015_L0a mitochondrion, complete genome	L0a2	-5.234127	36.519987	Gonder et al. (2007)	Khoe-San
1221	EF184608	EF184608.1 Homo sapiens isolate TZTR001_L0a mitochondrion, complete genome	L0a2	-4.927718	35.509245	Gonder et al. (2007)	Bantu
1222	EF184609	EF184609.1 Homo sapiens isolate San_102_L0k mitochondrion, complete genome	L0k1a1	-28.743245	24.72739	Gonder et al. (2007)	Khoe-San
1223	EF184610	EF184610.1 Homo sapiens isolate San_11_L0k mitochondrion, complete genome	L0k1a1b	-28.743245	24.72739	Gonder et al. (2007)	Khoe-San
1224	EF184611	EF184611.1 Homo sapiens isolate sanC3_L0k mitochondrion, complete genome	L0k1a1a	-28.743245	24.72739	Gonder et al. (2007)	Khoe-San
1225	EF184612	EF184612.1 Homo sapiens isolate TZTR031_L1c mitochondrion, complete genome	L1c3b1a	-4.927718	35.509245	Gonder et al. (2007)	Bantu
1226	EF184613	EF184613.1 Homo sapiens isolate CAPL081_L1c mitochondrion, complete genome	L1c1a2b	2.49799	11.383062	Gonder et al. (2007)	Bantu
1227	EF184614	EF184614.1 Homo sapiens isolate CAPL079_L1c mitochondrion, complete genome	L1c1a2b	2.49799	11.383062	Gonder et al. (2007)	Bantu
1228	EF184615	EF184615.1 Homo sapiens isolate CAPL029_L1c mitochondrion, complete genome	L1c1a2b	2.49799	11.383062	Gonder et al. (2007)	Bantu
1229	EF184616	EF184616.1 Homo sapiens isolate CAPL006_L1c mitochondrion, complete genome	L1c1a1a1a	2.49799	11.383062	Gonder et al. (2007)	Bantu
1230	EF184617	EF184617.1 Homo sapiens isolate tzbg037_L2a mitochondrion, complete genome	L2a1c5	-6.239793	35.619108	Gonder et al. (2007)	Afro-Asiatic
1231	EF184618	EF184618.1 Homo sapiens isolate tzhz037_L2a mitochondrion, complete genome	L2a1+143	-3.722687	35.157682	Gonder et al. (2007)	Khoe-San
1232	EF184619	EF184619.1 Homo sapiens isolate tzhz077_L2a mitochondrion, complete genome	L2a1+143	-3.722687	35.157682	Gonder et al. (2007)	Khoe-San
1233	EF184620	EF184620.1 Homo sapiens isolate tztr037_L2a mitochondrion, complete genome	L2a1+143	-4.927718	35.509245	Gonder et al. (2007)	Bantu
1234	EF184621	EF184621.1 Homo sapiens isolate tzms014_L2 mitochondrion, complete genome	L2d1a	-4.292576	36.146452	Gonder et al. (2007)	Nilo-Saharan
1235	EF184622	EF184622.1 Homo sapiens isolate TZHZ251_L3h mitochondrion, complete genome	L3h1a2	-3.722687	35.157682	Gonder et al. (2007)	Khoe-San
1236	EF184623	EF184623.1 Homo sapiens isolate tzbg004_L3 mitochondrion, complete genome	L3d1a1a	-6.239793	35.619108	Gonder et al. (2007)	Afro-Asiatic
1237	EF184624	EF184624.1 Homo sapiens isolate tzhz032_L3f mitochondrion, complete genome	L3h1a2	-3.722687	35.157682	Gonder et al. (2007)	Khoe-San
1238	EF184625	EF184625.1 Homo sapiens isolate tzhz061_L3f mitochondrion, complete genome	L3a1a	-3.722687	35.157682	Gonder et al. (2007)	Khoe-San
1239	EF184627	EF184627.1 Homo sapiens isolate tzsw011_L3g mitochondrion, complete genome	L4b2a2	-5.234127	36.519987	Gonder et al. (2007)	Khoe-San
1240	EF184628	EF184628.1 Homo sapiens isolate tztr007_L3d mitochondrion, complete genome	L3d1a1a1	-4.927718	35.509245	Gonder et al. (2007)	Bantu
1241	EF184629	EF184629.1 Homo sapiens isolate tztr023_L3g mitochondrion, complete genome	L4b2a1	-4.927718	35.509245	Gonder et al. (2007)	Bantu
1242	EF184630	EF184630.1 Homo sapiens isolate tztr024_L3 mitochondrion, complete genome	L3a1a	-4.927718	35.509245	Gonder et al. (2007)	Bantu
1243	EF184631	EF184631.1 Homo sapiens isolate TZRG044_L3 mitochondrion, complete genome	L3h1a2a1	-5.277887	35.619108	Gonder et al. (2007)	Bantu
1244	EF184632	EF184632.1 Homo sapiens isolate TZIQ006_L3 mitochondrion, complete genome	L3h1a2a1	-4.292576	36.146452	Gonder et al. (2007)	Afro-Asiatic
1245	EF184633	EF184633.1 Homo sapiens isolate sanC1_L3 mitochondrion, complete genome	L4b2a2c	-28.743245	24.72739	Gonder et al. (2007)	Khoe-San
1246	EF184639	EF184639.1 Homo sapiens isolate TZIQ053_L3 mitochondrion, complete genome	L4b2a2	-4.292576	36.146452	Gonder et al. (2007)	Afro-Asiatic
1247	EF184640	EF184640.1 Homo sapiens isolate TZHZ081_L3 mitochondrion, complete genome	L4b2a2b	-3.722687	35.157682	Gonder et al. (2007)	Khoe-San
1248	EF184641	EF184641.1 Homo sapiens isolate TZMW031_L3 mitochondrion, complete genome	L3d1a1a	-2.647706	36.124479	Gonder et al. (2007)	Bantu
1249	EU092688	EU092688.1 Homo sapiens isolate L322 mitochondrion, complete genome	L0a1b1a1	-23.3923661123714	33.4778429115182	Behar et al. (2008b)	Bantu
1250	EU092689	EU092689.1 Homo sapiens isolate L323 mitochondrion, complete genome	L1c3b1b	-23.3923661123714	33.4778429115182	Behar et al. (2008b)	Bantu
1251	EU092690	EU092690.1 Homo sapiens isolate L324 mitochondrion, complete genome	L2a1b1a	-24.944478	34.007743	Behar et al. (2008b)	Bantu
1252	EU092691	EU092691.1 Homo sapiens isolate L325 mitochondrion, complete genome	L2a1a2	-22.658652	32.342734	Behar et al. (2008b)	Bantu
1253	EU092692	EU092692.1 Homo sapiens isolate L326 mitochondrion, complete genome	L2b2*2	-26.792049	32.52534	Behar et al. (2008b)	Bantu
1254	EU092693	EU092693.1 Homo sapiens isolate L327 mitochondrion, complete genome	L3e1d1a	-26.792049	32.52534	Behar et al. (2008b)	Bantu
1255	EU092694	EU092694.1 Homo sapiens isolate L328 mitochondrion, complete genome	L3b1a11	-16.426502	33.611716	Behar et al. (2008b)	Bantu
1256	EU092695	EU092695.1 Homo sapiens isolate L329 mitochondrion, complete genome	L3e4a	-26.792049	32.52534	Behar et al. (2008b)	Bantu
1257	EU092696	EU092696.1 Homo sapiens isolate L330 mitochondrion, complete genome	L3f1b1a	-26.792049	32.52534	Behar et al. (2008b)	Bantu
1258	EU092698	EU092698.1 Homo sapiens isolate L332 mitochondrion, complete genome	L3e1b2	-26.792049	32.52534	Behar et al. (2008b)	Bantu
1259	EU092701	EU092701.1 Homo sapiens isolate L335 mitochondrion, complete genome	L0a2a2a	-23.3923661123714	33.4778429115182	Behar et al. (2008b)	Bantu
1260	EU092702	EU092702.1 Homo sapiens isolate L336 mitochondrion, complete genome	L3d1a1a	-23.3923661123714	33.4778429115182	Behar et al. (2008b)	Bantu
1261	EU092704	EU092704.1 Homo sapiens isolate L338 mitochondrion, complete genome	L3f1b4c	-24.944478	34.007743	Behar et al. (2008b)	Bantu
1262	EU092706	EU092706.1 Homo sapiens isolate L340 mitochondrion, complete genome	L3e3a	-23.3923661123714	33.4778429115182	Behar et al. (2008b)	Bantu
1263	EU092708	EU092708.1 Homo sapiens isolate L342 mitochondrion, complete genome	L0d2c1	-26.792049	32.52534	Behar et al. (2008b)	Bantu
1264	EU092709	EU092709.1 Homo sapiens isolate L343 mitochondrion, complete genome	L3e1a3a	-21.020294	32.962891	Behar et al. (2008b)	Bantu
1265	EU092714	EU092714.1 Homo sapiens isolate L348 mitochondrion, complete genome	L0a1a1	12.049575	-14.840609	Behar et al. (2008b)	Niger-Congo
1266	EU092715	EU092715.1 Homo sapiens isolate L349 mitochondrion, complete genome	L1b1a4a	12.049575	-14.840609	Behar et al. (2008b)	Niger-Congo
1267	EU092716	EU092716.1 Homo sapiens isolate L350 mitochondrion, complete genome	L1b1a6	12.049575	-14.840609	Behar et al. (2008b)	Niger-Congo
1268	EU092717	EU092717.1 Homo sapiens isolate L351 mitochondrion, complete genome	L1c1c*3	12.049575	-14.840609	Behar et al. (2008b)	Niger-Congo
1269	EU092718	EU092718.1 Homo sapiens isolate L352 mitochondrion, complete genome	L1c3a1a	12.049575	-14.840609	Behar et al. (2008b)	Unknown
1270	EU092719	EU092719.1 Homo sapiens isolate L353 mitochondrion, complete genome	L2a1i	12.049575	-14.840609	Behar et al. (2008b)	Niger-Congo
1271	EU092720	EU092720.1 Homo sapiens isolate L354 mitochondrion, complete genome	L2a1c3b1	12.049575	-14.840609	Behar et al. (2008b)	Niger-Congo
1272	EU092721	EU092721.1 Homo sapiens isolate L355 mitochondrion, complete genome	L2a1l2	12.049575	-14.840609	Behar et al. (2008b)	Unknown
1273	EU092722	EU092722.1 Homo sapiens isolate L356 mitochondrion, complete genome	L2b1a2	12.049575	-14.840609	Behar et al. (2008b)	Unknown
1274	EU092723	EU092723.1 Homo sapiens isolate L357 mitochondrion, complete genome	L2c*3	12.049575	-14.840609	Behar et al. (2008b)	Niger-Congo
1275	EU092724	EU092724.1 Homo sapiens isolate L359 mitochondrion, complete genome	L2e	12.049575	-14.840609	Behar et al. (2008b)	Unknown
1276	EU092725	EU092725.1 Homo sapiens isolate L360 mitochondrion, complete genome	L3b2a	12.049575	-14.840609	Behar et al. (2008b)	Niger-Congo
1277	EU092726	EU092726.1 Homo sapiens isolate L361 mitochondrion, complete genome	L3b1a	12.049575	-14.840609	Behar et al. (2008b)	Unknown
1278	EU092727	EU092727.1 Homo sapiens isolate L362 mitochondrion, complete genome	L3b1a9a	12.049575	-14.840609	Behar et al. (2008b)	Unknown
1279	EU092728	EU092728.1 Homo sapiens isolate L363 mitochondrion, complete genome	L3d1b1	12.049575	-14.840609	Behar et al. (2008b)	Unknown
1280	EU092729	EU092729.1 Homo sapiens isolate L364 mitochondrion, complete genome	L3e2a3	12.049575	-14.840609	Behar et al. (2008b)	Niger-Congo
1281	EU092730	EU092730.1 Homo sapiens isolate L365 mitochondrion, complete genome	L3e2b	12.049575	-14.840609	Behar et al. (2008b)	Unknown
1282	EU092731	EU092731.1 Homo sapiens isolate L366 mitochondrion, complete genome	L3e4a1	12.049575	-14.840609	Behar et al. (2008b)	Niger-Congo
1283	EU092732	EU092732.1 Homo sapiens isolate L367 mitochondrion, complete genome	L3f1b+16292	12.049575	-14.840609	Behar et al. (2008b)	Unknown
1284	EU092733	EU092733.1 Homo sapiens isolate L368 mitochondrion, complete genome	L2a1c	12.049575	-14.840609	Behar et al. (2008b)	Unknown
1285	EU092734	EU092734.1 Homo sapiens isolate L369 mitochondrion, complete genome	L2b3b	12.049575	-14.840609	Behar et al. (2008b)	Unknown
1286	EU092735	EU092735.1 Homo sapiens isolate L370 mitochondrion, complete genome	L3d2b*1	12.049575	-14.840609	Behar et al. (2008b)	Unknown
1287	EU092736	EU092736.1 Homo sapiens isolate L371 mitochondrion, complete genome	L3h1b2	12.049575	-14.840609	Behar et al. (2008b)	Unknown
1288	EU092761	EU092761.1 Homo sapiens isolate L405 mitochondrion, complete genome	L2a1b	26.254049	29.267547	Behar et al. (2008b)	Afro-Asiatic
1289	EU092762	EU092762.1 Homo sapiens isolate L406 mitochondrion, complete genome	L3d1c	26.254049	29.267547	Behar et al. (2008b)	Afro-Asiatic
1290	EU092763	EU092763.1 Homo sapiens isolate L407 mitochondrion, complete genome	L0a1a+200	26.254049	29.267547	Behar et al. (2008b)	Afro-Asiatic
1291	EU092764	EU092764.1 Homo sapiens isolate L408 mitochondrion, complete genome	L0a1a	26.254049	29.267547	Behar et al. (2008b)	Afro-Asiatic
1292	EU092765	EU092765.1 Homo sapiens isolate L409 mitochondrion, complete genome	L2a1d1	26.254049	29.267547	Behar et al. (2008b)	Afro-Asiatic
1293	EU092766	EU092766.1 Homo sapiens isolate L410 mitochondrion, complete genome	L2b1	26.254049	29.267547	Behar et al. (2008b)	Afro-Asiatic
1294	EU092767	EU092767.1 Homo sapiens isolate L411 mitochondrion, complete genome	L3b1a+@16124	26.254049	29.267547	Behar et al. (2008b)	Afro-Asiatic
1295	EU092768	EU092768.1 Homo sapiens isolate L412 mitochondrion, complete genome	L3b1a+@16124	26.254049	29.267547	Behar et al. (2008b)	Afro-Asiatic
1296	EU092769	EU092769.1 Homo sapiens isolate L413 mitochondrion, complete genome	L3e2a	26.254049	29.267547	Behar et al. (2008b)	Afro-Asiatic
1297	EU092770	EU092770.1 Homo sapiens isolate L414 mitochondrion, complete genome	L3f2b	26.254049	29.267547	Behar et al. (2008b)	Afro-Asiatic
1298	EU092771	EU092771.1 Homo sapiens isolate L415 mitochondrion, complete genome	L3f1b+16292	26.254049	29.267547	Behar et al. (2008b)	Afro-Asiatic
1299	EU092772	EU092772.1 Homo sapiens isolate L416 mitochondrion, complete genome	L3h1a2b	26.254049	29.267547	Behar et al. (2008b)	Afro-Asiatic
1300	EU092775	EU092775.1 Homo sapiens isolate L419 mitochondrion, complete genome	L1b1a2a	26.254049	29.267547	Behar et al. (2008b)	Afro-Asiatic
1301	EU092776	EU092776.1 Homo sapiens isolate L420 mitochondrion, complete genome	L3e5	26.254049	29.267547	Behar et al. (2008b)	Afro-Asiatic
1302	EU092777	EU092777.1 Homo sapiens isolate L421 mitochondrion, complete genome	L3e2b2*	26.254049	29.267547	Behar et al. (2008b)	Afro-Asiatic
1303	EU092778	EU092778.1 Homo sapiens isolate L422 mitochondrion, complete genome	L2a1a2a1a	26.254049	29.267547	Behar et al. (2008b)	Afro-Asiatic
1304	EU092806	EU092806.1 Homo sapiens isolate L457 mitochondrion, complete genome	L2a1+16189+(16192)	31.172821	-7.336248	Behar et al. (2008b)	Afro-Asiatic
1305	EU092807	EU092807.1 Homo sapiens isolate L458 mitochondrion, complete genome	L2a1l1a	31.172821	-7.336248	Behar et al. (2008b)	Afro-Asiatic
1306	EU092811	EU092811.1 Homo sapiens isolate L466 mitochondrion, complete genome	L1c3b1a	31.172821	-7.336248	Behar et al. (2008b)	Afro-Asiatic
1307	EU092812	EU092812.1 Homo sapiens isolate L467 mitochondrion, complete genome	L2a1l1a1	31.172821	-7.336248	Behar et al. (2008b)	Afro-Asiatic
1308	EU092813	EU092813.1 Homo sapiens isolate L468 mitochondrion, complete genome	L2c1a*3	31.172821	-7.336248	Behar et al. (2008b)	Afro-Asiatic
1309	EU092814	EU092814.1 Homo sapiens isolate L469 mitochondrion, complete genome	L3b1b	31.172821	-7.336248	Behar et al. (2008b)	Afro-Asiatic
1310	EU092815	EU092815.1 Homo sapiens isolate L470 mitochondrion, complete genome	L3b1a+152*1	31.172821	-7.336248	Behar et al. (2008b)	Afro-Asiatic
1311	EU092816	EU092816.1 Homo sapiens isolate L471 mitochondrion, complete genome	L2a1j	31.172821	-7.336248	Behar et al. (2008b)	Afro-Asiatic
1312	EU092819	EU092819.1 Homo sapiens isolate L474 mitochondrion, complete genome	L0a1a2*1	36.277344	4.703196	Behar et al. (2008b)	Unknown
1313	EU092824	EU092824.1 Homo sapiens isolate L480 mitochondrion, complete genome	L3k1	34.759816	9.64527	Behar et al. (2008b)	Afro-Asiatic
1314	EU092825	EU092825.1 Homo sapiens isolate L481 mitochondrion, complete genome	L3b1a9a	34.759816	9.64527	Behar et al. (2008b)	Afro-Asiatic
1315	EU092826	EU092826.1 Homo sapiens isolate L482 mitochondrion, complete genome	L3b1a3	34.759816	9.64527	Behar et al. (2008b)	Afro-Asiatic
1316	EU092827	EU092827.1 Homo sapiens isolate L483 mitochondrion, complete genome	L3e1	34.759816	9.64527	Behar et al. (2008b)	Afro-Asiatic
1317	EU092828	EU092828.1 Homo sapiens isolate L484 mitochondrion, complete genome	L3h1b1	34.759816	9.64527	Behar et al. (2008b)	Afro-Asiatic
1318	EU092829	EU092829.1 Homo sapiens isolate L485 mitochondrion, complete genome	L2a1a2a1a	34.759816	9.64527	Behar et al. (2008b)	Afro-Asiatic
1319	EU092830	EU092830.1 Homo sapiens isolate L486 mitochondrion, complete genome	L3d1c1	34.759816	9.64527	Behar et al. (2008b)	Afro-Asiatic
1320	EU092850	EU092850.1 Homo sapiens isolate L510 mitochondrion, complete genome	L1c2a3	-20.5982771367821	14.75825059375	Behar et al. (2008b)	Khoe-San
1321	EU092851	EU092851.1 Homo sapiens isolate L511 mitochondrion, complete genome	L3d3a1a	-20.5982771367821	14.75825059375	Behar et al. (2008b)	Khoe-San
1322	EU092852	EU092852.1 Homo sapiens isolate L512 mitochondrion, complete genome	L1b1a10b	-20.5982771367821	14.75825059375	Behar et al. (2008b)	Khoe-San
1323	EU092853	EU092853.1 Homo sapiens isolate L513 mitochondrion, complete genome	L0k1a2	-20.5982771367821	14.75825059375	Behar et al. (2008b)	Khoe-San
1324	EU092878	EU092878.1 Homo sapiens isolate L539 mitochondrion, complete genome	L0a1b	9.49458	16.715581	Behar et al. (2008b)	Unknown
1325	EU092879	EU092879.1 Homo sapiens isolate L540 mitochondrion, complete genome	L3e1c	9.49458	16.715581	Behar et al. (2008b)	Unknown
1326	EU092880	EU092880.1 Homo sapiens isolate L541 mitochondrion, complete genome	L3e1c	9.49458	16.715581	Behar et al. (2008b)	Unknown
1327	EU092881	EU092881.1 Homo sapiens isolate L542 mitochondrion, complete genome	L0a1a+200	9.49458	16.715581	Behar et al. (2008b)	Unknown
1328	EU092882	EU092882.1 Homo sapiens isolate L543 mitochondrion, complete genome	L2a2a1	9.49458	16.715581	Behar et al. (2008b)	Unknown
1329	EU092883	EU092883.1 Homo sapiens isolate L544 mitochondrion, complete genome	L3f1b3	9.49458	16.715581	Behar et al. (2008b)	Unknown
1330	EU092884	EU092884.1 Homo sapiens isolate L545 mitochondrion, complete genome	L1b1a10a	9.49458	16.715581	Behar et al. (2008b)	Unknown
1331	EU092885	EU092885.1 Homo sapiens isolate L546 mitochondrion, complete genome	L3e1c	9.49458	16.715581	Behar et al. (2008b)	Unknown
1332	EU092886	EU092886.1 Homo sapiens isolate L547 mitochondrion, complete genome	L3h1b1a*3	9.49458	16.715581	Behar et al. (2008b)	Unknown
1333	EU092887	EU092887.1 Homo sapiens isolate L548 mitochondrion, complete genome	L3e1	9.49458	16.715581	Behar et al. (2008b)	Unknown
1334	EU092889	EU092889.1 Homo sapiens isolate L550 mitochondrion, complete genome	L0a1b	9.49458	16.715581	Behar et al. (2008b)	Nilo-Saharan
1335	EU092890	EU092890.1 Homo sapiens isolate L551 mitochondrion, complete genome	L2a1a3a	9.476567	19.13787	Behar et al. (2008b)	Nilo-Saharan
1336	EU092891	EU092891.1 Homo sapiens isolate L552 mitochondrion, complete genome	L3f1a	9.476567	19.13787	Behar et al. (2008b)	Nilo-Saharan
1337	EU092892	EU092892.1 Homo sapiens isolate L553 mitochondrion, complete genome	L0a1a+200	9.476567	19.13787	Behar et al. (2008b)	Nilo-Saharan
1338	EU092893	EU092893.1 Homo sapiens isolate L554 mitochondrion, complete genome	L1b1a10a	9.476567	19.13787	Behar et al. (2008b)	Nilo-Saharan
1339	EU092894	EU092894.1 Homo sapiens isolate L555 mitochondrion, complete genome	L3f3a	9.476567	19.13787	Behar et al. (2008b)	Nilo-Saharan
1340	EU092895	EU092895.1 Homo sapiens isolate L556 mitochondrion, complete genome	L3e3b	9.476567	19.13787	Behar et al. (2008b)	Nilo-Saharan
1341	EU092896	EU092896.1 Homo sapiens isolate L557 mitochondrion, complete genome	L2a2a	9.476567	19.13787	Behar et al. (2008b)	Nilo-Saharan
1342	EU092897	EU092897.1 Homo sapiens isolate L558 mitochondrion, complete genome	L3b1a10	9.476567	19.13787	Behar et al. (2008b)	Nilo-Saharan
1343	EU092898	EU092898.1 Homo sapiens isolate L559 mitochondrion, complete genome	L3d1'2'3'4'5'6*	9.476567	19.13787	Behar et al. (2008b)	Nilo-Saharan
1344	EU092899	EU092899.1 Homo sapiens isolate L560 mitochondrion, complete genome	L3d1b	9.476567	19.13787	Behar et al. (2008b)	Nilo-Saharan
1345	EU092900	EU092900.1 Homo sapiens isolate L561 mitochondrion, complete genome	L0a3	9.476567	19.13787	Behar et al. (2008b)	Nilo-Saharan
1346	EU092901	EU092901.1 Homo sapiens isolate L562 mitochondrion, complete genome	L2a1c	9.476567	19.13787	Behar et al. (2008b)	Nilo-Saharan
1347	EU092902	EU092902.1 Homo sapiens isolate L563 mitochondrion, complete genome	L2a2a1	9.476567	19.13787	Behar et al. (2008b)	Nilo-Saharan
1348	EU092903	EU092903.1 Homo sapiens isolate L564 mitochondrion, complete genome	L3h1b1a*3	9.476567	19.13787	Behar et al. (2008b)	Nilo-Saharan
1349	EU092904	EU092904.1 Homo sapiens isolate L565 mitochondrion, complete genome	L3b1a	9.476567	19.13787	Behar et al. (2008b)	Nilo-Saharan
1350	EU092905	EU092905.1 Homo sapiens isolate L566 mitochondrion, complete genome	L2a1a3a	9.476567	19.13787	Behar et al. (2008b)	Nilo-Saharan
1351	EU092906	EU092906.1 Homo sapiens isolate L567 mitochondrion, complete genome	L0a4	9.476567	19.13787	Behar et al. (2008b)	Nilo-Saharan
1352	EU092907	EU092907.1 Homo sapiens isolate L568 mitochondrion, complete genome	L3e3a	9.476567	19.13787	Behar et al. (2008b)	Nilo-Saharan
1353	EU092960	EU092960.1 Homo sapiens isolate L649 mitochondrion, complete genome	L3e1a3b	13.591993	-15.227002	Behar et al. (2008b)	Unknown
1354	EU273476	EU273476.1 Homo sapiens isolate L266 mitochondrion, complete genome	L1c1a2b	3.003654	10.985883	Quintana-Murci et al. (2008)	Bantu
1355	EU273477	EU273477.1 Homo sapiens isolate L267 mitochondrion, complete genome	L1c1a1a1a	3.003654	10.985883	Quintana-Murci et al. (2008)	Bantu
1356	EU273478	EU273478.1 Homo sapiens isolate L268 mitochondrion, complete genome	L1c1a1a1b1	3.003654	10.985883	Quintana-Murci et al. (2008)	Bantu
1357	EU273479	EU273479.1 Homo sapiens isolate L269 mitochondrion, complete genome	L1c1a2a1	1.115312	12.743695	Quintana-Murci et al. (2008)	Bantu
1358	EU273480	EU273480.1 Homo sapiens isolate L270 mitochondrion, complete genome	L1c1a1a1b*	1.115312	12.743695	Quintana-Murci et al. (2008)	Bantu
1359	EU273481	EU273481.1 Homo sapiens isolate L271 mitochondrion, complete genome	L1c1a1a1b	1.115312	12.743695	Quintana-Murci et al. (2008)	Bantu
1360	EU273482	EU273482.1 Homo sapiens isolate L272 mitochondrion, complete genome	L1c1a1a1b1	1.115312	12.743695	Quintana-Murci et al. (2008)	Bantu
1361	EU273483	EU273483.1 Homo sapiens isolate L273 mitochondrion, complete genome	L1c1a1a1a	1.115312	12.743695	Quintana-Murci et al. (2008)	Bantu
1362	EU273484	EU273484.1 Homo sapiens isolate L275 mitochondrion, complete genome	L1c1a1a2	2.49799	11.383062	Quintana-Murci et al. (2008)	Bantu
1363	EU273485	EU273485.1 Homo sapiens isolate L276 mitochondrion, complete genome	L1c1a1a1b1	2.49799	11.383062	Quintana-Murci et al. (2008)	Bantu
1364	EU273486	EU273486.1 Homo sapiens isolate L277 mitochondrion, complete genome	L1c1d1*	0.95124	9.768587	Quintana-Murci et al. (2008)	Bantu
1365	EU273487	EU273487.1 Homo sapiens isolate L278 mitochondrion, complete genome	L1c1a2b	1.632215	11.460481	Quintana-Murci et al. (2008)	Bantu
1366	EU273488	EU273488.1 Homo sapiens isolate L279 mitochondrion, complete genome	L1c3b1a	1.632215	11.460481	Quintana-Murci et al. (2008)	Bantu
1367	EU273489	EU273489.1 Homo sapiens isolate L280 mitochondrion, complete genome	L1c6	-1.729118	9.988313	Quintana-Murci et al. (2008)	Bantu
1368	EU273490	EU273490.1 Homo sapiens isolate L281 mitochondrion, complete genome	L1c1a1a1a	-1.893831	10.83426	Quintana-Murci et al. (2008)	Bantu
1369	EU273491	EU273491.1 Homo sapiens isolate L282 mitochondrion, complete genome	L1c1a1b	-1.893831	10.83426	Quintana-Murci et al. (2008)	Bantu
1370	EU273492	EU273492.1 Homo sapiens isolate L283 mitochondrion, complete genome	L1c1a1a1b	-1.625159	11.60037	Quintana-Murci et al. (2008)	Bantu
1371	EU273501	EU273501.1 Homo sapiens isolate L655 mitochondrion, complete genome	L1c2a2	3.003655	10.985884	Quintana-Murci et al. (2008)	Bantu
1372	EU597512	EU597512.1 Homo sapiens isolate NA19153 mitochondrion, complete genome	L3d2b*2	7.376752	3.862358	Hartmann et al. (2008)	Niger-Congo
1373	EU597500	EU597500.1 Homo sapiens isolate NA19144 mitochondrion, complete genome	L3d5a*	7.376752	3.862358	Hartmann et al. (2008)	Niger-Congo
1374	EU935434	EU935434.1 Homo sapiens isolate EH2 mitochondrion, complete genome	L0a1b1a	28.655408	28.886358	Kujanova et al. (2009)	Afro-Asiatic
1375	EU935437	EU935437.1 Homo sapiens isolate EH5 mitochondrion, complete genome	L0a1b1a	28.655408	28.886358	Kujanova et al. (2009)	Afro-Asiatic
1376	EU935440	EU935440.1 Homo sapiens isolate EH8 mitochondrion, complete genome	L3b2a	28.655408	28.886358	Kujanova et al. (2009)	Afro-Asiatic
1377	EU935443	EU935443.1 Homo sapiens isolate EH11 mitochondrion, complete genome	L2a1c5	28.655408	28.886358	Kujanova et al. (2009)	Afro-Asiatic
1378	EU935449	EU935449.1 Homo sapiens isolate EH17 mitochondrion, complete genome	L3b1a2	28.655408	28.886358	Kujanova et al. (2009)	Afro-Asiatic
1379	EU935451	EU935451.1 Homo sapiens isolate EH19 mitochondrion, complete genome	L3f1b2a	28.655408	28.886358	Kujanova et al. (2009)	Afro-Asiatic
1380	EU935458	EU935458.1 Homo sapiens isolate EH26 mitochondrion, complete genome	L1c3a1a	28.655408	28.886358	Kujanova et al. (2009)	Afro-Asiatic
1381	EU935462	EU935462.1 Homo sapiens isolate EH30 mitochondrion, complete genome	L1c3a1a	28.655408	28.886358	Kujanova et al. (2009)	Afro-Asiatic
1382	EU935464	EU935464.1 Homo sapiens isolate EH32 mitochondrion, complete genome	L0a1b1a	28.655408	28.886358	Kujanova et al. (2009)	Afro-Asiatic
1383	EU935465	EU935465.1 Homo sapiens isolate EH33 mitochondrion, complete genome	L3e2b7	28.655408	28.886358	Kujanova et al. (2009)	Afro-Asiatic
1384	EU935467	EU935467.1 Homo sapiens isolate EH35 mitochondrion, complete genome	L0a1b1a	28.655408	28.886358	Kujanova et al. (2009)	Afro-Asiatic
1385	FJ460520	FJ460520.1 Homo sapiens isolate TC1 mitochondrion, complete genome	L2a1+143+@16309	34.759816	9.64527	Costa el al. (2009)	Afro-Asiatic
1386	FJ460522	FJ460522.1 Homo sapiens isolate TC3 mitochondrion, complete genome	L1b1a13	34.759816	9.64527	Costa el al. (2009)	Afro-Asiatic
1387	FJ460523	FJ460523.1 Homo sapiens isolate TC4 mitochondrion, complete genome	L2e1a	34.759816	9.64527	Costa el al. (2009)	Afro-Asiatic
1388	FJ460526	FJ460526.1 Homo sapiens isolate TC7 mitochondrion, complete genome	L2b3c*	34.759816	9.64527	Costa el al. (2009)	Afro-Asiatic
1389	FJ460527	FJ460527.1 Homo sapiens isolate TC8 mitochondrion, complete genome	L2a1+143+16189+(16192)	34.759816	9.64527	Costa el al. (2009)	Afro-Asiatic
1390	FJ460529	FJ460529.1 Homo sapiens isolate TC10 mitochondrion, complete genome	L3b1a3	34.759816	9.64527	Costa el al. (2009)	Afro-Asiatic
1391	FJ460533	FJ460533.1 Homo sapiens isolate TC14 mitochondrion, complete genome	L3e5d	34.759816	9.64527	Costa el al. (2009)	Afro-Asiatic
1392	FJ460535	FJ460535.1 Homo sapiens isolate TC16 mitochondrion, complete genome	L2b1a3	34.759816	9.64527	Costa el al. (2009)	Afro-Asiatic
1393	FJ460536	FJ460536.1 Homo sapiens isolate TC17 mitochondrion, complete genome	L3b1a4	34.759816	9.64527	Costa el al. (2009)	Afro-Asiatic
1394	FJ460537	FJ460537.1 Homo sapiens isolate TC18 mitochondrion, complete genome	L1b1a12a	34.759816	9.64527	Costa el al. (2009)	Afro-Asiatic
1395	FJ460540	FJ460540.1 Homo sapiens isolate TC21 mitochondrion, complete genome	L3d4a	34.759816	9.64527	Costa el al. (2009)	Afro-Asiatic
1396	FJ460549	FJ460549.1 Homo sapiens isolate TV8 mitochondrion, complete genome	L2a1c4a	34.759816	9.64527	Costa el al. (2009)	Afro-Asiatic
1397	FJ460560	FJ460560.1 Homo sapiens isolate TV19 mitochondrion, complete genome	L2a1c1	34.759816	9.64527	Costa el al. (2009)	Afro-Asiatic
1398	FJ625845	FJ625845.1 Homo sapiens isolate CB1 mitochondrion, complete genome	L3f1a1*1	13.730922	13.358881	Cerny et al. (2009)	Afro-Asiatic
1399	FJ625846	FJ625846.1 Homo sapiens isolate CB2 mitochondrion, complete genome	L3f3	9.029389	13.18591	Cerny et al. (2009)	Afro-Asiatic
1400	FJ625847	FJ625847.1 Homo sapiens isolate CB3 mitochondrion, complete genome	L3f3	11.753151	15.037495	Cerny et al. (2009)	Afro-Asiatic
1401	FJ625848	FJ625848.1 Homo sapiens isolate CB4 mitochondrion, complete genome	L3f3	10.339233	15.257683	Cerny et al. (2009)	Afro-Asiatic
1402	FJ625849	FJ625849.1 Homo sapiens isolate CB5 mitochondrion, complete genome	L3f3	11.753151	15.037495	Cerny et al. (2009)	Afro-Asiatic
1403	FJ625850	FJ625850.1 Homo sapiens isolate CB6 mitochondrion, complete genome	L3f3b	13.730922	13.358881	Cerny et al. (2009)	Afro-Asiatic
1404	FJ625851	FJ625851.1 Homo sapiens isolate CB7 mitochondrion, complete genome	L3f3	12.036275	13.918954	Cerny et al. (2009)	Afro-Asiatic
1405	FJ625852	FJ625852.1 Homo sapiens isolate CB8 mitochondrion, complete genome	L3f3b	11.753151	15.037495	Cerny et al. (2009)	Afro-Asiatic
1406	FJ625853	FJ625853.1 Homo sapiens isolate CB9 mitochondrion, complete genome	L3f3	11.753151	15.037495	Cerny et al. (2009)	Afro-Asiatic
1407	FJ625854	FJ625854.1 Homo sapiens isolate CB10 mitochondrion, complete genome	L3f3a	13.730922	13.358881	Cerny et al. (2009)	Afro-Asiatic
1408	FJ625855	FJ625855.1 Homo sapiens isolate CB11 mitochondrion, complete genome	L3f3a	10.339233	15.257683	Cerny et al. (2009)	Afro-Asiatic
1409	FJ625856	FJ625856.1 Homo sapiens isolate CB12 mitochondrion, complete genome	L3f3	10.798514	14.245576	Cerny et al. (2009)	Afro-Asiatic
1410	FJ625857	FJ625857.1 Homo sapiens isolate CB13 mitochondrion, complete genome	L3f3b	11.753151	15.037495	Cerny et al. (2009)	Afro-Asiatic
1411	FJ625858	FJ625858.1 Homo sapiens isolate CB14 mitochondrion, complete genome	L3f3b	13.730922	13.358881	Cerny et al. (2009)	Afro-Asiatic
1412	FJ625859	FJ625859.1 Homo sapiens isolate CB15 mitochondrion, complete genome	L3f3b	11.753151	15.037495	Cerny et al. (2009)	Afro-Asiatic
1413	FJ625860	FJ625860.1 Homo sapiens isolate CB16 mitochondrion, complete genome	L3f1b+16292	12.342068	14.185827	Cerny et al. (2009)	Afro-Asiatic
1414	GU455415	GU455415.1 Homo sapiens isolate J1 mitochondrion, complete genome	L3f1b5	33.233695	-8.500425	Harich et al. (2010)	Afro-Asiatic
1415	GU455416	GU455416.1 Homo sapiens isolate J32 mitochondrion, complete genome	L3e2b	33.233695	-8.500425	Harich et al. (2010)	Afro-Asiatic
1416	GU455417	GU455417.1 Homo sapiens isolate J81 mitochondrion, complete genome	L3d4*	33.233695	-8.500425	Harich et al. (2010)	Afro-Asiatic
1417	GU455418	GU455418.1 Homo sapiens isolate J40 mitochondrion, complete genome	L3h1b2*	33.233695	-8.500425	Harich et al. (2010)	Afro-Asiatic
1418	GU455419	GU455419.1 Homo sapiens isolate J43 mitochondrion, complete genome	L3f	33.233695	-8.500425	Harich et al. (2010)	Afro-Asiatic
1419	GU455420	GU455420.1 Homo sapiens isolate J79 mitochondrion, complete genome	L3d4*	33.233695	-8.500425	Harich et al. (2010)	Afro-Asiatic
1420	GU455421	GU455421.1 Homo sapiens isolate J27 mitochondrion, complete genome	L3b1	33.233695	-8.500425	Harich et al. (2010)	Afro-Asiatic
1421	GU455422	GU455422.1 Homo sapiens isolate J28 mitochondrion, complete genome	L3f1b5	33.233695	-8.500425	Harich et al. (2010)	Afro-Asiatic
1422	HM771113	HM771113.1 Homo sapiens isolate H002 mitochondrion, complete genome	L1c1a2c	-3.658646	15.172088	Batini et al. (2011)	Bantu
1423	HM771114	HM771114.1 Homo sapiens isolate H003 mitochondrion, complete genome	L1c1a2c	-3.658646	15.172088	Batini et al. (2011)	Bantu
1424	HM771115	HM771115.1 Homo sapiens isolate H004 mitochondrion, complete genome	L1c1a2c	-3.658646	15.172088	Batini et al. (2011)	Bantu
1425	HM771116	HM771116.1 Homo sapiens isolate H005 mitochondrion, complete genome	L1c4b*1	-3.658646	15.172088	Batini et al. (2011)	Bantu
1426	HM771117	HM771117.1 Homo sapiens isolate H006 mitochondrion, complete genome	L1c4a	-3.658646	15.172088	Batini et al. (2011)	Bantu
1427	HM771118	HM771118.1 Homo sapiens isolate H007 mitochondrion, complete genome	L1c4b*1	-3.658646	15.172088	Batini et al. (2011)	Bantu
1428	HM771119	HM771119.1 Homo sapiens isolate H008 mitochondrion, complete genome	L1c4b*1	-3.658646	15.172088	Batini et al. (2011)	Bantu
1429	HM771120	HM771120.1 Homo sapiens isolate H009 mitochondrion, complete genome	L1c4b*1	-3.658646	15.172088	Batini et al. (2011)	Bantu
1430	HM771121	HM771121.1 Homo sapiens isolate H010 mitochondrion, complete genome	L1c4b*2	-3.658646	15.172088	Batini et al. (2011)	Bantu
1431	HM771122	HM771122.1 Homo sapiens isolate H011 mitochondrion, complete genome	L3e2b	-3.658646	15.172088	Batini et al. (2011)	Bantu
1432	HM771123	HM771123.1 Homo sapiens isolate H012 mitochondrion, complete genome	L1c1a2b	2.989126	15.276564	Batini et al. (2011)	Unknown
1433	HM771124	HM771124.1 Homo sapiens isolate H013 mitochondrion, complete genome	L1c1a2b	2.989126	15.276564	Batini et al. (2011)	Unknown
1434	HM771125	HM771125.1 Homo sapiens isolate H014 mitochondrion, complete genome	L1c1b1*2	2.989126	15.276564	Batini et al. (2011)	Unknown
1435	HM771126	HM771126.1 Homo sapiens isolate H015 mitochondrion, complete genome	L1c4a*	2.989126	15.276564	Batini et al. (2011)	Unknown
1436	HM771127	HM771127.1 Homo sapiens isolate H016 mitochondrion, complete genome	L1c1a1a1a	2.989126	15.276564	Batini et al. (2011)	Unknown
1437	HM771128	HM771128.1 Homo sapiens isolate H017 mitochondrion, complete genome	L1c1a1a1b*	2.989126	15.276564	Batini et al. (2011)	Unknown
1438	HM771129	HM771129.1 Homo sapiens isolate H018 mitochondrion, complete genome	L1c1a1a1b*	2.989126	15.276564	Batini et al. (2011)	Unknown
1439	HM771130	HM771130.1 Homo sapiens isolate H019 mitochondrion, complete genome	L1c1a1a1b1	2.989126	15.276564	Batini et al. (2011)	Unknown
1440	HM771131	HM771131.1 Homo sapiens isolate H020 mitochondrion, complete genome	L1c1a1a1b1	2.989126	15.276564	Batini et al. (2011)	Unknown
1441	HM771132	HM771132.1 Homo sapiens isolate H021 mitochondrion, complete genome	L1c1a1a1a	2.989126	15.276564	Batini et al. (2011)	Unknown
1442	HM771133	HM771133.1 Homo sapiens isolate H022 mitochondrion, complete genome	L1c1a1a1a	2.989126	15.276564	Batini et al. (2011)	Unknown
1443	HM771134	HM771134.1 Homo sapiens isolate H023 mitochondrion, complete genome	L1c1a1a1a	2.989126	15.276564	Batini et al. (2011)	Unknown
1444	HM771135	HM771135.1 Homo sapiens isolate H024 mitochondrion, complete genome	L3e1f1	2.989126	15.276564	Batini et al. (2011)	Unknown
1445	HM771136	HM771136.1 Homo sapiens isolate H025 mitochondrion, complete genome	L1c1a2a1	1.74601302091284	12.732667	Batini et al. (2011)	Unknown
1446	HM771137	HM771137.1 Homo sapiens isolate H026 mitochondrion, complete genome	L1c1a2b	1.74601302091284	12.732667	Batini et al. (2011)	Unknown
1447	HM771138	HM771138.1 Homo sapiens isolate H027 mitochondrion, complete genome	L1c1a2b	1.74601302091284	12.732667	Batini et al. (2011)	Unknown
1448	HM771139	HM771139.1 Homo sapiens isolate H028 mitochondrion, complete genome	L1c1a1a1b1	1.74601302091284	12.732667	Batini et al. (2011)	Unknown
1449	HM771140	HM771140.1 Homo sapiens isolate H029 mitochondrion, complete genome	L1c1a1a1b	1.74601302091284	12.732667	Batini et al. (2011)	Unknown
1450	HM771141	HM771141.1 Homo sapiens isolate H030 mitochondrion, complete genome	L1c1a1a1a	1.74601302091284	12.732667	Batini et al. (2011)	Unknown
1451	HM771142	HM771142.1 Homo sapiens isolate H031 mitochondrion, complete genome	L1c1a2b	3.10706404894378	10.3156751882967	Batini et al. (2011)	Bantu
1452	HM771143	HM771143.1 Homo sapiens isolate H032 mitochondrion, complete genome	L1c1a2b	3.10706404894378	10.3156751882967	Batini et al. (2011)	Bantu
1453	HM771144	HM771144.1 Homo sapiens isolate H033 mitochondrion, complete genome	L1c1a1a1b1	3.10706404894378	10.3156751882967	Batini et al. (2011)	Bantu
1454	HM771145	HM771145.1 Homo sapiens isolate H034 mitochondrion, complete genome	L1c1a1a1b1	3.10706404894378	10.3156751882967	Batini et al. (2011)	Bantu
1455	HM771146	HM771146.1 Homo sapiens isolate H035 mitochondrion, complete genome	L1c1a1a1a	3.10706404894378	10.3156751882967	Batini et al. (2011)	Bantu
1456	HM771147	HM771147.1 Homo sapiens isolate H036 mitochondrion, complete genome	L1c1a1a2	3.10706404894378	10.3156751882967	Batini et al. (2011)	Bantu
1457	HM771148	HM771148.1 Homo sapiens isolate H037 mitochondrion, complete genome	L1c1a2a2	5.07946	16.489992	Batini et al. (2011)	Bantu
1458	HM771149	HM771149.1 Homo sapiens isolate H038 mitochondrion, complete genome	L1c1a2a1	5.07946	16.489992	Batini et al. (2011)	Bantu
1459	HM771150	HM771150.1 Homo sapiens isolate H039 mitochondrion, complete genome	L1c1a2b	5.07946	16.489992	Batini et al. (2011)	Bantu
1460	HM771151	HM771151.1 Homo sapiens isolate H040 mitochondrion, complete genome	L1c1a1a1a	5.07946	16.489992	Batini et al. (2011)	Bantu
1461	HM771152	HM771152.1 Homo sapiens isolate H041 mitochondrion, complete genome	L1c1a1a1a	5.07946	16.489992	Batini et al. (2011)	Bantu
1462	HM771153	HM771153.1 Homo sapiens isolate H042 mitochondrion, complete genome	L1c1a1a1a	5.07946	16.489992	Batini et al. (2011)	Bantu
1463	HM771154	HM771154.1 Homo sapiens isolate H043 mitochondrion, complete genome	L1c1a1a1b1	5.07946	16.489992	Batini et al. (2011)	Bantu
1464	HM771155	HM771155.1 Homo sapiens isolate H044 mitochondrion, complete genome	L1c1a1a1b1	5.07946	16.489992	Batini et al. (2011)	Bantu
1465	HM771156	HM771156.1 Homo sapiens isolate H045 mitochondrion, complete genome	L1c1a1a1a	5.07946	16.489992	Batini et al. (2011)	Bantu
1466	HM771157	HM771157.1 Homo sapiens isolate H046 mitochondrion, complete genome	L1c4b*2	5.07946	16.489992	Batini et al. (2011)	Bantu
1467	HM771158	HM771158.1 Homo sapiens isolate H047 mitochondrion, complete genome	L1c4b*2	5.07946	16.489992	Batini et al. (2011)	Bantu
1468	HM771159	HM771159.1 Homo sapiens isolate H048 mitochondrion, complete genome	L1c4b*2	5.07946	16.489992	Batini et al. (2011)	Bantu
1469	HM771160	HM771160.1 Homo sapiens isolate H049 mitochondrion, complete genome	L0a2a1*	5.07946	16.489992	Batini et al. (2011)	Bantu
1470	HM771161	HM771161.1 Homo sapiens isolate H050 mitochondrion, complete genome	L0a2a1*	5.07946	16.489992	Batini et al. (2011)	Bantu
1471	HM771162	HM771162.1 Homo sapiens isolate H052 mitochondrion, complete genome	L1b2a	1.570305	11.721925	Batini et al. (2011)	Bantu
1472	HM771163	HM771163.1 Homo sapiens isolate H053 mitochondrion, complete genome	L1b1a3	1.570305	11.721925	Batini et al. (2011)	Bantu
1473	HM771164	HM771164.1 Homo sapiens isolate H054 mitochondrion, complete genome	L1c1a2a2	1.570305	11.721925	Batini et al. (2011)	Bantu
1474	HM771165	HM771165.1 Homo sapiens isolate H055 mitochondrion, complete genome	L1c1a1a1b1	1.570305	11.721925	Batini et al. (2011)	Bantu
1475	HM771166	HM771166.1 Homo sapiens isolate H056 mitochondrion, complete genome	L1c1d*	1.570305	11.721925	Batini et al. (2011)	Bantu
1476	HM771167	HM771167.1 Homo sapiens isolate H057 mitochondrion, complete genome	L1c3b1a	1.570305	11.721925	Batini et al. (2011)	Bantu
1477	HM771168	HM771168.1 Homo sapiens isolate H058 mitochondrion, complete genome	L2a1a3c	1.570305	11.721925	Batini et al. (2011)	Bantu
1478	HM771169	HM771169.1 Homo sapiens isolate H059 mitochondrion, complete genome	L2a1c2a	1.570305	11.721925	Batini et al. (2011)	Bantu
1479	HM771170	HM771170.1 Homo sapiens isolate H060 mitochondrion, complete genome	L3d2a	1.570305	11.721925	Batini et al. (2011)	Bantu
1480	HM771171	HM771171.1 Homo sapiens isolate H061 mitochondrion, complete genome	L3e1d	1.570305	11.721925	Batini et al. (2011)	Bantu
1481	HM771172	HM771172.1 Homo sapiens isolate H062 mitochondrion, complete genome	L3e1f1a	1.570305	11.721925	Batini et al. (2011)	Bantu
1482	HM771173	HM771173.1 Homo sapiens isolate H063 mitochondrion, complete genome	L3e1a3a	1.570305	11.721925	Batini et al. (2011)	Bantu
1483	HM771174	HM771174.1 Homo sapiens isolate H064 mitochondrion, complete genome	L3e2a1b2	1.570305	11.721925	Batini et al. (2011)	Bantu
1484	HM771175	HM771175.1 Homo sapiens isolate H065 mitochondrion, complete genome	L3e2a1b2	1.570305	11.721925	Batini et al. (2011)	Bantu
1485	HM771176	HM771176.1 Homo sapiens isolate H066 mitochondrion, complete genome	L3e2a1b2	1.570305	11.721925	Batini et al. (2011)	Bantu
1486	HM771177	HM771177.1 Homo sapiens isolate H067 mitochondrion, complete genome	L3e2b+152	1.570305	11.721925	Batini et al. (2011)	Bantu
1487	HM771178	HM771178.1 Homo sapiens isolate H068 mitochondrion, complete genome	L1c1a2b	3.685125	16.23703	Batini et al. (2011)	Bantu
1488	HM771179	HM771179.1 Homo sapiens isolate H069 mitochondrion, complete genome	L1c1a2a2	3.685125	16.23703	Batini et al. (2011)	Bantu
1489	HM771180	HM771180.1 Homo sapiens isolate H070 mitochondrion, complete genome	L1c1a2a2	3.685125	16.23703	Batini et al. (2011)	Bantu
1490	HM771181	HM771181.1 Homo sapiens isolate H071 mitochondrion, complete genome	L1c1a1a1a	3.685125	16.23703	Batini et al. (2011)	Bantu
1491	HM771182	HM771182.1 Homo sapiens isolate H072 mitochondrion, complete genome	L1c1a1a1b	3.685125	16.23703	Batini et al. (2011)	Bantu
1492	HM771183	HM771183.1 Homo sapiens isolate H073 mitochondrion, complete genome	L1c1a1a1b	3.685125	16.23703	Batini et al. (2011)	Bantu
1493	HM771184	HM771184.1 Homo sapiens isolate H074 mitochondrion, complete genome	L1c1a1a1b	3.685125	16.23703	Batini et al. (2011)	Bantu
1494	HM771185	HM771185.1 Homo sapiens isolate H075 mitochondrion, complete genome	L1c1a1a1b	3.685125	16.23703	Batini et al. (2011)	Bantu
1495	HM771186	HM771186.1 Homo sapiens isolate H076 mitochondrion, complete genome	L1c1a1a1b1	3.685125	16.23703	Batini et al. (2011)	Bantu
1496	HM771187	HM771187.1 Homo sapiens isolate H077 mitochondrion, complete genome	L1c1a1a1b1	3.685125	16.23703	Batini et al. (2011)	Bantu
1497	HM771188	HM771188.1 Homo sapiens isolate H078 mitochondrion, complete genome	L0a2b1	1.319813	29.200635	Batini et al. (2011)	Nilo-Saharan
1498	HM771189	HM771189.1 Homo sapiens isolate H079 mitochondrion, complete genome	L0a2b	1.319813	29.200635	Batini et al. (2011)	Nilo-Saharan
1499	HM771190	HM771190.1 Homo sapiens isolate H080 mitochondrion, complete genome	L0a2b	1.319813	29.200635	Batini et al. (2011)	Nilo-Saharan
1500	HM771191	HM771191.1 Homo sapiens isolate H081 mitochondrion, complete genome	L2a2b2	1.319813	29.200635	Batini et al. (2011)	Nilo-Saharan
1501	HM771192	HM771192.1 Homo sapiens isolate H082 mitochondrion, complete genome	L2a2b1a	1.319813	29.200635	Batini et al. (2011)	Nilo-Saharan
1502	HM771193	HM771193.1 Homo sapiens isolate H083 mitochondrion, complete genome	L2a2b1a	1.319813	29.200635	Batini et al. (2011)	Nilo-Saharan
1503	HM771194	HM771194.1 Homo sapiens isolate H084 mitochondrion, complete genome	L2a2b1a	1.319813	29.200635	Batini et al. (2011)	Nilo-Saharan
1504	HM771195	HM771195.1 Homo sapiens isolate H085 mitochondrion, complete genome	L2a2b1a	1.319813	29.200635	Batini et al. (2011)	Nilo-Saharan
1505	HM771196	HM771196.1 Homo sapiens isolate H086 mitochondrion, complete genome	L2a4a	1.319813	29.200635	Batini et al. (2011)	Nilo-Saharan
1506	HM771197	HM771197.1 Homo sapiens isolate H087 mitochondrion, complete genome	L2a4a	1.319813	29.200635	Batini et al. (2011)	Nilo-Saharan
1507	HM771199	HM771199.1 Homo sapiens isolate H089 mitochondrion, complete genome	L0a2b	2.140566	29.976151	Batini et al. (2011)	Nilo-Saharan
1508	HM771200	HM771200.1 Homo sapiens isolate H090 mitochondrion, complete genome	L0a2b1	2.140566	29.976151	Batini et al. (2011)	Nilo-Saharan
1509	HM771201	HM771201.1 Homo sapiens isolate H091 mitochondrion, complete genome	L0a2b1	2.140566	29.976151	Batini et al. (2011)	Nilo-Saharan
1510	HM771202	HM771202.1 Homo sapiens isolate H092 mitochondrion, complete genome	L0a2b	2.140566	29.976151	Batini et al. (2011)	Nilo-Saharan
1511	HM771205	HM771205.1 Homo sapiens isolate H095 mitochondrion, complete genome	L2a2a1	2.140566	29.976151	Batini et al. (2011)	Nilo-Saharan
1512	HM771206	HM771206.1 Homo sapiens isolate H096 mitochondrion, complete genome	L2a3	2.140566	29.976151	Batini et al. (2011)	Nilo-Saharan
1513	HM771207	HM771207.1 Homo sapiens isolate H097 mitochondrion, complete genome	L2a2b2	2.140566	29.976151	Batini et al. (2011)	Nilo-Saharan
1514	HM771208	HM771208.1 Homo sapiens isolate H098 mitochondrion, complete genome	L2a2b1a	2.140566	29.976151	Batini et al. (2011)	Nilo-Saharan
1515	HM771209	HM771209.1 Homo sapiens isolate H099 mitochondrion, complete genome	L2a4a	2.140566	29.976151	Batini et al. (2011)	Nilo-Saharan
1516	HM771210	HM771210.1 Homo sapiens isolate H100 mitochondrion, complete genome	L2a4a	2.140566	29.976151	Batini et al. (2011)	Nilo-Saharan
1517	HM771211	HM771211.1 Homo sapiens isolate H101 mitochondrion, complete genome	L2a4a	2.140566	29.976151	Batini et al. (2011)	Nilo-Saharan
1518	HM771212	HM771212.1 Homo sapiens isolate H102 mitochondrion, complete genome	L2a4a	2.140566	29.976151	Batini et al. (2011)	Nilo-Saharan
1519	HM771213	HM771213.1 Homo sapiens isolate H103 mitochondrion, complete genome	L2a4a	2.140566	29.976151	Batini et al. (2011)	Nilo-Saharan
1520	HM771214	HM771214.1 Homo sapiens isolate H104 mitochondrion, complete genome	L2a4a	2.140566	29.976151	Batini et al. (2011)	Nilo-Saharan
1521	HM771215	HM771215.1 Homo sapiens isolate H105 mitochondrion, complete genome	L2a4a	2.140566	29.976151	Batini et al. (2011)	Nilo-Saharan
1522	HM771216	HM771216.1 Homo sapiens isolate H106 mitochondrion, complete genome	L1c1a2b	-0.869728248946865	12.5954737813019	Batini et al. (2011)	Bantu
1523	HM771217	HM771217.1 Homo sapiens isolate H107a mitochondrion, complete genome	L1c1a2a1	-0.869728248946865	12.5954737813019	Batini et al. (2011)	Bantu
1524	HM771218	HM771218.1 Homo sapiens isolate H107b mitochondrion, complete genome	L1c1a2a1	-0.869728248946865	12.5954737813019	Batini et al. (2011)	Bantu
1525	HM771219	HM771219.1 Homo sapiens isolate H108 mitochondrion, complete genome	L1c3a1b	-0.869728248946865	12.5954737813019	Batini et al. (2011)	Bantu
1526	HM771220	HM771220.1 Homo sapiens isolate H109 mitochondrion, complete genome	L1c1b1*1	-0.869728248946865	12.5954737813019	Batini et al. (2011)	Bantu
1527	HM771221	HM771221.1 Homo sapiens isolate H110 mitochondrion, complete genome	L1c2b2*1	-0.869728248946865	12.5954737813019	Batini et al. (2011)	Bantu
1528	HM771222	HM771222.1 Homo sapiens isolate H111 mitochondrion, complete genome	L1c2b1a*	-0.869728248946865	12.5954737813019	Batini et al. (2011)	Bantu
1529	HM771223	HM771223.1 Homo sapiens isolate H112 mitochondrion, complete genome	L1c2b2*1	-0.869728248946865	12.5954737813019	Batini et al. (2011)	Bantu
1530	HM771224	HM771224.1 Homo sapiens isolate H113 mitochondrion, complete genome	L2a1c	-0.869728248946865	12.5954737813019	Batini et al. (2011)	Bantu
1531	HM771225	HM771225.1 Homo sapiens isolate H114 mitochondrion, complete genome	L2a1c5	-0.869728248946865	12.5954737813019	Batini et al. (2011)	Bantu
1532	HM771226	HM771226.1 Homo sapiens isolate H115 mitochondrion, complete genome	L2b1b*	-0.869728248946865	12.5954737813019	Batini et al. (2011)	Bantu
1533	HM771227	HM771227.1 Homo sapiens isolate H116 mitochondrion, complete genome	L3d1a1a	-0.869728248946865	12.5954737813019	Batini et al. (2011)	Bantu
1534	HM771228	HM771228.1 Homo sapiens isolate H117 mitochondrion, complete genome	L3d1a2	-0.869728248946865	12.5954737813019	Batini et al. (2011)	Bantu
1535	HM771229	HM771229.1 Homo sapiens isolate H118 mitochondrion, complete genome	L3e2b1	-0.869728248946865	12.5954737813019	Batini et al. (2011)	Bantu
1536	HM771230	HM771230.1 Homo sapiens isolate H119 mitochondrion, complete genome	L3e2b1	-0.869728248946865	12.5954737813019	Batini et al. (2011)	Bantu
1537	HM771231	HM771231.1 Homo sapiens isolate H120 mitochondrion, complete genome	L3e3b1	-0.869728248946865	12.5954737813019	Batini et al. (2011)	Bantu
1538	HM771232	HM771232.1 Homo sapiens isolate H121 mitochondrion, complete genome	L3e3b2	-0.869728248946865	12.5954737813019	Batini et al. (2011)	Bantu
1539	JN858956	JN858956.1 Homo sapiens isolate S-913131_A7 mitochondrion, complete genome	L2a1d2	9.529347	2.258441	Cerezo et al. (2012)	Unknown
1540	JQ044791	JQ044791.1 Homo sapiens isolate BF306 mitochondrion, complete genome	L3*	-0.521570864	11.48712442	Barbieri et al. MBE (2012)	Niger-Congo
1541	JQ044792	JQ044792.1 Homo sapiens isolate BF307 mitochondrion, complete genome	L1b1a4a	-0.521570864	11.48712442	Barbieri et al. MBE (2012)	Niger-Congo
1542	JQ044793	JQ044793.1 Homo sapiens isolate BF308 mitochondrion, complete genome	L1b1a10	-0.521570864	11.48712442	Barbieri et al. MBE (2012)	Niger-Congo
1543	JQ044794	JQ044794.1 Homo sapiens isolate BF309 mitochondrion, complete genome	L3e2b1a1	-0.521570864	11.48712442	Barbieri et al. MBE (2012)	Niger-Congo
1544	JQ044795	JQ044795.1 Homo sapiens isolate BF310 mitochondrion, complete genome	L1c3b2*	-0.521570864	11.48712442	Barbieri et al. MBE (2012)	Niger-Congo
1545	JQ044796	JQ044796.1 Homo sapiens isolate BF311 mitochondrion, complete genome	L3b1a6	-0.521570864	11.48712442	Barbieri et al. MBE (2012)	Niger-Congo
1546	JQ044797	JQ044797.1 Homo sapiens isolate BF313 mitochondrion, complete genome	L2b2*1	-0.332999563	11.57244547	Barbieri et al. MBE (2012)	Niger-Congo
1547	JQ044798	JQ044798.1 Homo sapiens isolate BF314 mitochondrion, complete genome	L3b1a+152	-0.332999563	11.57244547	Barbieri et al. MBE (2012)	Niger-Congo
1548	JQ044799	JQ044799.1 Homo sapiens isolate BF315 mitochondrion, complete genome	L2a1c1a1	-0.521570864	11.48712442	Barbieri et al. MBE (2012)	Niger-Congo
1549	JQ044800	JQ044800.1 Homo sapiens isolate BF316 mitochondrion, complete genome	L2b1b	-0.332999563	11.57244547	Barbieri et al. MBE (2012)	Niger-Congo
1550	JQ044801	JQ044801.1 Homo sapiens isolate BF319 mitochondrion, complete genome	L3e2a1b1	-0.763416723	11.7768263	Barbieri et al. MBE (2012)	Niger-Congo
1551	JQ044802	JQ044802.1 Homo sapiens isolate BF320 mitochondrion, complete genome	L2a1c2	-0.763416723	11.7768263	Barbieri et al. MBE (2012)	Niger-Congo
1552	JQ044803	JQ044803.1 Homo sapiens isolate BF321 mitochondrion, complete genome	L2b'c'd	-0.663574985	11.7306609	Barbieri et al. MBE (2012)	Niger-Congo
1553	JQ044804	JQ044804.1 Homo sapiens isolate BF323 mitochondrion, complete genome	L2a1m	-0.663574985	11.7306609	Barbieri et al. MBE (2012)	Niger-Congo
1554	JQ044805	JQ044805.1 Homo sapiens isolate BF324 mitochondrion, complete genome	L3b1a	-0.663574985	11.7306609	Barbieri et al. MBE (2012)	Niger-Congo
1555	JQ044806	JQ044806.1 Homo sapiens isolate BF325 mitochondrion, complete genome	L1c3a	-0.663574985	11.7306609	Barbieri et al. MBE (2012)	Niger-Congo
1556	JQ044808	JQ044808.1 Homo sapiens isolate BF329 mitochondrion, complete genome	L1b1a17	-0.663574985	11.7306609	Barbieri et al. MBE (2012)	Niger-Congo
1557	JQ044809	JQ044809.1 Homo sapiens isolate BF330 mitochondrion, complete genome	L2a1a2	-0.663574985	11.7306609	Barbieri et al. MBE (2012)	Niger-Congo
1558	JQ044810	JQ044810.1 Homo sapiens isolate BF331 mitochondrion, complete genome	L2c3	-0.663574985	11.7306609	Barbieri et al. MBE (2012)	Niger-Congo
1559	JQ044812	JQ044812.1 Homo sapiens isolate BF335 mitochondrion, complete genome	L2a1a2	-0.560488106	11.70243862	Barbieri et al. MBE (2012)	Niger-Congo
1560	JQ044813	JQ044813.1 Homo sapiens isolate BF337 mitochondrion, complete genome	L2a1a3a	-0.514344097	11.666396	Barbieri et al. MBE (2012)	Niger-Congo
1561	JQ044814	JQ044814.1 Homo sapiens isolate BF338 mitochondrion, complete genome	L3d1b3a*1	-0.514344097	11.666396	Barbieri et al. MBE (2012)	Niger-Congo
1562	JQ044815	JQ044815.1 Homo sapiens isolate BF340 mitochondrion, complete genome	L3d1a1	-0.635672013	11.18736859	Barbieri et al. MBE (2012)	Niger-Congo
1563	JQ044816	JQ044816.1 Homo sapiens isolate BF341 mitochondrion, complete genome	L2e1*1	-0.635672013	11.18736859	Barbieri et al. MBE (2012)	Niger-Congo
1564	JQ044817	JQ044817.1 Homo sapiens isolate BF342 mitochondrion, complete genome	L2a1l1a1	-0.635672013	11.18736859	Barbieri et al. MBE (2012)	Niger-Congo
1565	JQ044818	JQ044818.1 Homo sapiens isolate BF343 mitochondrion, complete genome	L2a1a	-0.635672013	11.18736859	Barbieri et al. MBE (2012)	Niger-Congo
1566	JQ044819	JQ044819.1 Homo sapiens isolate BF344 mitochondrion, complete genome	L2a1a3b	-0.635672013	11.18736859	Barbieri et al. MBE (2012)	Niger-Congo
1567	JQ044820	JQ044820.1 Homo sapiens isolate BF345 mitochondrion, complete genome	L3b1a7a	-0.635672013	11.18736859	Barbieri et al. MBE (2012)	Niger-Congo
1568	JQ044821	JQ044821.1 Homo sapiens isolate BF346 mitochondrion, complete genome	L2a1e1	-0.635672013	11.18736859	Barbieri et al. MBE (2012)	Niger-Congo
1569	JQ044822	JQ044822.1 Homo sapiens isolate BF347 mitochondrion, complete genome	L2a1p	-1.024503447	11.05036814	Barbieri et al. MBE (2012)	Niger-Congo
1570	JQ044823	JQ044823.1 Homo sapiens isolate BF348 mitochondrion, complete genome	L2c4	-1.024503447	11.05036814	Barbieri et al. MBE (2012)	Niger-Congo
1571	JQ044824	JQ044824.1 Homo sapiens isolate BF349 mitochondrion, complete genome	L3d1c1	-1.024503447	11.05036814	Barbieri et al. MBE (2012)	Niger-Congo
1572	JQ044825	JQ044825.1 Homo sapiens isolate BF352 mitochondrion, complete genome	L1b1a15	-1.024503447	11.05036814	Barbieri et al. MBE (2012)	Niger-Congo
1573	JQ044826	JQ044826.1 Homo sapiens isolate BF353 mitochondrion, complete genome	L3	-1.024503447	11.05036814	Barbieri et al. MBE (2012)	Niger-Congo
1574	JQ044827	JQ044827.1 Homo sapiens isolate BF354 mitochondrion, complete genome	L3e2b	-1.024503447	11.05036814	Barbieri et al. MBE (2012)	Niger-Congo
1575	JQ044828	JQ044828.1 Homo sapiens isolate BF355 mitochondrion, complete genome	L2a1c2a	-1.024503447	11.05036814	Barbieri et al. MBE (2012)	Niger-Congo
1576	JQ044829	JQ044829.1 Homo sapiens isolate BF358 mitochondrion, complete genome	L3d1d*2	-1.024503447	11.05036814	Barbieri et al. MBE (2012)	Niger-Congo
1577	JQ044830	JQ044830.1 Homo sapiens isolate BF359 mitochondrion, complete genome	L3e	-1.024503447	11.05036814	Barbieri et al. MBE (2012)	Niger-Congo
1578	JQ044831	JQ044831.1 Homo sapiens isolate BF360 mitochondrion, complete genome	L3f1b1	-1.024503447	11.05036814	Barbieri et al. MBE (2012)	Niger-Congo
1579	JQ044832	JQ044832.1 Homo sapiens isolate BF361 mitochondrion, complete genome	L3e2b	-1.024503447	11.05036814	Barbieri et al. MBE (2012)	Niger-Congo
1580	JQ044833	JQ044833.1 Homo sapiens isolate BF362 mitochondrion, complete genome	L2a1c4a	-1.024503447	11.05036814	Barbieri et al. MBE (2012)	Niger-Congo
1581	JQ044835	JQ044835.1 Homo sapiens isolate BF364 mitochondrion, complete genome	L3e3b	-1.14804562	11.16652139	Barbieri et al. MBE (2012)	Niger-Congo
1582	JQ044836	JQ044836.1 Homo sapiens isolate BF365 mitochondrion, complete genome	L1c6	-1.14804562	11.16652139	Barbieri et al. MBE (2012)	Niger-Congo
1583	JQ044837	JQ044837.1 Homo sapiens isolate BF366 mitochondrion, complete genome	L2a1b3	-1.14804562	11.16652139	Barbieri et al. MBE (2012)	Niger-Congo
1584	JQ044838	JQ044838.1 Homo sapiens isolate BF367 mitochondrion, complete genome	L0a1a2	-1.14804562	11.16652139	Barbieri et al. MBE (2012)	Niger-Congo
1585	JQ044839	JQ044839.1 Homo sapiens isolate BF368 mitochondrion, complete genome	L2a1+143+@16309	-1.14804562	11.16652139	Barbieri et al. MBE (2012)	Niger-Congo
1586	JQ044840	JQ044840.1 Homo sapiens isolate BF369 mitochondrion, complete genome	L3e2b+152	-1.14804562	11.16652139	Barbieri et al. MBE (2012)	Niger-Congo
1587	JQ044841	JQ044841.1 Homo sapiens isolate BF370 mitochondrion, complete genome	L2a1b2	-1.14804562	11.16652139	Barbieri et al. MBE (2012)	Niger-Congo
1588	JQ044842	JQ044842.1 Homo sapiens isolate BF371 mitochondrion, complete genome	L3d1c1	-1.14804562	11.16652139	Barbieri et al. MBE (2012)	Niger-Congo
1589	JQ044843	JQ044843.1 Homo sapiens isolate BF373 mitochondrion, complete genome	L3b2a	-1.14804562	11.16652139	Barbieri et al. MBE (2012)	Niger-Congo
1590	JQ044844	JQ044844.1 Homo sapiens isolate BF374 mitochondrion, complete genome	L2a1c2	-1.14804562	11.16652139	Barbieri et al. MBE (2012)	Niger-Congo
1591	JQ044845	JQ044845.1 Homo sapiens isolate BF376 mitochondrion, complete genome	L2a1a	-1.207953392	11.18599592	Barbieri et al. MBE (2012)	Niger-Congo
1592	JQ044846	JQ044846.1 Homo sapiens isolate BF377 mitochondrion, complete genome	L2b2a	-1.207953392	11.18599592	Barbieri et al. MBE (2012)	Niger-Congo
1593	JQ044847	JQ044847.1 Homo sapiens isolate BF378 mitochondrion, complete genome	L3e1g	-1.207953392	11.18599592	Barbieri et al. MBE (2012)	Niger-Congo
1594	JQ044849	JQ044849.1 Homo sapiens isolate BF121 mitochondrion, complete genome	L0a1a2	-2.619753954	12.51673538	Barbieri et al. MBE (2012)	Niger-Congo
1595	JQ044850	JQ044850.1 Homo sapiens isolate BF122 mitochondrion, complete genome	L3e3b3	-2.619753954	12.51673538	Barbieri et al. MBE (2012)	Niger-Congo
1596	JQ044851	JQ044851.1 Homo sapiens isolate BF123 mitochondrion, complete genome	L0a1a+200	-2.619753954	12.51673538	Barbieri et al. MBE (2012)	Niger-Congo
1597	JQ044852	JQ044852.1 Homo sapiens isolate BF124 mitochondrion, complete genome	L3d1c1	-2.619753954	12.51673538	Barbieri et al. MBE (2012)	Niger-Congo
1598	JQ044853	JQ044853.1 Homo sapiens isolate BF125 mitochondrion, complete genome	L2c2b2	-2.619753954	12.51673538	Barbieri et al. MBE (2012)	Niger-Congo
1599	JQ044854	JQ044854.1 Homo sapiens isolate BF126 mitochondrion, complete genome	L2b1a	-2.619753954	12.51673538	Barbieri et al. MBE (2012)	Niger-Congo
1600	JQ044855	JQ044855.1 Homo sapiens isolate BF127 mitochondrion, complete genome	L1c3a1b	-2.619753954	12.51673538	Barbieri et al. MBE (2012)	Niger-Congo
1601	JQ044856	JQ044856.1 Homo sapiens isolate BF129 mitochondrion, complete genome	L3e2b	-2.619753954	12.51673538	Barbieri et al. MBE (2012)	Niger-Congo
1602	JQ044857	JQ044857.1 Homo sapiens isolate BF132 mitochondrion, complete genome	L1b1a	-2.619753954	12.51673538	Barbieri et al. MBE (2012)	Niger-Congo
1603	JQ044858	JQ044858.1 Homo sapiens isolate BF133 mitochondrion, complete genome	L2c1	-2.619753954	12.51673538	Barbieri et al. MBE (2012)	Niger-Congo
1604	JQ044859	JQ044859.1 Homo sapiens isolate BF134 mitochondrion, complete genome	L2a1f	-2.619753954	12.51673538	Barbieri et al. MBE (2012)	Niger-Congo
1605	JQ044860	JQ044860.1 Homo sapiens isolate BF135 mitochondrion, complete genome	L2a1c1	-2.619753954	12.51673538	Barbieri et al. MBE (2012)	Niger-Congo
1606	JQ044861	JQ044861.1 Homo sapiens isolate BF136 mitochondrion, complete genome	L2a1f3	-2.619753954	12.51673538	Barbieri et al. MBE (2012)	Niger-Congo
1607	JQ044862	JQ044862.1 Homo sapiens isolate BF137 mitochondrion, complete genome	L3d1c	-2.619753954	12.51673538	Barbieri et al. MBE (2012)	Niger-Congo
1608	JQ044863	JQ044863.1 Homo sapiens isolate BF138 mitochondrion, complete genome	L1b1a4	-2.619753954	12.51673538	Barbieri et al. MBE (2012)	Niger-Congo
1609	JQ044864	JQ044864.1 Homo sapiens isolate BF139 mitochondrion, complete genome	L3d5a*	-2.619753954	12.51673538	Barbieri et al. MBE (2012)	Niger-Congo
1610	JQ044865	JQ044865.1 Homo sapiens isolate BF140 mitochondrion, complete genome	L3e2b	-2.619753954	12.51673538	Barbieri et al. MBE (2012)	Niger-Congo
1611	JQ044866	JQ044866.1 Homo sapiens isolate BF142 mitochondrion, complete genome	L1b2	-2.619753954	12.51673538	Barbieri et al. MBE (2012)	Niger-Congo
1612	JQ044867	JQ044867.1 Homo sapiens isolate BF143 mitochondrion, complete genome	L1b1a10	-2.619753954	12.51673538	Barbieri et al. MBE (2012)	Niger-Congo
1613	JQ044868	JQ044868.1 Homo sapiens isolate BF175 mitochondrion, complete genome	L1b1a+189	-2.610297688	12.57438803	Barbieri et al. MBE (2012)	Niger-Congo
1614	JQ044869	JQ044869.1 Homo sapiens isolate BF176 mitochondrion, complete genome	L3b2b	-2.610297688	12.57438803	Barbieri et al. MBE (2012)	Niger-Congo
1615	JQ044870	JQ044870.1 Homo sapiens isolate BF179 mitochondrion, complete genome	L3e3b3	-2.575246924	12.2820056	Barbieri et al. MBE (2012)	Niger-Congo
1616	JQ044871	JQ044871.1 Homo sapiens isolate BF180 mitochondrion, complete genome	L3e2a	-2.575246924	12.2820056	Barbieri et al. MBE (2012)	Niger-Congo
1617	JQ044872	JQ044872.1 Homo sapiens isolate BF181 mitochondrion, complete genome	L2a1c2a	-2.575246924	12.2820056	Barbieri et al. MBE (2012)	Niger-Congo
1618	JQ044873	JQ044873.1 Homo sapiens isolate BF182 mitochondrion, complete genome	L3d1b2	-2.575246924	12.2820056	Barbieri et al. MBE (2012)	Niger-Congo
1619	JQ044874	JQ044874.1 Homo sapiens isolate BF183 mitochondrion, complete genome	L0a1a2	-2.575246924	12.2820056	Barbieri et al. MBE (2012)	Niger-Congo
1620	JQ044875	JQ044875.1 Homo sapiens isolate BF184 mitochondrion, complete genome	L1b1a3a1	-2.575246924	12.2820056	Barbieri et al. MBE (2012)	Niger-Congo
1621	JQ044876	JQ044876.1 Homo sapiens isolate BF235 mitochondrion, complete genome	L1b1a9	-2.512232086	12.36027525	Barbieri et al. MBE (2012)	Niger-Congo
1622	JQ044877	JQ044877.1 Homo sapiens isolate BF237 mitochondrion, complete genome	L2a1a	-2.512232086	12.36027525	Barbieri et al. MBE (2012)	Niger-Congo
1623	JQ044878	JQ044878.1 Homo sapiens isolate BF238 mitochondrion, complete genome	L2c2b2	-2.512232086	12.36027525	Barbieri et al. MBE (2012)	Niger-Congo
1624	JQ044879	JQ044879.1 Homo sapiens isolate BF239 mitochondrion, complete genome	L2a1a2	-2.602200622	12.1951335	Barbieri et al. MBE (2012)	Niger-Congo
1625	JQ044880	JQ044880.1 Homo sapiens isolate BF240 mitochondrion, complete genome	L3f1b+16292	-2.602200622	12.1951335	Barbieri et al. MBE (2012)	Niger-Congo
1626	JQ044881	JQ044881.1 Homo sapiens isolate BF241 mitochondrion, complete genome	L2a1i1	-2.602200622	12.1951335	Barbieri et al. MBE (2012)	Niger-Congo
1627	JQ044882	JQ044882.1 Homo sapiens isolate BF243 mitochondrion, complete genome	L2c2	-2.602200622	12.1951335	Barbieri et al. MBE (2012)	Niger-Congo
1628	JQ044883	JQ044883.1 Homo sapiens isolate BF244 mitochondrion, complete genome	L2a1f	-2.602200622	12.1951335	Barbieri et al. MBE (2012)	Niger-Congo
1629	JQ044884	JQ044884.1 Homo sapiens isolate BF245 mitochondrion, complete genome	L2a1a2	-2.689117509	12.17144364	Barbieri et al. MBE (2012)	Niger-Congo
1630	JQ044885	JQ044885.1 Homo sapiens isolate BF247 mitochondrion, complete genome	L2a1a	-2.689117509	12.17144364	Barbieri et al. MBE (2012)	Niger-Congo
1631	JQ044886	JQ044886.1 Homo sapiens isolate BF186 mitochondrion, complete genome	L1c3b2	-3.263483603	12.81169942	Barbieri et al. MBE (2012)	Niger-Congo
1632	JQ044887	JQ044887.1 Homo sapiens isolate BF188 mitochondrion, complete genome	L2c1a*1	-3.263483603	12.81169942	Barbieri et al. MBE (2012)	Niger-Congo
1633	JQ044888	JQ044888.1 Homo sapiens isolate BF189 mitochondrion, complete genome	L2a1a1	-3.263483603	12.81169942	Barbieri et al. MBE (2012)	Niger-Congo
1634	JQ044889	JQ044889.1 Homo sapiens isolate BF190 mitochondrion, complete genome	L1b1a	-3.263483603	12.81169942	Barbieri et al. MBE (2012)	Niger-Congo
1635	JQ044890	JQ044890.1 Homo sapiens isolate BF191 mitochondrion, complete genome	L2b1a2*1a	-3.444505421	12.98035264	Barbieri et al. MBE (2012)	Niger-Congo
1636	JQ044891	JQ044891.1 Homo sapiens isolate BF192 mitochondrion, complete genome	L3d1b3a*1	-3.444505421	12.98035264	Barbieri et al. MBE (2012)	Niger-Congo
1637	JQ044892	JQ044892.1 Homo sapiens isolate BF193 mitochondrion, complete genome	L2a1a3	-3.444505421	12.98035264	Barbieri et al. MBE (2012)	Niger-Congo
1638	JQ044893	JQ044893.1 Homo sapiens isolate BF194 mitochondrion, complete genome	L0a1a1	-3.444505421	12.98035264	Barbieri et al. MBE (2012)	Niger-Congo
1639	JQ044894	JQ044894.1 Homo sapiens isolate BF195 mitochondrion, complete genome	L3f1b1	-3.444505421	12.98035264	Barbieri et al. MBE (2012)	Niger-Congo
1640	JQ044895	JQ044895.1 Homo sapiens isolate BF196 mitochondrion, complete genome	L3f1b1a	-3.412764287	12.98365122	Barbieri et al. MBE (2012)	Niger-Congo
1641	JQ044896	JQ044896.1 Homo sapiens isolate BF197 mitochondrion, complete genome	L3*	-3.412764287	12.98365122	Barbieri et al. MBE (2012)	Niger-Congo
1642	JQ044897	JQ044897.1 Homo sapiens isolate BF199 mitochondrion, complete genome	L2a1l1a2	-3.412764287	12.98365122	Barbieri et al. MBE (2012)	Niger-Congo
1643	JQ044898	JQ044898.1 Homo sapiens isolate BF200 mitochondrion, complete genome	L1b1a9	-3.113110428	12.60425429	Barbieri et al. MBE (2012)	Niger-Congo
1644	JQ044899	JQ044899.1 Homo sapiens isolate BF201 mitochondrion, complete genome	L3e2b	-3.113110428	12.60425429	Barbieri et al. MBE (2012)	Niger-Congo
1645	JQ044900	JQ044900.1 Homo sapiens isolate BF202 mitochondrion, complete genome	L3f1b+16292	-3.113110428	12.60425429	Barbieri et al. MBE (2012)	Niger-Congo
1646	JQ044901	JQ044901.1 Homo sapiens isolate BF203 mitochondrion, complete genome	L2c1a*1	-3.113110428	12.60425429	Barbieri et al. MBE (2012)	Niger-Congo
1647	JQ044902	JQ044902.1 Homo sapiens isolate BF204 mitochondrion, complete genome	L3b1a6	-3.113110428	12.60425429	Barbieri et al. MBE (2012)	Niger-Congo
1648	JQ044903	JQ044903.1 Homo sapiens isolate BF205 mitochondrion, complete genome	L0a1a+200	-3.113110428	12.60425429	Barbieri et al. MBE (2012)	Niger-Congo
1649	JQ044905	JQ044905.1 Homo sapiens isolate BF208 mitochondrion, complete genome	L2a1i	-3.299926857	12.58345603	Barbieri et al. MBE (2012)	Niger-Congo
1650	JQ044906	JQ044906.1 Homo sapiens isolate BF209 mitochondrion, complete genome	L3e2b+152	-3.299926857	12.58345603	Barbieri et al. MBE (2012)	Niger-Congo
1651	JQ044907	JQ044907.1 Homo sapiens isolate BF210 mitochondrion, complete genome	L1c3a	-3.299926857	12.58345603	Barbieri et al. MBE (2012)	Niger-Congo
1652	JQ044908	JQ044908.1 Homo sapiens isolate BF211 mitochondrion, complete genome	L2a1m1a	-3.299926857	12.58345603	Barbieri et al. MBE (2012)	Niger-Congo
1653	JQ044909	JQ044909.1 Homo sapiens isolate BF212 mitochondrion, complete genome	L2a1c1	-3.299926857	12.58345603	Barbieri et al. MBE (2012)	Niger-Congo
1654	JQ044910	JQ044910.1 Homo sapiens isolate BF230 mitochondrion, complete genome	L2b2	-3.210762691	12.77337829	Barbieri et al. MBE (2012)	Niger-Congo
1655	JQ044911	JQ044911.1 Homo sapiens isolate BF231 mitochondrion, complete genome	L2a1a	-3.210762691	12.77337829	Barbieri et al. MBE (2012)	Niger-Congo
1656	JQ044912	JQ044912.1 Homo sapiens isolate BF232 mitochondrion, complete genome	L2a1f	-3.202552691	12.71412697	Barbieri et al. MBE (2012)	Niger-Congo
1657	JQ044913	JQ044913.1 Homo sapiens isolate BF234 mitochondrion, complete genome	L3e2b	-3.202552691	12.71412697	Barbieri et al. MBE (2012)	Niger-Congo
1658	JQ044914	JQ044914.1 Homo sapiens isolate BF131 mitochondrion, complete genome	L2c4*1	-2.619753954	12.51673538	Barbieri et al. MBE (2012)	Niger-Congo
1659	JQ044915	JQ044915.1 Homo sapiens isolate BF267 mitochondrion, complete genome	L3d1c1	-2.031432828	12.84760882	Barbieri et al. MBE (2012)	Niger-Congo
1660	JQ044916	JQ044916.1 Homo sapiens isolate BF268 mitochondrion, complete genome	L2a1m	-2.031432828	12.84760882	Barbieri et al. MBE (2012)	Niger-Congo
1661	JQ044917	JQ044917.1 Homo sapiens isolate BF269 mitochondrion, complete genome	L2c3	-2.031432828	12.84760882	Barbieri et al. MBE (2012)	Niger-Congo
1662	JQ044918	JQ044918.1 Homo sapiens isolate BF270 mitochondrion, complete genome	L2a1a3b	-2.031432828	12.84760882	Barbieri et al. MBE (2012)	Niger-Congo
1663	JQ044919	JQ044919.1 Homo sapiens isolate BF271 mitochondrion, complete genome	L2a1l1	-2.031432828	12.84760882	Barbieri et al. MBE (2012)	Niger-Congo
1664	JQ044920	JQ044920.1 Homo sapiens isolate BF272 mitochondrion, complete genome	L2c2	-2.031432828	12.84760882	Barbieri et al. MBE (2012)	Niger-Congo
1665	JQ044921	JQ044921.1 Homo sapiens isolate BF273 mitochondrion, complete genome	L2c4*1	-2.031432828	12.84760882	Barbieri et al. MBE (2012)	Niger-Congo
1666	JQ044922	JQ044922.1 Homo sapiens isolate BF274 mitochondrion, complete genome	L2a1a	-2.031432828	12.84760882	Barbieri et al. MBE (2012)	Niger-Congo
1667	JQ044924	JQ044924.1 Homo sapiens isolate BF276 mitochondrion, complete genome	L2a1c2a	-2.031432828	12.84760882	Barbieri et al. MBE (2012)	Niger-Congo
1668	JQ044925	JQ044925.1 Homo sapiens isolate BF277 mitochondrion, complete genome	L3e3b	-2.031432828	12.84760882	Barbieri et al. MBE (2012)	Niger-Congo
1669	JQ044926	JQ044926.1 Homo sapiens isolate BF291 mitochondrion, complete genome	L1b1a	-0.389942573	11.95692876	Barbieri et al. MBE (2012)	Niger-Congo
1670	JQ044927	JQ044927.1 Homo sapiens isolate BF292 mitochondrion, complete genome	L2a1a	-0.389942573	11.95692876	Barbieri et al. MBE (2012)	Niger-Congo
1671	JQ044928	JQ044928.1 Homo sapiens isolate BF293 mitochondrion, complete genome	L3e2b	-0.389942573	11.95692876	Barbieri et al. MBE (2012)	Niger-Congo
1672	JQ044929	JQ044929.1 Homo sapiens isolate BF294 mitochondrion, complete genome	L2d1a	-0.389942573	11.95692876	Barbieri et al. MBE (2012)	Niger-Congo
1673	JQ044930	JQ044930.1 Homo sapiens isolate BF295 mitochondrion, complete genome	L2a1a	-0.389942573	11.95692876	Barbieri et al. MBE (2012)	Niger-Congo
1674	JQ044931	JQ044931.1 Homo sapiens isolate BF296 mitochondrion, complete genome	L3e2b1	-0.444377866	12.22054895	Barbieri et al. MBE (2012)	Niger-Congo
1675	JQ044932	JQ044932.1 Homo sapiens isolate BF297 mitochondrion, complete genome	L2a1l1a	-0.444377866	12.22054895	Barbieri et al. MBE (2012)	Niger-Congo
1676	JQ044933	JQ044933.1 Homo sapiens isolate BF298 mitochondrion, complete genome	L3e2b	-0.444377866	12.22054895	Barbieri et al. MBE (2012)	Niger-Congo
1677	JQ044935	JQ044935.1 Homo sapiens isolate BF300 mitochondrion, complete genome	L2a1c2	-0.444377866	12.22054895	Barbieri et al. MBE (2012)	Niger-Congo
1678	JQ044936	JQ044936.1 Homo sapiens isolate BF301 mitochondrion, complete genome	L1b3	-0.444377866	12.22054895	Barbieri et al. MBE (2012)	Niger-Congo
1679	JQ044937	JQ044937.1 Homo sapiens isolate BF302 mitochondrion, complete genome	L2a1c4a1	-0.444377866	12.22054895	Barbieri et al. MBE (2012)	Niger-Congo
1680	JQ044938	JQ044938.1 Homo sapiens isolate BF303 mitochondrion, complete genome	L3e2	-0.444377866	12.22054895	Barbieri et al. MBE (2012)	Niger-Congo
1681	JQ044939	JQ044939.1 Homo sapiens isolate BF304 mitochondrion, complete genome	L3d1b2	-0.444377866	12.22054895	Barbieri et al. MBE (2012)	Niger-Congo
1682	JQ044940	JQ044940.1 Homo sapiens isolate BF305 mitochondrion, complete genome	L2a1a	-0.444377866	12.22054895	Barbieri et al. MBE (2012)	Niger-Congo
1683	JQ044941	JQ044941.1 Homo sapiens isolate BF381 mitochondrion, complete genome	L2c	-1.234890666	11.7248168	Barbieri et al. MBE (2012)	Niger-Congo
1684	JQ044942	JQ044942.1 Homo sapiens isolate BF382 mitochondrion, complete genome	L2a1a	-1.234890666	11.7248168	Barbieri et al. MBE (2012)	Niger-Congo
1685	JQ044943	JQ044943.1 Homo sapiens isolate BF383 mitochondrion, complete genome	L0a1a3	-1.234890666	11.7248168	Barbieri et al. MBE (2012)	Niger-Congo
1686	JQ044944	JQ044944.1 Homo sapiens isolate BF384 mitochondrion, complete genome	L2a1n	-1.234890666	11.7248168	Barbieri et al. MBE (2012)	Niger-Congo
1687	JQ044945	JQ044945.1 Homo sapiens isolate BF385 mitochondrion, complete genome	L2a1a2	-1.234890666	11.7248168	Barbieri et al. MBE (2012)	Niger-Congo
1688	JQ044947	JQ044947.1 Homo sapiens isolate BF387 mitochondrion, complete genome	L3e3b	-1.234890666	11.7248168	Barbieri et al. MBE (2012)	Niger-Congo
1689	JQ044948	JQ044948.1 Homo sapiens isolate BF249 mitochondrion, complete genome	L2d1	-3.085036374	12.26054574	Barbieri et al. MBE (2012)	Niger-Congo
1690	JQ044949	JQ044949.1 Homo sapiens isolate BF250 mitochondrion, complete genome	L1b1a9	-3.085036374	12.26054574	Barbieri et al. MBE (2012)	Niger-Congo
1691	JQ044950	JQ044950.1 Homo sapiens isolate BF251 mitochondrion, complete genome	L1b1a+189	-3.085036374	12.26054574	Barbieri et al. MBE (2012)	Niger-Congo
1692	JQ044951	JQ044951.1 Homo sapiens isolate BF252 mitochondrion, complete genome	L2a1a2	-3.085036374	12.26054574	Barbieri et al. MBE (2012)	Niger-Congo
1693	JQ044952	JQ044952.1 Homo sapiens isolate BF253 mitochondrion, complete genome	L2a1a2	-3.085036374	12.26054574	Barbieri et al. MBE (2012)	Niger-Congo
1694	JQ044953	JQ044953.1 Homo sapiens isolate BF254 mitochondrion, complete genome	L1b1a9	-3.085036374	12.26054574	Barbieri et al. MBE (2012)	Niger-Congo
1695	JQ044954	JQ044954.1 Homo sapiens isolate BF255 mitochondrion, complete genome	L1b2	-2.586138812	11.78685571	Barbieri et al. MBE (2012)	Niger-Congo
1696	JQ044955	JQ044955.1 Homo sapiens isolate BF256 mitochondrion, complete genome	L2a1l1b	-2.586138812	11.78685571	Barbieri et al. MBE (2012)	Niger-Congo
1697	JQ044956	JQ044956.1 Homo sapiens isolate BF257 mitochondrion, complete genome	L2a1l1	-2.586138812	11.78685571	Barbieri et al. MBE (2012)	Niger-Congo
1698	JQ044957	JQ044957.1 Homo sapiens isolate BF258 mitochondrion, complete genome	L2a1c4a	-2.586138812	11.78685571	Barbieri et al. MBE (2012)	Niger-Congo
1699	JQ044958	JQ044958.1 Homo sapiens isolate BF259 mitochondrion, complete genome	L2a1i	-2.226354116	11.44204226	Barbieri et al. MBE (2012)	Niger-Congo
1700	JQ044959	JQ044959.1 Homo sapiens isolate BF260 mitochondrion, complete genome	L3d4	-2.226354116	11.44204226	Barbieri et al. MBE (2012)	Niger-Congo
1701	JQ044960	JQ044960.1 Homo sapiens isolate BF261 mitochondrion, complete genome	L3b1a+152	-2.226354116	11.44204226	Barbieri et al. MBE (2012)	Niger-Congo
1702	JQ044961	JQ044961.1 Homo sapiens isolate BF263 mitochondrion, complete genome	L2a1a	-2.159140142	11.35547047	Barbieri et al. MBE (2012)	Niger-Congo
1703	JQ044962	JQ044962.1 Homo sapiens isolate BF264 mitochondrion, complete genome	L2a1c2	-2.159140142	11.35547047	Barbieri et al. MBE (2012)	Niger-Congo
1704	JQ044963	JQ044963.1 Homo sapiens isolate BF265 mitochondrion, complete genome	L3e2b2*	-2.159140142	11.35547047	Barbieri et al. MBE (2012)	Niger-Congo
1705	JQ044964	JQ044964.1 Homo sapiens isolate BF266 mitochondrion, complete genome	L3e3b3	-2.159140142	11.35547047	Barbieri et al. MBE (2012)	Niger-Congo
1706	JQ044965	JQ044965.1 Homo sapiens isolate BF278 mitochondrion, complete genome	L3b1a10*	-1.771379746	11.55154663	Barbieri et al. MBE (2012)	Niger-Congo
1707	JQ044966	JQ044966.1 Homo sapiens isolate BF279 mitochondrion, complete genome	L2a1l1a	-1.771379746	11.55154663	Barbieri et al. MBE (2012)	Niger-Congo
1708	JQ044967	JQ044967.1 Homo sapiens isolate BF280 mitochondrion, complete genome	L1c3b1b	-1.771379746	11.55154663	Barbieri et al. MBE (2012)	Niger-Congo
1709	JQ044968	JQ044968.1 Homo sapiens isolate BF281 mitochondrion, complete genome	L2a1a2a1	-1.771379746	11.55154663	Barbieri et al. MBE (2012)	Niger-Congo
1710	JQ044969	JQ044969.1 Homo sapiens isolate BF283 mitochondrion, complete genome	L2a1c2a	-1.836888368	11.77793593	Barbieri et al. MBE (2012)	Niger-Congo
1711	JQ044970	JQ044970.1 Homo sapiens isolate BF284 mitochondrion, complete genome	L2a1e1	-1.836888368	11.77793593	Barbieri et al. MBE (2012)	Niger-Congo
1712	JQ044971	JQ044971.1 Homo sapiens isolate BF286 mitochondrion, complete genome	L2c	-1.850305385	11.68036524	Barbieri et al. MBE (2012)	Niger-Congo
1713	JQ044972	JQ044972.1 Homo sapiens isolate BF287 mitochondrion, complete genome	L3e2b5	-1.850305385	11.68036524	Barbieri et al. MBE (2012)	Niger-Congo
1714	JQ044973	JQ044973.1 Homo sapiens isolate BF288 mitochondrion, complete genome	L2a1c+16086	-1.850305385	11.68036524	Barbieri et al. MBE (2012)	Niger-Congo
1715	JQ044974	JQ044974.1 Homo sapiens isolate BF019 mitochondrion, complete genome	L2a1c1	-3.279405123	13.15717478	Barbieri et al. MBE (2012)	Niger-Congo
1716	JQ044975	JQ044975.1 Homo sapiens isolate BF028 mitochondrion, complete genome	L2a1b2	-3.341332905	13.26589839	Barbieri et al. MBE (2012)	Niger-Congo
1717	JQ044976	JQ044976.1 Homo sapiens isolate BF029 mitochondrion, complete genome	L2c	-3.341332905	13.26589839	Barbieri et al. MBE (2012)	Niger-Congo
1718	JQ044977	JQ044977.1 Homo sapiens isolate BF031 mitochondrion, complete genome	L2a1a1	-3.341332905	13.26589839	Barbieri et al. MBE (2012)	Niger-Congo
1719	JQ044979	JQ044979.1 Homo sapiens isolate BF034 mitochondrion, complete genome	L3f1b+16292+150	-3.341332905	13.26589839	Barbieri et al. MBE (2012)	Niger-Congo
1720	JQ044980	JQ044980.1 Homo sapiens isolate BF035 mitochondrion, complete genome	L1b1a9	-3.341332905	13.26589839	Barbieri et al. MBE (2012)	Niger-Congo
1721	JQ044981	JQ044981.1 Homo sapiens isolate BF038 mitochondrion, complete genome	L2a1n	-3.3	13.3166667	Barbieri et al. MBE (2012)	Niger-Congo
1722	JQ044982	JQ044982.1 Homo sapiens isolate BF039 mitochondrion, complete genome	L3e3b	-3.341332905	13.26589839	Barbieri et al. MBE (2012)	Niger-Congo
1723	JQ044983	JQ044983.1 Homo sapiens isolate BF040 mitochondrion, complete genome	L2a1a	-3.3	13.3166667	Barbieri et al. MBE (2012)	Niger-Congo
1724	JQ044984	JQ044984.1 Homo sapiens isolate BF041 mitochondrion, complete genome	L2c5	-3.3	13.3166667	Barbieri et al. MBE (2012)	Niger-Congo
1725	JQ044985	JQ044985.1 Homo sapiens isolate BF042 mitochondrion, complete genome	L3e2b1a	-3.304536999	13.31056925	Barbieri et al. MBE (2012)	Niger-Congo
1726	JQ044986	JQ044986.1 Homo sapiens isolate BF043 mitochondrion, complete genome	L3b1a5	-3.304536999	13.31056925	Barbieri et al. MBE (2012)	Niger-Congo
1727	JQ044987	JQ044987.1 Homo sapiens isolate BF045 mitochondrion, complete genome	L2a1a2	-3.304536999	13.31056925	Barbieri et al. MBE (2012)	Niger-Congo
1728	JQ044988	JQ044988.1 Homo sapiens isolate BF046 mitochondrion, complete genome	L3d1c1	-3.396355954	13.25147762	Barbieri et al. MBE (2012)	Niger-Congo
1729	JQ044989	JQ044989.1 Homo sapiens isolate BF047 mitochondrion, complete genome	L2c1	-3.396355954	13.25147762	Barbieri et al. MBE (2012)	Niger-Congo
1730	JQ044990	JQ044990.1 Homo sapiens isolate BF049 mitochondrion, complete genome	L3h1b2*	-3.397736068	13.2316456	Barbieri et al. MBE (2012)	Niger-Congo
1731	JQ044991	JQ044991.1 Homo sapiens isolate BF078 mitochondrion, complete genome	L3e2a	-3.29861775	13.21913932	Barbieri et al. MBE (2012)	Niger-Congo
1732	JQ044992	JQ044992.1 Homo sapiens isolate BF001 mitochondrion, complete genome	L2a1a	-3.238521284	13.22633696	Barbieri et al. MBE (2012)	Niger-Congo
1733	JQ044993	JQ044993.1 Homo sapiens isolate BF002 mitochondrion, complete genome	L3b1a+152*2	-3.238521284	13.22633696	Barbieri et al. MBE (2012)	Niger-Congo
1734	JQ044994	JQ044994.1 Homo sapiens isolate BF003 mitochondrion, complete genome	L2a1l2	-3.238521284	13.22633696	Barbieri et al. MBE (2012)	Niger-Congo
1735	JQ044995	JQ044995.1 Homo sapiens isolate BF004 mitochondrion, complete genome	L0a1a2	-3.238521284	13.22633696	Barbieri et al. MBE (2012)	Niger-Congo
1736	JQ044996	JQ044996.1 Homo sapiens isolate BF005 mitochondrion, complete genome	L2a1c3b	-3.238521284	13.22633696	Barbieri et al. MBE (2012)	Niger-Congo
1737	JQ044997	JQ044997.1 Homo sapiens isolate BF006 mitochondrion, complete genome	L2a1a2	-3.238521284	13.22633696	Barbieri et al. MBE (2012)	Niger-Congo
1738	JQ044998	JQ044998.1 Homo sapiens isolate BF007 mitochondrion, complete genome	L2a1c2	-3.238521284	13.22633696	Barbieri et al. MBE (2012)	Niger-Congo
1739	JQ044999	JQ044999.1 Homo sapiens isolate BF008 mitochondrion, complete genome	L3e3b	-3.244237489	13.25700363	Barbieri et al. MBE (2012)	Niger-Congo
1740	JQ045000	JQ045000.1 Homo sapiens isolate BF009 mitochondrion, complete genome	L2a1o	-3.244237489	13.25700363	Barbieri et al. MBE (2012)	Niger-Congo
1741	JQ045001	JQ045001.1 Homo sapiens isolate BF010 mitochondrion, complete genome	L2a1a1	-3.244237489	13.25700363	Barbieri et al. MBE (2012)	Niger-Congo
1742	JQ045002	JQ045002.1 Homo sapiens isolate BF011 mitochondrion, complete genome	L2c1	-3.244237489	13.25700363	Barbieri et al. MBE (2012)	Niger-Congo
1743	JQ045004	JQ045004.1 Homo sapiens isolate BF013 mitochondrion, complete genome	L0a1a2	-3.229906411	13.25229678	Barbieri et al. MBE (2012)	Niger-Congo
1744	JQ045005	JQ045005.1 Homo sapiens isolate BF014 mitochondrion, complete genome	L2a1a	-3.229906411	13.25229678	Barbieri et al. MBE (2012)	Niger-Congo
1745	JQ045006	JQ045006.1 Homo sapiens isolate BF015 mitochondrion, complete genome	L2a1f	-3.279405123	13.15717478	Barbieri et al. MBE (2012)	Niger-Congo
1746	JQ045008	JQ045008.1 Homo sapiens isolate BF017 mitochondrion, complete genome	L2b	-3.279405123	13.15717478	Barbieri et al. MBE (2012)	Niger-Congo
1747	JQ045009	JQ045009.1 Homo sapiens isolate BF018 mitochondrion, complete genome	L3b1a	-3.279405123	13.15717478	Barbieri et al. MBE (2012)	Niger-Congo
1748	JQ045010	JQ045010.1 Homo sapiens isolate BF020 mitochondrion, complete genome	L2c2	-3.279405123	13.15717478	Barbieri et al. MBE (2012)	Niger-Congo
1749	JQ045011	JQ045011.1 Homo sapiens isolate BF021 mitochondrion, complete genome	L2d1a	-3.279405123	13.15717478	Barbieri et al. MBE (2012)	Niger-Congo
1750	JQ045012	JQ045012.1 Homo sapiens isolate BF022 mitochondrion, complete genome	L2b3a*1	-3.279405123	13.15717478	Barbieri et al. MBE (2012)	Niger-Congo
1751	JQ045013	JQ045013.1 Homo sapiens isolate BF023 mitochondrion, complete genome	L2b1a2*1	-3.279405123	13.15717478	Barbieri et al. MBE (2012)	Niger-Congo
1752	JQ045014	JQ045014.1 Homo sapiens isolate BF024 mitochondrion, complete genome	L2a1c4a	-3.279405123	13.15717478	Barbieri et al. MBE (2012)	Niger-Congo
1753	JQ045015	JQ045015.1 Homo sapiens isolate BF025 mitochondrion, complete genome	L2a1a3	-3.279405123	13.15717478	Barbieri et al. MBE (2012)	Niger-Congo
1754	JQ045016	JQ045016.1 Homo sapiens isolate BF026 mitochondrion, complete genome	L3e2b	-3.279405123	13.15717478	Barbieri et al. MBE (2012)	Niger-Congo
1755	JQ045017	JQ045017.1 Homo sapiens isolate BF051 mitochondrion, complete genome	L2a1a2a1a	-3.397736068	13.2316456	Barbieri et al. MBE (2012)	Niger-Congo
1756	JQ045018	JQ045018.1 Homo sapiens isolate BF073 mitochondrion, complete genome	L3b1a9*	-3.29861775	13.21913932	Barbieri et al. MBE (2012)	Niger-Congo
1757	JQ045019	JQ045019.1 Homo sapiens isolate BF074 mitochondrion, complete genome	L2a1c	-3.29861775	13.21913932	Barbieri et al. MBE (2012)	Niger-Congo
1758	JQ045020	JQ045020.1 Homo sapiens isolate BF075 mitochondrion, complete genome	L2a1a1	-3.29861775	13.21913932	Barbieri et al. MBE (2012)	Niger-Congo
1759	JQ045021	JQ045021.1 Homo sapiens isolate BF076 mitochondrion, complete genome	L2a1a	-3.29861775	13.21913932	Barbieri et al. MBE (2012)	Niger-Congo
1760	JQ045022	JQ045022.1 Homo sapiens isolate BF077 mitochondrion, complete genome	L2c1a*1	-3.29861775	13.21913932	Barbieri et al. MBE (2012)	Niger-Congo
1761	JQ045023	JQ045023.1 Homo sapiens isolate BF081 mitochondrion, complete genome	L3b1a9*	-3.281374342	13.26523015	Barbieri et al. MBE (2012)	Niger-Congo
1762	JQ045024	JQ045024.1 Homo sapiens isolate BF082 mitochondrion, complete genome	L2a1c2	-3.281374342	13.26523015	Barbieri et al. MBE (2012)	Niger-Congo
1763	JQ045025	JQ045025.1 Homo sapiens isolate BF083 mitochondrion, complete genome	L2a1c2a	-3.281374342	13.26523015	Barbieri et al. MBE (2012)	Niger-Congo
1764	JQ045026	JQ045026.1 Homo sapiens isolate BF084 mitochondrion, complete genome	L3d4	-3.281374342	13.26523015	Barbieri et al. MBE (2012)	Niger-Congo
1765	JQ045027	JQ045027.1 Homo sapiens isolate BF100 mitochondrion, complete genome	L2a1a2	-2.968799015	12.81246241	Barbieri et al. MBE (2012)	Niger-Congo
1766	JQ045028	JQ045028.1 Homo sapiens isolate BF101 mitochondrion, complete genome	L3b1a6	-2.968799015	12.81246241	Barbieri et al. MBE (2012)	Niger-Congo
1767	JQ045029	JQ045029.1 Homo sapiens isolate BF102 mitochondrion, complete genome	L3b2	-2.968799015	12.81246241	Barbieri et al. MBE (2012)	Niger-Congo
1768	JQ045030	JQ045030.1 Homo sapiens isolate BF103 mitochondrion, complete genome	L2c*5	-2.968799015	12.81246241	Barbieri et al. MBE (2012)	Niger-Congo
1769	JQ045031	JQ045031.1 Homo sapiens isolate BF104 mitochondrion, complete genome	L3e1	-2.968799015	12.81246241	Barbieri et al. MBE (2012)	Niger-Congo
1770	JQ045032	JQ045032.1 Homo sapiens isolate BF105 mitochondrion, complete genome	L1b1a3a1	-2.968799015	12.81246241	Barbieri et al. MBE (2012)	Niger-Congo
1771	JQ045033	JQ045033.1 Homo sapiens isolate BF107 mitochondrion, complete genome	L3e2a1b3	-2.968799015	12.81246241	Barbieri et al. MBE (2012)	Niger-Congo
1772	JQ045034	JQ045034.1 Homo sapiens isolate BF108 mitochondrion, complete genome	L3b1a6	-2.971210098	12.84034175	Barbieri et al. MBE (2012)	Niger-Congo
1773	JQ045035	JQ045035.1 Homo sapiens isolate BF109 mitochondrion, complete genome	L2a1c4a	-2.971210098	12.84034175	Barbieri et al. MBE (2012)	Niger-Congo
1774	JQ045036	JQ045036.1 Homo sapiens isolate BF110 mitochondrion, complete genome	L1b1a	-2.971210098	12.84034175	Barbieri et al. MBE (2012)	Niger-Congo
1775	JQ045037	JQ045037.1 Homo sapiens isolate BF111 mitochondrion, complete genome	L2b1a2*1a	-2.971210098	12.84034175	Barbieri et al. MBE (2012)	Niger-Congo
1776	JQ045038	JQ045038.1 Homo sapiens isolate BF113 mitochondrion, complete genome	L1b3	-2.971210098	12.84034175	Barbieri et al. MBE (2012)	Niger-Congo
1777	JQ045039	JQ045039.1 Homo sapiens isolate BF115 mitochondrion, complete genome	L2a1f2	-2.971210098	12.84034175	Barbieri et al. MBE (2012)	Niger-Congo
1778	JQ045040	JQ045040.1 Homo sapiens isolate BF116 mitochondrion, complete genome	L2a1m	-2.971210098	12.84034175	Barbieri et al. MBE (2012)	Niger-Congo
1779	JQ045041	JQ045041.1 Homo sapiens isolate BF117 mitochondrion, complete genome	L3b1a*4	-2.971210098	12.84034175	Barbieri et al. MBE (2012)	Niger-Congo
1780	JQ045042	JQ045042.1 Homo sapiens isolate BF118 mitochondrion, complete genome	L2c2	-2.971210098	12.84034175	Barbieri et al. MBE (2012)	Niger-Congo
1781	JQ045043	JQ045043.1 Homo sapiens isolate BF119 mitochondrion, complete genome	L2b2	-2.971210098	12.84034175	Barbieri et al. MBE (2012)	Niger-Congo
1782	JQ045044	JQ045044.1 Homo sapiens isolate BF120 mitochondrion, complete genome	L2d1	-2.971210098	12.84034175	Barbieri et al. MBE (2012)	Niger-Congo
1783	JQ045045	JQ045045.1 Homo sapiens isolate BF167 mitochondrion, complete genome	L2a1c4a	-2.874360631	12.52422723	Barbieri et al. MBE (2012)	Niger-Congo
1784	JQ045046	JQ045046.1 Homo sapiens isolate BF168 mitochondrion, complete genome	L2a1f3	-2.874360631	12.52422723	Barbieri et al. MBE (2012)	Niger-Congo
1785	JQ045047	JQ045047.1 Homo sapiens isolate BF169 mitochondrion, complete genome	L2a1l3	-2.874360631	12.52422723	Barbieri et al. MBE (2012)	Niger-Congo
1786	JQ045048	JQ045048.1 Homo sapiens isolate BF170 mitochondrion, complete genome	L2a1a2	-2.874360631	12.52422723	Barbieri et al. MBE (2012)	Niger-Congo
1787	JQ045049	JQ045049.1 Homo sapiens isolate BF171 mitochondrion, complete genome	L2e1	-2.874360631	12.52422723	Barbieri et al. MBE (2012)	Niger-Congo
1788	JQ045050	JQ045050.1 Homo sapiens isolate BF173 mitochondrion, complete genome	L2d	-2.874360631	12.52422723	Barbieri et al. MBE (2012)	Niger-Congo
1789	JQ045051	JQ045051.1 Homo sapiens isolate BF174 mitochondrion, complete genome	L3d1b3	-2.874360631	12.52422723	Barbieri et al. MBE (2012)	Niger-Congo
1790	JQ045052	JQ045052.1 Homo sapiens isolate BF213 mitochondrion, complete genome	L3f1b1a	-2.891474051	12.71483321	Barbieri et al. MBE (2012)	Niger-Congo
1791	JQ045053	JQ045053.1 Homo sapiens isolate BF215 mitochondrion, complete genome	L0a1a2	-2.913875332	12.9860715	Barbieri et al. MBE (2012)	Niger-Congo
1792	JQ045054	JQ045054.1 Homo sapiens isolate BF216 mitochondrion, complete genome	L2a1f	-2.913875332	12.9860715	Barbieri et al. MBE (2012)	Niger-Congo
1793	JQ045055	JQ045055.1 Homo sapiens isolate BF217 mitochondrion, complete genome	L1b1a10	-2.913875332	12.9860715	Barbieri et al. MBE (2012)	Niger-Congo
1794	JQ045056	JQ045056.1 Homo sapiens isolate BF218 mitochondrion, complete genome	L2a1f	-2.8841467	12.62280024	Barbieri et al. MBE (2012)	Niger-Congo
1795	JQ045057	JQ045057.1 Homo sapiens isolate BF219 mitochondrion, complete genome	L3d2b*1	-2.8841467	12.62280024	Barbieri et al. MBE (2012)	Niger-Congo
1796	JQ045058	JQ045058.1 Homo sapiens isolate BF220 mitochondrion, complete genome	L3b1a6	-2.8841467	12.62280024	Barbieri et al. MBE (2012)	Niger-Congo
1797	JQ045059	JQ045059.1 Homo sapiens isolate BF221 mitochondrion, complete genome	L3d1b*1	-2.8841467	12.62280024	Barbieri et al. MBE (2012)	Niger-Congo
1798	JQ045060	JQ045060.1 Homo sapiens isolate BF222 mitochondrion, complete genome	L2a1a	-2.8841467	12.62280024	Barbieri et al. MBE (2012)	Niger-Congo
1799	JQ045061	JQ045061.1 Homo sapiens isolate BF223 mitochondrion, complete genome	L2a1f	-2.8841467	12.62280024	Barbieri et al. MBE (2012)	Niger-Congo
1800	JQ045062	JQ045062.1 Homo sapiens isolate BF225 mitochondrion, complete genome	L2a1	-2.8841467	12.62280024	Barbieri et al. MBE (2012)	Niger-Congo
1801	JQ045063	JQ045063.1 Homo sapiens isolate BF226 mitochondrion, complete genome	L2a1c3b2	-2.8841467	12.62280024	Barbieri et al. MBE (2012)	Niger-Congo
1802	JQ045064	JQ045064.1 Homo sapiens isolate BF227 mitochondrion, complete genome	L2a1c1	-2.8841467	12.62280024	Barbieri et al. MBE (2012)	Niger-Congo
1803	JQ045065	JQ045065.1 Homo sapiens isolate BF228 mitochondrion, complete genome	L3d1b3	-2.8841467	12.62280024	Barbieri et al. MBE (2012)	Niger-Congo
1804	JQ045066	JQ045066.1 Homo sapiens isolate BF146 mitochondrion, complete genome	L2a1a1	-3.140184561	13.62309957	Barbieri et al. MBE (2012)	Niger-Congo
1805	JQ045067	JQ045067.1 Homo sapiens isolate BF147 mitochondrion, complete genome	L2a1c4a	-3.140184561	13.62309957	Barbieri et al. MBE (2012)	Niger-Congo
1806	JQ045068	JQ045068.1 Homo sapiens isolate BF148 mitochondrion, complete genome	L2c1a*1	-3.140184561	13.62309957	Barbieri et al. MBE (2012)	Niger-Congo
1807	JQ045069	JQ045069.1 Homo sapiens isolate BF149 mitochondrion, complete genome	L2d+16129	-3.140184561	13.62309957	Barbieri et al. MBE (2012)	Niger-Congo
1808	JQ045070	JQ045070.1 Homo sapiens isolate BF150 mitochondrion, complete genome	L3e1g	-3.140184561	13.62309957	Barbieri et al. MBE (2012)	Niger-Congo
1809	JQ045071	JQ045071.1 Homo sapiens isolate BF151 mitochondrion, complete genome	L1b2	-3.140184561	13.62309957	Barbieri et al. MBE (2012)	Niger-Congo
1810	JQ045072	JQ045072.1 Homo sapiens isolate BF152 mitochondrion, complete genome	L3b1a9a	-3.02161086	13.57486134	Barbieri et al. MBE (2012)	Niger-Congo
1811	JQ045073	JQ045073.1 Homo sapiens isolate BF153 mitochondrion, complete genome	L1c3a1a	-3.02161086	13.57486134	Barbieri et al. MBE (2012)	Niger-Congo
1812	JQ045074	JQ045074.1 Homo sapiens isolate BF154 mitochondrion, complete genome	L2a1a1	-3.02161086	13.57486134	Barbieri et al. MBE (2012)	Niger-Congo
1813	JQ045075	JQ045075.1 Homo sapiens isolate BF155 mitochondrion, complete genome	L3d1b*1	-3.02161086	13.57486134	Barbieri et al. MBE (2012)	Niger-Congo
1814	JQ045076	JQ045076.1 Homo sapiens isolate BF156 mitochondrion, complete genome	L2a1a2	-3.02161086	13.57486134	Barbieri et al. MBE (2012)	Niger-Congo
1815	JQ045077	JQ045077.1 Homo sapiens isolate BF157 mitochondrion, complete genome	L2a1i	-3.02161086	13.57486134	Barbieri et al. MBE (2012)	Niger-Congo
1816	JQ045078	JQ045078.1 Homo sapiens isolate BF159 mitochondrion, complete genome	L3b1a+152*2	-2.99369528	13.60443956	Barbieri et al. MBE (2012)	Niger-Congo
1817	JQ045079	JQ045079.1 Homo sapiens isolate BF160 mitochondrion, complete genome	L1b1a3a	-2.951122856	13.52238488	Barbieri et al. MBE (2012)	Niger-Congo
1818	JQ045080	JQ045080.1 Homo sapiens isolate BF161 mitochondrion, complete genome	L2a1i	-2.951122856	13.52238488	Barbieri et al. MBE (2012)	Niger-Congo
1819	JQ045082	JQ045082.1 Homo sapiens isolate YOR920 mitochondrion, complete genome	L2a1c5	7.4	3.9	Barbieri et al. MBE (2012)	Niger-Congo
1820	JQ045083	JQ045083.1 Homo sapiens isolate YOR924 mitochondrion, complete genome	L1b1a3	7.4	3.9	Barbieri et al. MBE (2012)	Niger-Congo
1821	JQ045084	JQ045084.1 Homo sapiens isolate YOR925 mitochondrion, complete genome	L3f1b4c	7.4	3.9	Barbieri et al. MBE (2012)	Niger-Congo
1822	JQ045085	JQ045085.1 Homo sapiens isolate YOR926 mitochondrion, complete genome	L3f1b1a	7.4	3.9	Barbieri et al. MBE (2012)	Niger-Congo
1823	JQ045086	JQ045086.1 Homo sapiens isolate YOR927 mitochondrion, complete genome	L1b1a	7.4	3.9	Barbieri et al. MBE (2012)	Niger-Congo
1824	JQ045087	JQ045087.1 Homo sapiens isolate YOR928 mitochondrion, complete genome	L2a1f*2	7.4	3.9	Barbieri et al. MBE (2012)	Niger-Congo
1825	JQ045088	JQ045088.1 Homo sapiens isolate YOR929 mitochondrion, complete genome	L2a1a2b	7.4	3.9	Barbieri et al. MBE (2012)	Niger-Congo
1826	JQ045089	JQ045089.1 Homo sapiens isolate YOR930 mitochondrion, complete genome	L3e1	7.4	3.9	Barbieri et al. MBE (2012)	Niger-Congo
1827	JQ045090	JQ045090.1 Homo sapiens isolate YOR931 mitochondrion, complete genome	L2a1f	7.4	3.9	Barbieri et al. MBE (2012)	Niger-Congo
1828	JQ045091	JQ045091.1 Homo sapiens isolate YOR932 mitochondrion, complete genome	L3d6	7.4	3.9	Barbieri et al. MBE (2012)	Niger-Congo
1829	JQ045092	JQ045092.1 Homo sapiens isolate YOR933 mitochondrion, complete genome	L3e2a2	7.4	3.9	Barbieri et al. MBE (2012)	Niger-Congo
1830	JQ045093	JQ045093.1 Homo sapiens isolate YOR934 mitochondrion, complete genome	L3f1b4b	7.4	3.9	Barbieri et al. MBE (2012)	Niger-Congo
1831	JQ045094	JQ045094.1 Homo sapiens isolate YOR935 mitochondrion, complete genome	L1b1a18	7.4	3.9	Barbieri et al. MBE (2012)	Niger-Congo
1832	JQ045095	JQ045095.1 Homo sapiens isolate YOR936 mitochondrion, complete genome	L2a1a2b	7.4	3.9	Barbieri et al. MBE (2012)	Niger-Congo
1833	JQ045096	JQ045096.1 Homo sapiens isolate YOR937 mitochondrion, complete genome	L3e1e	7.4	3.9	Barbieri et al. MBE (2012)	Niger-Congo
1834	JQ045097	JQ045097.1 Homo sapiens isolate YOR938 mitochondrion, complete genome	L2a1f2	7.4	3.9	Barbieri et al. MBE (2012)	Niger-Congo
1835	JQ045098	JQ045098.1 Homo sapiens isolate YOR939 mitochondrion, complete genome	L2a1c5	7.4	3.9	Barbieri et al. MBE (2012)	Niger-Congo
1836	JQ045099	JQ045099.1 Homo sapiens isolate YOR940 mitochondrion, complete genome	L1c3a1b*2	7.4	3.9	Barbieri et al. MBE (2012)	Niger-Congo
1837	JQ045100	JQ045100.1 Homo sapiens isolate YOR941 mitochondrion, complete genome	L1b1a10	7.4	3.9	Barbieri et al. MBE (2012)	Niger-Congo
1838	JQ045101	JQ045101.1 Homo sapiens isolate YOR942 mitochondrion, complete genome	L2a1a3c	7.4	3.9	Barbieri et al. MBE (2012)	Niger-Congo
1839	JQ045102	JQ045102.1 Homo sapiens isolate YOR943 mitochondrion, complete genome	L2a1i1	7.4	3.9	Barbieri et al. MBE (2012)	Niger-Congo
1840	JQ045103	JQ045103.1 Homo sapiens isolate YOR944 mitochondrion, complete genome	L3e3b1	7.4	3.9	Barbieri et al. MBE (2012)	Niger-Congo
1841	JQ045104	JQ045104.1 Homo sapiens isolate MAN1199 mitochondrion, complete genome	L2c3a*	12	-12	Barbieri et al. MBE (2012)	Mande
1842	JQ045105	JQ045105.1 Homo sapiens isolate MAN1200 mitochondrion, complete genome	L2c1a*2	12	-12	Barbieri et al. MBE (2012)	Mande
1843	JQ045106	JQ045106.1 Homo sapiens isolate MAN1201 mitochondrion, complete genome	L2c1a*2	12	-12	Barbieri et al. MBE (2012)	Mande
1844	JQ045107	JQ045107.1 Homo sapiens isolate MAN1202 mitochondrion, complete genome	L1b1a4	12	-12	Barbieri et al. MBE (2012)	Mande
1845	JQ045108	JQ045108.1 Homo sapiens isolate MAN1283 mitochondrion, complete genome	L2a1c2	12	-12	Barbieri et al. MBE (2012)	Mande
1846	JQ045109	JQ045109.1 Homo sapiens isolate MAN1284 mitochondrion, complete genome	L2c3a*	12	-12	Barbieri et al. MBE (2012)	Mande
1847	JQ045110	JQ045110.1 Homo sapiens isolate MAN1285 mitochondrion, complete genome	L2a1c3b1*	12	-12	Barbieri et al. MBE (2012)	Mande
1848	JQ045111	JQ045111.1 Homo sapiens isolate MAN1286 mitochondrion, complete genome	L1b1a	12	-12	Barbieri et al. MBE (2012)	Mande
1849	JQ045112	JQ045112.1 Homo sapiens isolate MAN904 mitochondrion, complete genome	L3d1b*2	12	-12	Barbieri et al. MBE (2012)	Mande
1850	JQ045113	JQ045113.1 Homo sapiens isolate MAN905 mitochondrion, complete genome	L1b1a4a	12	-12	Barbieri et al. MBE (2012)	Mande
1851	JQ045114	JQ045114.1 Homo sapiens isolate MAN906 mitochondrion, complete genome	L1b1a14	12	-12	Barbieri et al. MBE (2012)	Mande
1852	JQ045115	JQ045115.1 Homo sapiens isolate MAN907 mitochondrion, complete genome	L1b1a17	12	-12	Barbieri et al. MBE (2012)	Mande
1853	JQ045116	JQ045116.1 Homo sapiens isolate MAN908 mitochondrion, complete genome	L2a1c3b1*	12	-12	Barbieri et al. MBE (2012)	Mande
1854	JQ045117	JQ045117.1 Homo sapiens isolate MAN909 mitochondrion, complete genome	L3d1d*2	12	-12	Barbieri et al. MBE (2012)	Mande
1855	JQ045118	JQ045118.1 Homo sapiens isolate MAN910 mitochondrion, complete genome	L3e4a1	12	-12	Barbieri et al. MBE (2012)	Mande
1856	JQ045119	JQ045119.1 Homo sapiens isolate MAN911 mitochondrion, complete genome	L1b1a	12	-12	Barbieri et al. MBE (2012)	Mande
1857	JQ045120	JQ045120.1 Homo sapiens isolate MAN912 mitochondrion, complete genome	L3b1a*4	12	-12	Barbieri et al. MBE (2012)	Mande
1858	JQ045121	JQ045121.1 Homo sapiens isolate MAN913 mitochondrion, complete genome	L1b1a17	12	-12	Barbieri et al. MBE (2012)	Mande
1859	JQ045122	JQ045122.1 Homo sapiens isolate MAN914 mitochondrion, complete genome	L2a1c3b1*	12	-12	Barbieri et al. MBE (2012)	Mande
1860	JQ045123	JQ045123.1 Homo sapiens isolate MAN915 mitochondrion, complete genome	L3b1a*4	12	-12	Barbieri et al. MBE (2012)	Mande
1861	JQ045124	JQ045124.1 Homo sapiens isolate MAN917 mitochondrion, complete genome	L2a1c1	12	-12	Barbieri et al. MBE (2012)	Mande
1862	JQ045125	JQ045125.1 Homo sapiens isolate MAN918 mitochondrion, complete genome	L3e4a1	12	-12	Barbieri et al. MBE (2012)	Mande
1863	JX303745	JX303745.1 Homo sapiens isolate Zam001 mitochondrion, complete genome	L0k2a1a*	-17.53	23.22	Barbieri et al. EJHG (2013)	Bantu
1864	JX303746	JX303746.1 Homo sapiens isolate Zam002 mitochondrion, complete genome	L1b1a10b	-17.53	23.22	Barbieri et al. EJHG (2013)	Bantu
1865	JX303747	JX303747.1 Homo sapiens isolate Zam029 mitochondrion, complete genome	L3e4a	-16.12	22.14	Barbieri et al. EJHG (2013)	Bantu
1866	JX303748	JX303748.1 Homo sapiens isolate Zam034 mitochondrion, complete genome	L2d1a	-16.26	24.6	Barbieri et al. EJHG (2013)	Bantu
1867	JX303749	JX303749.1 Homo sapiens isolate Zam046 mitochondrion, complete genome	L2a1c5	-16.26	24.6	Barbieri et al. EJHG (2013)	Bantu
1868	JX303750	JX303750.1 Homo sapiens isolate Zam050 mitochondrion, complete genome	L2c2a1	-16.26	24.6	Barbieri et al. EJHG (2013)	Bantu
1869	JX303752	JX303752.1 Homo sapiens isolate Zam061 mitochondrion, complete genome	L2a1g	-17.392579	26.451416	Barbieri et al. EJHG (2013)	Bantu
1870	JX303753	JX303753.1 Homo sapiens isolate Zam062 mitochondrion, complete genome	L0k2a1a*	-17.53	23.22	Barbieri et al. EJHG (2013)	Bantu
1871	JX303754	JX303754.1 Homo sapiens isolate Zam067 mitochondrion, complete genome	L2a1b1a	-17.392579	26.451416	Barbieri et al. EJHG (2013)	Bantu
1872	JX303755	JX303755.1 Homo sapiens isolate Zam074 mitochondrion, complete genome	L1c2a1a	-17.392579	26.451416	Barbieri et al. EJHG (2013)	Bantu
1873	JX303756	JX303756.1 Homo sapiens isolate Zam087 mitochondrion, complete genome	L1b1a	-17.4674193	24.2796841	Barbieri et al. EJHG (2013)	Bantu
1874	JX303757	JX303757.1 Homo sapiens isolate Zam120 mitochondrion, complete genome	L0a1a2	-17.4674193	24.2796841	Barbieri et al. EJHG (2013)	Bantu
1875	JX303758	JX303758.1 Homo sapiens isolate Zam126 mitochondrion, complete genome	L3e1a2	-17.392579	26.451416	Barbieri et al. EJHG (2013)	Bantu
1876	JX303759	JX303759.1 Homo sapiens isolate Zam134 mitochondrion, complete genome	L3e1b2	-16.26	24.6	Barbieri et al. EJHG (2013)	Bantu
1877	JX303760	JX303760.1 Homo sapiens isolate Zam138 mitochondrion, complete genome	L2a1a2	-16.26	24.6	Barbieri et al. EJHG (2013)	Bantu
1878	JX303761	JX303761.1 Homo sapiens isolate Zam140 mitochondrion, complete genome	L2a1b1a	-17.392579	26.451416	Barbieri et al. EJHG (2013)	Bantu
1879	JX303762	JX303762.1 Homo sapiens isolate Zam146 mitochondrion, complete genome	L0a1b1*	-17.53	23.22	Barbieri et al. EJHG (2013)	Bantu
1880	JX303763	JX303763.1 Homo sapiens isolate Zam148 mitochondrion, complete genome	L0a2a2a	-16.26	24.6	Barbieri et al. EJHG (2013)	Bantu
1881	JX303764	JX303764.1 Homo sapiens isolate Zam151 mitochondrion, complete genome	L1b1a10b	-17.0567	22.8387	Barbieri et al. EJHG (2013)	Bantu
1882	JX303765	JX303765.1 Homo sapiens isolate Zam152 mitochondrion, complete genome	L0k2a1a	-17.53	23.22	Barbieri et al. EJHG (2013)	Bantu
1883	JX303766	JX303766.1 Homo sapiens isolate Zam153 mitochondrion, complete genome	L0a1e	-16.63	23.11	Barbieri et al. EJHG (2013)	Bantu
1884	JX303767	JX303767.1 Homo sapiens isolate Zam155 mitochondrion, complete genome	L3e1d1*	-16.26	24.6	Barbieri et al. EJHG (2013)	Bantu
1885	JX303768	JX303768.1 Homo sapiens isolate Zam157 mitochondrion, complete genome	L1c1a2	-16.63	23.11	Barbieri et al. EJHG (2013)	Bantu
1886	JX303769	JX303769.1 Homo sapiens isolate Zam158 mitochondrion, complete genome	L1b1a10b	-17.53	23.22	Barbieri et al. EJHG (2013)	Bantu
1887	JX303770	JX303770.1 Homo sapiens isolate Zam159 mitochondrion, complete genome	L1b2a	-16.63	23.11	Barbieri et al. EJHG (2013)	Bantu
1888	JX303771	JX303771.1 Homo sapiens isolate Zam161 mitochondrion, complete genome	L1b1a3	-16.26	24.6	Barbieri et al. EJHG (2013)	Bantu
1889	JX303772	JX303772.1 Homo sapiens isolate Zam162 mitochondrion, complete genome	L0a2a2a2	-16.26	24.6	Barbieri et al. EJHG (2013)	Bantu
1890	JX303773	JX303773.1 Homo sapiens isolate Zam163 mitochondrion, complete genome	L1c2b1b1	-17.4674193	24.2796841	Barbieri et al. EJHG (2013)	Bantu
1891	JX303774	JX303774.1 Homo sapiens isolate Zam164 mitochondrion, complete genome	L3f1b1a1	-16.63	23.11	Barbieri et al. EJHG (2013)	Bantu
1892	JX303775	JX303775.1 Homo sapiens isolate Zam165 mitochondrion, complete genome	L1c2a1a	-17.4674193	24.2796841	Barbieri et al. EJHG (2013)	Bantu
1893	JX303776	JX303776.1 Homo sapiens isolate Zam166 mitochondrion, complete genome	L3e1	-17.392579	26.451416	Barbieri et al. EJHG (2013)	Bantu
1894	JX303777	JX303777.1 Homo sapiens isolate Zam167 mitochondrion, complete genome	L1b1a	-17.392579	26.451416	Barbieri et al. EJHG (2013)	Bantu
1895	JX303778	JX303778.1 Homo sapiens isolate Zam169 mitochondrion, complete genome	L0a2a2a	-16.26	24.6	Barbieri et al. EJHG (2013)	Bantu
1896	JX303779	JX303779.1 Homo sapiens isolate Zam171 mitochondrion, complete genome	L1b1a	-17.392579	26.451416	Barbieri et al. EJHG (2013)	Bantu
1897	JX303780	JX303780.1 Homo sapiens isolate Zam180 mitochondrion, complete genome	L2a1f1	-17.392579	26.451416	Barbieri et al. EJHG (2013)	Bantu
1898	JX303781	JX303781.1 Homo sapiens isolate Zam181 mitochondrion, complete genome	L3e1e1	-16.26	24.6	Barbieri et al. EJHG (2013)	Bantu
1899	JX303782	JX303782.1 Homo sapiens isolate Zam183 mitochondrion, complete genome	L1c2a3a	-17.392579	26.451416	Barbieri et al. EJHG (2013)	Bantu
1900	JX303783	JX303783.1 Homo sapiens isolate Zam187 mitochondrion, complete genome	L1c2a1a	-16.63	23.11	Barbieri et al. EJHG (2013)	Bantu
1901	JX303784	JX303784.1 Homo sapiens isolate Zam201 mitochondrion, complete genome	L0a2a1b	-17.392579	26.451416	Barbieri et al. EJHG (2013)	Bantu
1902	JX303785	JX303785.1 Homo sapiens isolate Zam218 mitochondrion, complete genome	L1c3b1a	-17.392579	26.451416	Barbieri et al. EJHG (2013)	Bantu
1903	JX303786	JX303786.1 Homo sapiens isolate Zam232 mitochondrion, complete genome	L0a2a2a2	-17.392579	26.451416	Barbieri et al. EJHG (2013)	Bantu
1904	JX303787	JX303787.1 Homo sapiens isolate Zam234 mitochondrion, complete genome	L1b1a3	-16.12	22.14	Barbieri et al. EJHG (2013)	Bantu
1905	JX303788	JX303788.1 Homo sapiens isolate Zam235 mitochondrion, complete genome	L0d2b2	-17.4674193	24.2796841	Barbieri et al. EJHG (2013)	Bantu
1906	JX303789	JX303789.1 Homo sapiens isolate Zam237 mitochondrion, complete genome	L3e2b1a2	-16.12	22.14	Barbieri et al. EJHG (2013)	Bantu
1907	JX303790	JX303790.1 Homo sapiens isolate Zam262 mitochondrion, complete genome	L1c2b1b1	-16.12	22.14	Barbieri et al. EJHG (2013)	Bantu
1908	JX303791	JX303791.1 Homo sapiens isolate Zam264 mitochondrion, complete genome	L0d1c2a	-16.12	22.14	Barbieri et al. EJHG (2013)	Bantu
1909	JX303792	JX303792.1 Homo sapiens isolate Zam277 mitochondrion, complete genome	L2c2a1	-16.26	24.6	Barbieri et al. EJHG (2013)	Bantu
1910	JX303793	JX303793.1 Homo sapiens isolate Zam291 mitochondrion, complete genome	L1c2a1a	-16.12	22.14	Barbieri et al. EJHG (2013)	Bantu
1911	JX303794	JX303794.1 Homo sapiens isolate Zam293 mitochondrion, complete genome	L1c2b1b1	-16.12	22.14	Barbieri et al. EJHG (2013)	Bantu
1912	JX303795	JX303795.1 Homo sapiens isolate Zam295 mitochondrion, complete genome	L2a1d2*	-16.26	24.6	Barbieri et al. EJHG (2013)	Bantu
1913	JX303796	JX303796.1 Homo sapiens isolate Zam299 mitochondrion, complete genome	L0a1b1a1	-16.12	22.14	Barbieri et al. EJHG (2013)	Bantu
1914	JX303797	JX303797.1 Homo sapiens isolate Zam305 mitochondrion, complete genome	L1c5	-16.26	24.6	Barbieri et al. EJHG (2013)	Bantu
1915	JX303798	JX303798.1 Homo sapiens isolate Zam307 mitochondrion, complete genome	L2a1g	-16.26	24.6	Barbieri et al. EJHG (2013)	Bantu
1916	JX303799	JX303799.1 Homo sapiens isolate Zam309 mitochondrion, complete genome	L3e3b2	-17.4674193	24.2796841	Barbieri et al. EJHG (2013)	Bantu
1917	JX303800	JX303800.1 Homo sapiens isolate Zam318 mitochondrion, complete genome	L1c2b1b1	-16.12	22.14	Barbieri et al. EJHG (2013)	Bantu
1918	JX303801	JX303801.1 Homo sapiens isolate Zam319 mitochondrion, complete genome	L1b1a10b	-16.12	22.14	Barbieri et al. EJHG (2013)	Bantu
1919	JX303802	JX303802.1 Homo sapiens isolate Zam321 mitochondrion, complete genome	L3d3a1b	-16.12	22.14	Barbieri et al. EJHG (2013)	Bantu
1920	JX303803	JX303803.1 Homo sapiens isolate Zam322 mitochondrion, complete genome	L3d3a1b	-16.12	22.14	Barbieri et al. EJHG (2013)	Bantu
1921	JX303804	JX303804.1 Homo sapiens isolate Zam328 mitochondrion, complete genome	L3f1b1a1	-16.12	22.14	Barbieri et al. EJHG (2013)	Bantu
1922	JX303805	JX303805.1 Homo sapiens isolate Zam329 mitochondrion, complete genome	L2a1f3	-16.12	22.14	Barbieri et al. EJHG (2013)	Bantu
1923	JX303806	JX303806.1 Homo sapiens isolate Zam331 mitochondrion, complete genome	L2a1d2*	-16.12	22.14	Barbieri et al. EJHG (2013)	Bantu
1924	JX303807	JX303807.1 Homo sapiens isolate Zam332 mitochondrion, complete genome	L2b2a	-16.12	22.14	Barbieri et al. EJHG (2013)	Bantu
1925	JX303808	JX303808.1 Homo sapiens isolate Zam335 mitochondrion, complete genome	L3e1d1*	-16.63	23.11	Barbieri et al. EJHG (2013)	Bantu
1926	JX303809	JX303809.1 Homo sapiens isolate Zam337 mitochondrion, complete genome	L1b2a	-16.63	23.11	Barbieri et al. EJHG (2013)	Bantu
1927	JX303810	JX303810.1 Homo sapiens isolate Zam338 mitochondrion, complete genome	L3d3a1	-16.12	22.14	Barbieri et al. EJHG (2013)	Bantu
1928	JX303811	JX303811.1 Homo sapiens isolate Zam341 mitochondrion, complete genome	L1c2b1b1	-17.53	23.22	Barbieri et al. EJHG (2013)	Bantu
1929	JX303812	JX303812.1 Homo sapiens isolate Zam344 mitochondrion, complete genome	L1b1a10b	-17.53	23.22	Barbieri et al. EJHG (2013)	Bantu
1930	JX303813	JX303813.1 Homo sapiens isolate Zam345 mitochondrion, complete genome	L1b1a10b	-17.53	23.22	Barbieri et al. EJHG (2013)	Bantu
1931	JX303814	JX303814.1 Homo sapiens isolate Zam346 mitochondrion, complete genome	L1b1a10b	-17.53	23.22	Barbieri et al. EJHG (2013)	Bantu
1932	JX303815	JX303815.1 Homo sapiens isolate Zam347 mitochondrion, complete genome	L3d3a1b	-17.0567	22.8387	Barbieri et al. EJHG (2013)	Bantu
1933	JX303816	JX303816.1 Homo sapiens isolate Zam348 mitochondrion, complete genome	L1c2b1b1	-17.0567	22.8387	Barbieri et al. EJHG (2013)	Bantu
1934	JX303817	JX303817.1 Homo sapiens isolate Zam349 mitochondrion, complete genome	L0a1b1a*	-17.53	23.22	Barbieri et al. EJHG (2013)	Bantu
1935	JX303818	JX303818.1 Homo sapiens isolate Zam351 mitochondrion, complete genome	L0d1b2a2	-17.53	23.22	Barbieri et al. EJHG (2013)	Bantu
1936	JX303819	JX303819.1 Homo sapiens isolate Zam352 mitochondrion, complete genome	L1b1a10b	-17.53	23.22	Barbieri et al. EJHG (2013)	Bantu
1937	JX303820	JX303820.1 Homo sapiens isolate Zam353 mitochondrion, complete genome	L1c2b1b1	-16.63	23.11	Barbieri et al. EJHG (2013)	Bantu
1938	JX303821	JX303821.1 Homo sapiens isolate Zam354 mitochondrion, complete genome	L3d1b3a	-17.0567	22.8387	Barbieri et al. EJHG (2013)	Bantu
1939	JX303822	JX303822.1 Homo sapiens isolate Zam356 mitochondrion, complete genome	L3e2b1a2	-17.0567	22.8387	Barbieri et al. EJHG (2013)	Bantu
1940	JX303823	JX303823.1 Homo sapiens isolate Zam357 mitochondrion, complete genome	L0a1b1a*	-17.53	23.22	Barbieri et al. EJHG (2013)	Bantu
1941	JX303824	JX303824.1 Homo sapiens isolate Zam358 mitochondrion, complete genome	L1c3a*1	-17.53	23.22	Barbieri et al. EJHG (2013)	Bantu
1942	JX303825	JX303825.1 Homo sapiens isolate Zam359 mitochondrion, complete genome	L2a1d2*	-17.0567	22.8387	Barbieri et al. EJHG (2013)	Bantu
1943	JX303826	JX303826.1 Homo sapiens isolate Zam435 mitochondrion, complete genome	L0a2a2a	-16.12	22.14	Barbieri et al. EJHG (2013)	Bantu
1944	JX303827	JX303827.1 Homo sapiens isolate Zam438 mitochondrion, complete genome	L3e1a3a	-16.12	22.14	Barbieri et al. EJHG (2013)	Bantu
1945	JX303828	JX303828.1 Homo sapiens isolate Zam439 mitochondrion, complete genome	L1c2a1a	-16.26	24.6	Barbieri et al. EJHG (2013)	Bantu
1946	JX303829	JX303829.1 Homo sapiens isolate Zam440 mitochondrion, complete genome	L2a5*1a	-16.12	22.14	Barbieri et al. EJHG (2013)	Bantu
1947	JX303830	JX303830.1 Homo sapiens isolate Zam467 mitochondrion, complete genome	L0a2a1b	-16.12	22.14	Barbieri et al. EJHG (2013)	Bantu
1948	JX303831	JX303831.1 Homo sapiens isolate Zam468 mitochondrion, complete genome	L0a2a2a1	-16.12	22.14	Barbieri et al. EJHG (2013)	Bantu
1949	JX303832	JX303832.1 Homo sapiens isolate Zam477 mitochondrion, complete genome	L2a1f	-17.4674193	24.2796841	Barbieri et al. EJHG (2013)	Bantu
1950	JX303833	JX303833.1 Homo sapiens isolate Zam479 mitochondrion, complete genome	L1c2b1b1	-16.26	24.6	Barbieri et al. EJHG (2013)	Bantu
1951	JX303834	JX303834.1 Homo sapiens isolate Zam486 mitochondrion, complete genome	L3d3a1b	-16.12	22.14	Barbieri et al. EJHG (2013)	Bantu
1952	JX303835	JX303835.1 Homo sapiens isolate Zam487 mitochondrion, complete genome	L0a2a2a1	-16.12	22.14	Barbieri et al. EJHG (2013)	Bantu
1953	JX303836	JX303836.1 Homo sapiens isolate Zam489 mitochondrion, complete genome	L3d3a1b	-16.12	22.14	Barbieri et al. EJHG (2013)	Bantu
1954	JX303837	JX303837.1 Homo sapiens isolate Zam490 mitochondrion, complete genome	L3e1a3a	-16.63	23.11	Barbieri et al. EJHG (2013)	Bantu
1955	JX303838	JX303838.1 Homo sapiens isolate Zam493 mitochondrion, complete genome	L2a1d2*	-17.0567	22.8387	Barbieri et al. EJHG (2013)	Bantu
1956	JX303839	JX303839.1 Homo sapiens isolate Zam494 mitochondrion, complete genome	L3d3a1b	-16.12	22.14	Barbieri et al. EJHG (2013)	Bantu
1957	JX303840	JX303840.1 Homo sapiens isolate Zam495 mitochondrion, complete genome	L1b1a10b	-16.12	22.14	Barbieri et al. EJHG (2013)	Bantu
1958	JX303841	JX303841.1 Homo sapiens isolate Zam496 mitochondrion, complete genome	L2b2a	-16.12	22.14	Barbieri et al. EJHG (2013)	Bantu
1959	JX303842	JX303842.1 Homo sapiens isolate Zam500 mitochondrion, complete genome	L3f1b1a1	-16.26	24.6	Barbieri et al. EJHG (2013)	Bantu
1960	JX303843	JX303843.1 Homo sapiens isolate Zam502 mitochondrion, complete genome	L3f2a1*1	-16.63	23.11	Barbieri et al. EJHG (2013)	Bantu
1961	JX303844	JX303844.1 Homo sapiens isolate Zam506 mitochondrion, complete genome	L3e2b	-16.12	22.14	Barbieri et al. EJHG (2013)	Bantu
1962	JX303845	JX303845.1 Homo sapiens isolate Zam508 mitochondrion, complete genome	L1c2b2*2	-17.392579	26.451416	Barbieri et al. EJHG (2013)	Bantu
1963	JX303846	JX303846.1 Homo sapiens isolate Zam512 mitochondrion, complete genome	L1b1a10b	-17.4674193	24.2796841	Barbieri et al. EJHG (2013)	Bantu
1964	JX303847	JX303847.1 Homo sapiens isolate Zam513 mitochondrion, complete genome	L3e1d1*	-16.63	23.11	Barbieri et al. EJHG (2013)	Bantu
1965	JX303848	JX303848.1 Homo sapiens isolate Zam516 mitochondrion, complete genome	L1c2a1a	-17.53	23.22	Barbieri et al. EJHG (2013)	Bantu
1966	JX303849	JX303849.1 Homo sapiens isolate Zam519 mitochondrion, complete genome	L3e1d1a	-16.63	23.11	Barbieri et al. EJHG (2013)	Bantu
1967	JX303850	JX303850.1 Homo sapiens isolate Zam520 mitochondrion, complete genome	L3e1d1*1	-17.53	23.22	Barbieri et al. EJHG (2013)	Bantu
1968	JX303851	JX303851.1 Homo sapiens isolate Zam521 mitochondrion, complete genome	L1c2b1b1	-17.53	23.22	Barbieri et al. EJHG (2013)	Bantu
1969	JX303852	JX303852.1 Homo sapiens isolate Zam522 mitochondrion, complete genome	L2a1c1	-17.4674193	24.2796841	Barbieri et al. EJHG (2013)	Bantu
1970	JX303853	JX303853.1 Homo sapiens isolate Zam523 mitochondrion, complete genome	L2a1i1	-17.53	23.22	Barbieri et al. EJHG (2013)	Bantu
1971	JX303854	JX303854.1 Homo sapiens isolate Zam525 mitochondrion, complete genome	L3e1a3a	-17.53	23.22	Barbieri et al. EJHG (2013)	Bantu
1972	JX303855	JX303855.1 Homo sapiens isolate Zam526 mitochondrion, complete genome	L1c2a1a	-17.0567	22.8387	Barbieri et al. EJHG (2013)	Bantu
1973	JX303856	JX303856.1 Homo sapiens isolate Zam527 mitochondrion, complete genome	L0k2a1a	-16.63	23.11	Barbieri et al. EJHG (2013)	Bantu
1974	JX303857	JX303857.1 Homo sapiens isolate Zam528 mitochondrion, complete genome	L2a1i1	-17.53	23.22	Barbieri et al. EJHG (2013)	Bantu
1975	JX303858	JX303858.1 Homo sapiens isolate Zam529 mitochondrion, complete genome	L2a1b1a	-17.0567	22.8387	Barbieri et al. EJHG (2013)	Bantu
1976	JX303859	JX303859.1 Homo sapiens isolate Zam530 mitochondrion, complete genome	L1b1a10b	-17.53	23.22	Barbieri et al. EJHG (2013)	Bantu
1977	JX303860	JX303860.1 Homo sapiens isolate Zam531 mitochondrion, complete genome	L1b1a10b	-17.53	23.22	Barbieri et al. EJHG (2013)	Bantu
1978	JX303861	JX303861.1 Homo sapiens isolate Zam532 mitochondrion, complete genome	L0k1b	-17.53	23.22	Barbieri et al. EJHG (2013)	Bantu
1979	JX303862	JX303862.1 Homo sapiens isolate Zam533 mitochondrion, complete genome	L2a1d2*	-17.0567	22.8387	Barbieri et al. EJHG (2013)	Bantu
1980	JX303863	JX303863.1 Homo sapiens isolate Zam535 mitochondrion, complete genome	L2c2a1	-17.53	23.22	Barbieri et al. EJHG (2013)	Bantu
1981	JX303864	JX303864.1 Homo sapiens isolate Zam536 mitochondrion, complete genome	L3d3a1	-16.26	24.6	Barbieri et al. EJHG (2013)	Bantu
1982	JX303865	JX303865.1 Homo sapiens isolate Zam537 mitochondrion, complete genome	L0k1b	-17.0567	22.8387	Barbieri et al. EJHG (2013)	Bantu
1983	JX303866	JX303866.1 Homo sapiens isolate Zam538 mitochondrion, complete genome	L1b1a10b	-17.53	23.22	Barbieri et al. EJHG (2013)	Bantu
1984	JX303867	JX303867.1 Homo sapiens isolate Zam539 mitochondrion, complete genome	L0k1b	-17.53	23.22	Barbieri et al. EJHG (2013)	Bantu
1985	JX303868	JX303868.1 Homo sapiens isolate Zam540 mitochondrion, complete genome	L0k2a1a*	-17.53	23.22	Barbieri et al. EJHG (2013)	Bantu
1986	JX303869	JX303869.1 Homo sapiens isolate Zam543 mitochondrion, complete genome	L0a1a2	-17.53	23.22	Barbieri et al. EJHG (2013)	Bantu
1987	JX303870	JX303870.1 Homo sapiens isolate Zam544 mitochondrion, complete genome	L2a1q	-17.53	23.22	Barbieri et al. EJHG (2013)	Bantu
1988	JX303871	JX303871.1 Homo sapiens isolate Zam545 mitochondrion, complete genome	L1c3a1b*1	-17.0567	22.8387	Barbieri et al. EJHG (2013)	Bantu
1989	JX303872	JX303872.1 Homo sapiens isolate Zam612 mitochondrion, complete genome	L3e1a3a	-16.12	22.14	Barbieri et al. EJHG (2013)	Bantu
1990	JX303873	JX303873.1 Homo sapiens isolate Zam625 mitochondrion, complete genome	L2a1d2*	-17.392579	26.451416	Barbieri et al. EJHG (2013)	Bantu
1991	JX303874	JX303874.1 Homo sapiens isolate Zam631 mitochondrion, complete genome	L2a1b1a	-17.392579	26.451416	Barbieri et al. EJHG (2013)	Bantu
1992	JX303875	JX303875.1 Homo sapiens isolate Zam635 mitochondrion, complete genome	L3e1d1*2	-17.392579	26.451416	Barbieri et al. EJHG (2013)	Bantu
1993	JX303876	JX303876.1 Homo sapiens isolate Zam636 mitochondrion, complete genome	L3b1a3	-17.392579	26.451416	Barbieri et al. EJHG (2013)	Bantu
1994	JX303877	JX303877.1 Homo sapiens isolate Zam641 mitochondrion, complete genome	L1c2a1a	-17.392579	26.451416	Barbieri et al. EJHG (2013)	Bantu
1995	JX303878	JX303878.1 Homo sapiens isolate Zam654 mitochondrion, complete genome	L3e1a2	-17.4674193	24.2796841	Barbieri et al. EJHG (2013)	Bantu
1996	JX303879	JX303879.1 Homo sapiens isolate Zam670 mitochondrion, complete genome	L1c2a1a	-16.12	22.14	Barbieri et al. EJHG (2013)	Bantu
1997	JX303880	JX303880.1 Homo sapiens isolate Zam691 mitochondrion, complete genome	L2a1b1a	-16.26	24.6	Barbieri et al. EJHG (2013)	Bantu
1998	JX303881	JX303881.1 Homo sapiens isolate Zam697 mitochondrion, complete genome	L3e1a3a	-17.4674193	24.2796841	Barbieri et al. EJHG (2013)	Bantu
[truncated: 2,790 more rows]
