# Supplementary material for: Revisiting the African mtDNA landscape through complete mitochondrial genomes
Source: Commun Biol. 2026 Jun 3;9:754. doi: 10.1038/s42003-026-10330-9 (PMC13234189; doi:10.1038/s42003-026-10330-9)
Supplement: Supplementary file 4 — Supplementary Data 2 [file 42003_2026_10330_MOESM4_ESM.xlsx]

## Sheet: Fig. 1
This tab contains the source data for Figure 1.
A	N_individuals	Latitude	Longitude	Size_bin	Status		B	Haplogroup	Nr. of individuals	Percentage		C	Region	Haplogroup	Nr. of individuals		D	Coverage
	111	-15.28	23.13	100-120	Not_new			B4a	2	0.2			Botswana	L0	1			1518.34	Sequencing round 1
	109	7.376752	3.862358	100-120	Not_new			H	1	0.1			Botswana	L0d	38			479.67	Sequencing round 1
	105	13.443372	-16.642361	100-120	Not_new			H1a	1	0.1			Botswana	L0k	2			122.525	Sequencing round 1
	100	-15.79	23.95	100-120	Not_new			H1c	1	0.1			Botswana	L1'	1			1663.79	Sequencing round 1
	97	9.0687	7.5193	51-99	Not_new			HV	1	0.1			Botswana	L1b	1			1230.15	Sequencing round 1
	87	-1.303169	36.826061	51-99	Not_new			HV+	2	0.2			Botswana	L1c	1			49.8339	Sequencing round 1
	86	0.047778	18.255833	51-99	New			HV1	10	0.9			Botswana	L2a	5			1021.11	Sequencing round 1
	85	-15.64	13.07	51-99	Not_new			I2'	1	0.1			Botswana	L3	3			1081.3	Sequencing round 1
	82	8.41066	-13.252882	51-99	Not_new			J1d	1	0.1			Botswana	L3'	1			1058.72	Sequencing round 1
	77	-16.98	12.58	51-99	Not_new			K1a	12	1			Botswana	L3e	1			622.541	Sequencing round 1
	72	-4.02	19.53	51-99	New			L0	1	0.1			Cameroon	L0a	11			42.846	Sequencing round 1
	67	-14.18	22.11	51-99	Not_new			L0a	114	9.7			Cameroon	L1b	5			765.648	Sequencing round 1
	67	-5.04	18.81	51-99	New			L0b	1	0.1			Cameroon	L1c	9			1306.36	Sequencing round 1
	63	-21.151918	20.6815392	51-99	Not_new			L0d	112	9.5			Cameroon	L2a	14			1000.27	Sequencing round 1
	60	-11.89	14.92	51-99	Not_new			L0f	5	0.4			Cameroon	L2b	1			1124.56	Sequencing round 1
	59	-19.3450768	16.9694944	51-99	Not_new			L0k	5	0.4			Cameroon	L2c	3			491.574	Sequencing round 1
	56	31.172821	-7.336248	51-99	Not_new			L1'	3	0.3			Cameroon	L3b	6			1254.1	Sequencing round 1
	55	-15.75505	12.94954	51-99	Not_new			L1b	16	1.4			Cameroon	L3d	5			1500.04	Sequencing round 1
	54	-15.31	13.99	51-99	Not_new			L1c	89	7.6			Cameroon	L3e	19			1621.69	Sequencing round 1
	54	-4.96	19.59	51-99	New			L2'	8	0.7			Cameroon	L3f	7			1530.27	Sequencing round 1
	53	-4.323333	15.308056	51-99	New			L2a	189	16.1			Chad	L2a	2			1306.1	Sequencing round 1
	49	7.9310528	38.715789	21-50	New			L2b	23	2			Chad	L2e	1			1153.38	Sequencing round 1
	46	-20.55	25.33	21-50	Not_new			L2c	19	1.6			Chad	L3b	1			1265.2	Sequencing round 1
	40	-18.9372569	21.4524476	21-50	Not_new			L2d	6	0.5			Chad	L3f	1			116.632	Sequencing round 1
	39	-16.34	15.99	21-50	Not_new			L2e	1	0.1			DRC	L0a	62			1696.75	Sequencing round 1
	38	-19.83	16.23	21-50	Not_new			L3	13	1.1			DRC	L1'	1			1469.48	Sequencing round 1
	37	-15.78	12.11	21-50	Not_new			L3'	4	0.3			DRC	L1b	9			793.468	Sequencing round 1
	37	5.121582	9.949155	21-50	New			L3a	9	0.8			DRC	L1c	74			564.47	Sequencing round 1
	35	-22.339189	23.006525	21-50	New			L3b	36	3.1			DRC	L2'	5			196.875	Sequencing round 1
	35	-22.03	21.58	21-50	Not_new			L3c	1	0.1			DRC	L2a	119			1452.29	Sequencing round 1
	35	-21.524627	27.035522	21-50	Not_new			L3d	45	3.8			DRC	L2b	21			582.365	Sequencing round 1
	35	-16.12	22.14	21-50	Not_new			L3e	146	12.4			DRC	L2c	14			424.658	Sequencing round 1
	35	6.51	38.64	21-50	Not_new			L3f	63	5.4			DRC	L2d	5			756.649	Sequencing round 1
	33	-32.2497623767198	24.5667419552733	21-50	New			L3h	10	0.9			DRC	L3	2			450.188	Sequencing round 1
	33	-17.53	23.22	21-50	Not_new			L3i	18	1.5			DRC	L3b	20			1491.09	Sequencing round 1
	33	-13.346865	23.638916	21-50	Not_new			L3k	1	0.1			DRC	L3c	1			502.52	Sequencing round 1
	32	-14.72	24.61	21-50	Not_new			L3x	45	3.8			DRC	L3d	30			1301.21	Sequencing round 1
	31	-23.63993795	20.27274124	21-50	Not_new			L4a	24	2			DRC	L3e	109			1592.27	Sequencing round 1
	31	-21.486584	23.2946698	21-50	Not_new			L4b	38	3.2			DRC	L3f	35			1078.48	Sequencing round 1
	30	-24.23651618	22.82065451	21-50	Not_new			L5a	2	0.2			DRC	L3h	1			1393.95	Sequencing round 1
	30	-23.315105	17.081699	21-50	Not_new			L5b	24	2			DRC	L3k	1			1019.15	Sequencing round 1
	30	-21.13441667	18.78783333	21-50	Not_new			L6a	2	0.2			DRC	L4b	7			1025.26	Sequencing round 1
	29	-24.27	17.26	21-50	Not_new			L6b	15	1.3			Ethiopia	H	1			1201.13	Sequencing round 1
	29	-16.26	24.6	21-50	Not_new			M18	1	0.1			Ethiopia	HV	1			798.505	Sequencing round 1
	29	-4.424722	15.295556	21-50	New			M1a	28	2.4			Ethiopia	HV+	2			1105.19	Sequencing round 1
	28	-2.74	22.71	21-50	New			M2a	1	0.1			Ethiopia	HV1	10			470.757	Sequencing round 1
	28	8.152598	35.537115	21-50	New			M42	1	0.1			Ethiopia	I2'	1			823.797	Sequencing round 1
	28	32.6053352132249	2.45756721875	21-50	Not_new			M6a	1	0.1			Ethiopia	J1d	1			1507.36	Sequencing round 1
	27	-18.6907202	19.6826306	21-50	Not_new			N	1	0.1			Ethiopia	K1a	12			839.984	Sequencing round 1
	27	4.712349	12.465974	21-50	New			N1a	3	0.3			Ethiopia	L0a	26			1164.19	Sequencing round 1
	26	-15	27	21-50	Not_new			N1b	1	0.1			Ethiopia	L0b	1			1398.26	Sequencing round 1
	26	4.19655	17.223192	21-50	Not_new			R0	1	0.1			Ethiopia	L0f	4			584.284	Sequencing round 1
	25	-23.01456474	22.41585793	21-50	Not_new			R0a	13	1.1			Ethiopia	L1'	1			2350.74	Sequencing round 1
	25	-21.0249347	25.9365757	21-50	Not_new			U2a	1	0.1			Ethiopia	L2'	1			1652.67	Sequencing round 1
	25	-16.63	23.11	21-50	Not_new			U2d	1	0.1			Ethiopia	L2a	21			107.499	Sequencing round 1
	24	-15.92	12.62	21-50	Not_new			U4'	1	0.1			Ethiopia	L3	6			896.581	Sequencing round 1
	24	34.759816	9.64527	21-50	Not_new			U6a	2	0.2			Ethiopia	L3'	3			706.884	Sequencing round 1
	23	-17.0567	22.8387	21-50	Not_new								Ethiopia	L3a	9			1537.97	Sequencing round 1
	23	-11.755335	31.122435	21-50	Not_new								Ethiopia	L3b	1			524.677	Sequencing round 1
	23	-4.388889	15.351667	21-50	New								Ethiopia	L3d	3			227.324	Sequencing round 1
	23	12.049575	-14.840609	21-50	Not_new								Ethiopia	L3e	1			889.217	Sequencing round 1
	23	12.2683127295285	-12.08833121875	21-50	Not_new								Ethiopia	L3f	13			1917.14	Sequencing round 1
	22	-17.392579	26.451416	21-50	Not_new								Ethiopia	L3h	9			1514	Sequencing round 1
	22	5.46310340072904	36.764446	21-50	New								Ethiopia	L3i	18			907.138	Sequencing round 1
	22	7.4	3.9	21-50	Not_new								Ethiopia	L3x	45			921.46	Sequencing round 1
	22	12	-12	21-50	Not_new								Ethiopia	L4a	24			23.9126	Sequencing round 1
	21	-19.10067605	14.12350126	21-50	Not_new								Ethiopia	L4b	28			885.247	Sequencing round 1
	21	5.21667	37	21-50	New								Ethiopia	L5a	2			1075.71	Sequencing round 1
	21	5.52346	36.73217	21-50	New								Ethiopia	L5b	24			803.301	Sequencing round 1
	21	8.151843	38.821087	21-50	New								Ethiopia	L6a	2			1463.81	Sequencing round 1
	21	26.254049	29.267547	21-50	Not_new								Ethiopia	L6b	15			911.962	Sequencing round 1
	20	-17.4674193	24.2796841	11-20	Not_new								Ethiopia	M1a	28			399.485	Sequencing round 1
	20	-14.9	19.07	11-20	Not_new								Ethiopia	N1a	3			974.838	Sequencing round 1
	20	-2.619753954	12.51673538	11-20	Not_new								Ethiopia	N1b	1			969.356	Sequencing round 1
	20	7.197072	35.421817	11-20	New								Ethiopia	R0	1			615.631	Sequencing round 1
	19	-31.8671139085976	24.5550968370003	11-20	New								Ethiopia	R0a	13			501.891	Sequencing round 1
	19	-24.8	21.75	11-20	Not_new								Ethiopia	U2d	1			1813.9	Sequencing round 1
	19	9.020723	38.755138	11-20	New								Ethiopia	U4'	1			698.23	Sequencing round 1
	18	-18.3734521	21.8850954	11-20	Not_new								Ethiopia	U6a	2			1552.89	Sequencing round 1
	18	-15.85	12.12	11-20	Not_new								Namibia	L0a	1			615.558	Sequencing round 1
	18	5.43333	35.95	11-20	New								Namibia	L0d	1			582.074	Sequencing round 1
	18	8.69312831729905	5.18217659375	11-20	Not_new								Namibia	L0k	3			620.983	Sequencing round 1
	18	9.476567	19.13787	11-20	Not_new								Namibia	L2a	2			862.305	Sequencing round 1
	17	-31.43163	28.121134	11-20	Not_new								Namibia	L3d	1			820.416	Sequencing round 1
	17	-24.07	25.37	11-20	Not_new								Namibia	L3e	4			690.539	Sequencing round 1
	17	-20.5982771367821	14.75825059375	11-20	Not_new								SouthAfrica	B4a	2			799.567	Sequencing round 1
	17	-17.89	22.65	11-20	Not_new								SouthAfrica	H1a	1			572.7	Sequencing round 1
	17	-2.714222	17.699361	11-20	New								SouthAfrica	H1c	1			1072.22	Sequencing round 1
	17	-2.38	23.32	11-20	New								SouthAfrica	L0a	9			577.622	Sequencing round 1
	17	-0.869728248946865	12.5954737813019	11-20	Not_new								SouthAfrica	L0d	73			318.06	Sequencing round 1
	17	6.0392458	37.5733148	11-20	New								SouthAfrica	L0f	1			1085.76	Sequencing round 1
	17	8.5388595	37.9761854	11-20	New								SouthAfrica	L1b	1			1563.34	Sequencing round 1
	17	9.2657184	0.795406	11-20	New								SouthAfrica	L1c	2			1703.02	Sequencing round 1
	16	-28	23.61	11-20	Not_new								SouthAfrica	L2'	1			1266.04	Sequencing round 1
	16	-21.69657	21.649388	11-20	New								SouthAfrica	L2a	13			74.7121	Sequencing round 1
	16	1.570305	11.721925	11-20	Not_new								SouthAfrica	L3d	3			501.535	Sequencing round 1
	16	7.0073251	39.9694204	11-20	New								SouthAfrica	L3e	7			40.881	Sequencing round 1
	15	-24.244679	29.21542	11-20	Not_new								SouthAfrica	L4b	2			1726.97	Sequencing round 1
	15	-21.6523	23.3889	11-20	Not_new								SouthAfrica	M18	1			1197.12	Sequencing round 1
	15	-17.06	12.65	11-20	Not_new								SouthAfrica	M2a	1			1137.22	Sequencing round 1
	15	-1.744444	20.686111	11-20	New								SouthAfrica	M42	1			748.897	Sequencing round 1
	15	2.140566	29.976151	11-20	Not_new								SouthAfrica	M6a	1			2062.76	Sequencing round 1
	15	5.5592295	9.913125	11-20	New								SouthAfrica	U2a	1			1160.31	Sequencing round 1
	15	5.835358	37.568742	11-20	New								Sudan	L0a	1			201.897	Sequencing round 1
	15	6.757503	36.090628	11-20	New								Sudan	L2a	1			302.818	Sequencing round 1
	14	-23.9989176	23.4351167	11-20	Not_new								Sudan	L3b	1			851.404	Sequencing round 1
	14	-19.159631	34.737686	11-20	Not_new								Sudan	L3f	2			989.486	Sequencing round 1
	14	-18.32	21.94	11-20	Not_new								Sudan	N	1			1608.77	Sequencing round 1
	14	1.629287	29.681688	11-20	Not_new								Togo	L0a	2			1484.42	Sequencing round 1
	14	5.07946	16.489992	11-20	Not_new								Togo	L1c	3			1590.97	Sequencing round 1
	14	9.26667	0.76667	11-20	New								Togo	L2a	7			397.726	Sequencing round 1
	13	-34.033443	19.55837	11-20	New								Togo	L2b	1			1469.16	Sequencing round 1
	13	-25.966213	32.56745	11-20	Not_new								Togo	L2c	2			341.924	Sequencing round 1
	13	-24.2660935	17.2608889	11-20	Not_new								Togo	L2d	1			1287.84	Sequencing round 1
	13	2.989126	15.276564	11-20	Not_new								Togo	L3	2			1006.75	Sequencing round 1
	12	-20.7658488	25.9166477	11-20	Not_new								Togo	L3b	7			1304.01	Sequencing round 1
	12	-3.279405123	13.15717478	11-20	Not_new								Togo	L3d	3			910.469	Sequencing round 1
	12	-2.917572	36.97661	11-20	Not_new								Togo	L3e	5			884.126	Sequencing round 1
	12	-1.024503447	11.05036814	11-20	Not_new								Togo	L3f	5			1777.95	Sequencing round 1
	12	5.1744266	36.5484885	11-20	New								Uganda	L4b	1			130.615	Sequencing round 1
	11	-34.017883	20.451771	11-20	Not_new								Zambia	L2a	1			317.051	Sequencing round 1
	11	-17.39	26.45	11-20	Not_new								Zanzibar	L0a	1			1664.86	Sequencing round 1
	11	-4.374444	15.494722	11-20	New								Zimbabwe	L0a	1			89.7537	Sequencing round 1
	11	-2.971210098	12.84034175	11-20	Not_new								Zimbabwe	L2'	1			859.622	Sequencing round 1
	11	-2.031432828	12.84760882	11-20	Not_new								Zimbabwe	L2a	4			1034.44	Sequencing round 1
	11	-1.925444	18.279306	11-20	New													1424.95	Sequencing round 1
	11	-1.8	18.433056	11-20	New													950.804	Sequencing round 1
	11	-1.14804562	11.16652139	11-20	Not_new													959.432	Sequencing round 1
	11	9.49458	16.715581	11-20	Not_new													775.068	Sequencing round 1
	11	28.655408	28.886358	11-20	Not_new													213.866	Sequencing round 1
	10	-34.325107	21.419066	1-10	Not_new													1519.01	Sequencing round 1
	10	-34.088561	20.08776	1-10	Not_new													1431.27	Sequencing round 1
	10	-29.16379477	30.76390859	1-10	New													1081.36	Sequencing round 1
	10	-18.067602	21.944522	1-10	New													1070.05	Sequencing round 1
	10	-15.792254	23.948364	1-10	Not_new													482.678	Sequencing round 1
	10	-3.658646	15.172088	1-10	Not_new													128.936	Sequencing round 1
	10	-2.8841467	12.62280024	1-10	Not_new													482.273	Sequencing round 1
	10	-0.444377866	12.22054895	1-10	Not_new													198.439	Sequencing round 1
	10	1.319813	29.200635	1-10	Not_new													1193.38	Sequencing round 1
	10	3.685125	16.23703	1-10	Not_new													1645	Sequencing round 1
	9	-34.094308	21.260704	1-10	Not_new													65.7566	Sequencing round 1
	9	-34.084263	20.955591	1-10	Not_new													920.395	Sequencing round 1
	9	-34.050751	19.608166	1-10	New													74.7821	Sequencing round 1
	9	-34.007839	20.650914	1-10	Not_new													1826.26	Sequencing round 1
	9	-31	22.2	1-10	Not_new													1539.28	Sequencing round 1
	9	-28.743245	24.72739	1-10	Not_new													1692.35	Sequencing round 1
	9	-27.8	22.2	1-10	Not_new													1565.84	Sequencing round 1
	9	-12.243392	24.240417	1-10	Not_new													46.9637	Sequencing round 1
	9	-5.234127	36.519987	1-10	Not_new													614.714	Sequencing round 1
	9	-4.341667	15.267778	1-10	New													1339.74	Sequencing round 1
	9	5.2670824	36.1985849	1-10	New													1020.41	Sequencing round 1
	9	8.2	36.93333	1-10	New													174.465	Sequencing round 1
	8	-34.082858	20.940751	1-10	Not_new													1722.96	Sequencing round 1
	8	-34.032039	20.428378	1-10	Not_new													798.485	Sequencing round 1
	8	-26	28	1-10	Not_new													935.404	Sequencing round 1
	8	-18.4556670190583	19.0934397578125	1-10	Not_new													98.2885	Sequencing round 1
	8	-4.927718	35.509245	1-10	Not_new													1926.12	Sequencing round 1
	8	-1.845	18.357222	1-10	New													1493.98	Sequencing round 1
	8	-0.663574985	11.7306609	1-10	Not_new													1132.35	Sequencing round 1
	8	6.986757	48.601308	1-10	Not_new													1226	Sequencing round 1
	8	33.233695	-8.500425	1-10	Not_new													140.843	Sequencing round 1
	7	-34.055899	20.410889	1-10	Not_new													1031.51	Sequencing round 1
	7	-28.177506	30.564975	1-10	Not_new													1997.39	Sequencing round 1
	7	-26.800886	24.706622	1-10	Not_new													1005.41	Sequencing round 1
	7	-24.0778737004737	29.8049010039447	1-10	New													2660.56	Sequencing round 1
	7	-18	17	1-10	Not_new													894.462	Sequencing round 1
	7	-15.284185	23.133544	1-10	Not_new													860.802	Sequencing round 1
	7	-3.238521284	13.22633696	1-10	Not_new													938.171	Sequencing round 1
	7	-2.968799015	12.81246241	1-10	Not_new													939.484	Sequencing round 1
	7	-2.874360631	12.52422723	1-10	Not_new													1568.79	Sequencing round 1
	7	-1.234890666	11.7248168	1-10	Not_new													608.888	Sequencing round 1
	7	-0.635672013	11.18736859	1-10	Not_new													2182.46	Sequencing round 1
	7	-0.521570864	11.48712442	1-10	Not_new													763.43	Sequencing round 1
	7	4.993236	36.850007	1-10	New													588.672	Sequencing round 1
	7	9.456046	0.811962	1-10	New													390.783	Sequencing round 1
	6	-30.72027	25.09692	1-10	New													1213.31	Sequencing round 1
	6	-26.792049	32.52534	1-10	Not_new													900.181	Sequencing round 1
	6	-26.4699633361722	25.4517125582983	1-10	New													1455.49	Sequencing round 1
	6	-25.2535	29.556619	1-10	Not_new													671.596	Sequencing round 1
	6	-23.024313	14.691846	1-10	Not_new													2217.26	Sequencing round 1
	6	-22.197416	21.508435	1-10	Not_new													1250.17	Sequencing round 1
	6	-20.479906	29.913865	1-10	New													938.88	Sequencing round 1
	6	-3.722687	35.157682	1-10	Not_new													1342.85	Sequencing round 1
	6	-3.341332905	13.26589839	1-10	Not_new													608.085	Sequencing round 1
	6	-3.29861775	13.21913932	1-10	Not_new													1584.96	Sequencing round 1
	6	-3.140184561	13.62309957	1-10	Not_new													640.64	Sequencing round 1
	6	-3.113110428	12.60425429	1-10	Not_new													540.358	Sequencing round 1
	6	-3.085036374	12.26054574	1-10	Not_new													768.057	Sequencing round 1
	6	-3.02161086	13.57486134	1-10	Not_new													929.081	Sequencing round 1
	6	-2.575246924	12.2820056	1-10	Not_new													162.78	Sequencing round 1
	6	1.74601302091284	12.732667	1-10	Not_new													1196.16	Sequencing round 1
	6	2.49799	11.383062	1-10	Not_new													1448.98	Sequencing round 1
	6	3.10706404894378	10.3156751882967	1-10	Not_new													1843.58	Sequencing round 1
	6	11.753151	15.037495	1-10	Not_new													2498.37	Sequencing round 1
	6	11.8	40.18	1-10	Not_new													1453.85	Sequencing round 1
	5	-27.046771	28.424102	1-10	Not_new													927.538	Sequencing round 1
	5	-25.805	28.746389	1-10	New													698.303	Sequencing round 1
	5	-23.3923661123714	33.4778429115182	1-10	Not_new													1036.67	Sequencing round 1
	5	-18.4237933649372	16.8456529375	1-10	Not_new													1384.97	Sequencing round 1
	5	-18	34	1-10	Not_new													1267.26	Sequencing round 1
	5	-15.30538	13.992919	1-10	Not_new													904.259	Sequencing round 1
	5	-6.239793	35.619108	1-10	Not_new													1105.83	Sequencing round 1
	5	-3.444505421	12.98035264	1-10	Not_new													887.458	Sequencing round 1
	5	-3.299926857	12.58345603	1-10	Not_new													303.008	Sequencing round 1
	5	-3.244237489	13.25700363	1-10	Not_new													845.453	Sequencing round 1
	5	-2.602200622	12.1951335	1-10	Not_new													1529.03	Sequencing round 1
	5	-0.389942573	11.95692876	1-10	Not_new													1095.43	Sequencing round 1
	5	1.115312	12.743695	1-10	Not_new													65.9248	Sequencing round 1
	5	1.618203	7.39556	1-10	Not_new													947.277	Sequencing round 1
	4	-33.92487	18.424055	1-10	New													898.368	Sequencing round 1
	4	-25.5430990476654	23.8246127019218	1-10	Not_new													172.461	Sequencing round 1
	4	-20.965233	20.336615	1-10	Not_new													1192.29	Sequencing round 1
	4	-18.8301745627207	21.70561409375	1-10	Not_new													975.017	Sequencing round 1
	4	-5.594118	35.306396	1-10	Not_new													1175.64	Sequencing round 1
	4	-3.281374342	13.26523015	1-10	Not_new													1344.11	Sequencing round 1
	4	-3.263483603	12.81169942	1-10	Not_new													176.29	Sequencing round 1
	4	-2.586138812	11.78685571	1-10	Not_new													748.572	Sequencing round 1
	4	-2.159140142	11.35547047	1-10	Not_new													1078.31	Sequencing round 1
	4	-1.85	18.35	1-10	New													1602.97	Sequencing round 1
	4	-1.771379746	11.55154663	1-10	Not_new													1066.34	Sequencing round 1
	4	-1.207953392	11.18599592	1-10	Not_new													1145.01	Sequencing round 1
	4	8.030028	-1.080027	1-10	Not_new													1504.58	Sequencing round 1
	4	12.738148	24.345175	1-10	New													1572.98	Sequencing round 1
	4	13.730922	13.358881	1-10	Not_new													1348.24	Sequencing round 1
	4	14.475061	-14.452961	1-10	Not_new													614.694	Sequencing round 1
	4	15.562293	30.170846	1-10	Not_new													1181.9	Sequencing round 1
	3	-34.09	21.26	1-10	New													1402.87	Sequencing round 1
	3	-24.796708	21.751098	1-10	New													1076.42	Sequencing round 1
	3	-6.369	34.88	1-10	Not_new													1257.74	Sequencing round 1
	3	-4.292576	36.146452	1-10	Not_new													817.416	Sequencing round 1
	3	-3.412764287	12.98365122	1-10	Not_new													942.564	Sequencing round 1
	3	-3.304536999	13.31056925	1-10	Not_new													1090.42	Sequencing round 1
	3	-3.3	13.3166667	1-10	Not_new													1483.33	Sequencing round 1
	3	-2.951122856	13.52238488	1-10	Not_new													993.499	Sequencing round 1
	3	-2.913875332	12.9860715	1-10	Not_new													1119.56	Sequencing round 1
	3	-2.512232086	12.36027525	1-10	Not_new													1278.14	Sequencing round 1
	3	-2.226354116	11.44204226	1-10	Not_new													1314.85	Sequencing round 1
	3	-1.850305385	11.68036524	1-10	Not_new													1320.99	Sequencing round 1
	3	-0.332999563	11.57244547	1-10	Not_new													739.942	Sequencing round 1
	3	0.97131	7.02255	1-10	Not_new													1994.73	Sequencing round 1
	3	3.003654	10.985883	1-10	Not_new													1500.28	Sequencing round 1
	3	9.040489	27.110888	1-10	Not_new													974.401	Sequencing round 1
	3	13.526834	12.094299	1-10	Not_new													1256.04	Sequencing round 1
	3	13.65796	9.679404	1-10	Not_new													1258.86	Sequencing round 1
	3	13.86065	20.833812	1-10	New													1338.26	Sequencing round 1
	3	14.725026	13.811339	1-10	Not_new													1199.4	Sequencing round 1
	3	15.076873	10.499961	1-10	Not_new													36.8828	Sequencing round 1
	2	-34.01	20.65	1-10	New													654.933	Sequencing round 1
	2	-27.971881	23.463427	1-10	Not_new													585.54	Sequencing round 1
	2	-27.075548653041	20.60698128125	1-10	Not_new													26.9807	Sequencing round 1
	2	-24.944478	34.007743	1-10	Not_new													556.64	Sequencing round 1
	2	-24.472508730967	31.0314900134913	1-10	New													484.143	Sequencing round 1
	2	-22.692265	20.831061	1-10	Not_new													986.442	Sequencing round 1
	2	-22.688716	30.564975	1-10	Not_new													752.527	Sequencing round 1
	2	-21.899003	18.255907	1-10	Not_new													27.9176	Sequencing round 1
	2	-21.36	15.375	1-10	New													1213.47	Sequencing round 1
	2	-20.4482852839762	19.8695345769218	1-10	Not_new													2124.61	Sequencing round 1
	2	-19.487612	20.59619	1-10	Not_new													424.996	Sequencing round 1
	2	-17.940245	22.562783	1-10	Not_new													1600.71	Sequencing round 1
	2	-6.086874	34.586393	1-10	Not_new													1196.3	Sequencing round 1
	2	-5.21	35.96	1-10	Not_new													1614.04	Sequencing round 1
	2	-3.397736068	13.2316456	1-10	Not_new													699.427	Sequencing round 1
	2	-3.396355954	13.25147762	1-10	Not_new													91.7365	Sequencing round 1
	2	-3.229906411	13.25229678	1-10	Not_new													229.845	Sequencing round 1
	2	-3.210762691	12.77337829	1-10	Not_new													51.9586	Sequencing round 1
	2	-3.202552691	12.71412697	1-10	Not_new													987.834	Sequencing round 1
	2	-2.9211	11.16028	1-10	Not_new													895.467	Sequencing round 1
	2	-2.689117509	12.17144364	1-10	Not_new													89.1031	Sequencing round 1
	2	-2.610297688	12.57438803	1-10	Not_new													985.368	Sequencing round 1
	2	-1.893831	10.83426	1-10	Not_new													15.9885	Sequencing round 1
	2	-1.836888368	11.77793593	1-10	Not_new													1347.06	Sequencing round 1
	2	-1.75400868550853	35.37260628125	1-10	Not_new													815.581	Sequencing round 1
	2	-0.763416723	11.7768263	1-10	Not_new													1203.28	Sequencing round 1
	2	-0.560488106	11.70243862	1-10	Not_new													611.612	Sequencing round 1
	2	-0.514344097	11.666396	1-10	Not_new													1108.54	Sequencing round 1
	2	0.047475	34.515673	1-10	Not_new													2014.89	Sequencing round 1
	2	0.772761	29.137328	1-10	Not_new													744.089	Sequencing round 1
	2	1.632215	11.460481	1-10	Not_new													1442.92	Sequencing round 1
	2	2.222427	16.258249	1-10	Not_new													998.472	Sequencing round 1
	2	3.228129	35.376086	1-10	Not_new													881.154	Sequencing round 1
	2	3.696673	16.006734	1-10	Not_new													1476.98	Sequencing round 1
	2	4.83225	7.647225	1-10	Not_new													790.575	Sequencing round 1
	2	5.226936	8.466065	1-10	Not_new													1243.5	Sequencing round 1
	2	6.514216	3.222273	1-10	Not_new													832.494	Sequencing round 1
	2	7.526072	39.685096	1-10	Not_new													662.011	Sequencing round 1
	2	8.62215	17.659267	1-10	Not_new													1466.61	Sequencing round 1
	2	10.339233	15.257683	1-10	Not_new													1263.34	Sequencing round 1
	2	13.785864	10.998347	1-10	Not_new													1873.74	Sequencing round 1
	2	27.4334226308713	-9.05610465625	1-10	Not_new													511.381	Sequencing round 1
	1	-34.08	20.96	1-10	New													422.71	Sequencing round 1
	1	-26.345779	32.44266	1-10	Not_new													2094.45	Sequencing round 1
	1	-24.472508730967	31.0314900134914	1-10	New													964.997	Sequencing round 1
	1	-23.943369	30.821836	1-10	Not_new													461.249	Sequencing round 2
	1	-23.525128	19.54032	1-10	Not_new													133.745	Sequencing round 2
	1	-22.658652	32.342734	1-10	Not_new													855.525	Sequencing round 2
	1	-21.020294	32.962891	1-10	Not_new													162.351	Sequencing round 2
	1	-18.6737680772208	13.57172715625	1-10	Not_new													371.353	Sequencing round 2
	1	-17.755834	23.759232	1-10	Not_new													552.996	Sequencing round 2
	1	-16.426502	33.611716	1-10	Not_new													762.42	Sequencing round 2
	1	-14.453547	31.247992	1-10	New													415.891	Sequencing round 2
	1	-11.76	31.12	1-10	Not_new													315.188	Sequencing round 2
	1	-6.352921	39.499525	1-10	New													690.089	Sequencing round 2
	1	-5.277887	35.619108	1-10	Not_new													250.557	Sequencing round 2
	1	-3.481465	36.981413	1-10	Not_new													377.906	Sequencing round 2
	1	-2.99369528	13.60443956	1-10	Not_new													223.649	Sequencing round 2
	1	-2.891474051	12.71483321	1-10	Not_new													930.338	Sequencing round 2
	1	-2.647706	36.124479	1-10	Not_new													430.605	Sequencing round 2
	1	-2.406242	35.772917	1-10	Not_new													236.644	Sequencing round 2
	1	-2.165865	29.953166	1-10	Not_new													730.157	Sequencing round 2
	1	-2.11988	13.43445	1-10	Not_new													553.16	Sequencing round 2
	1	-1.899722	18.316667	1-10	New													227.61	Sequencing round 2
	1	-1.729118	9.988313	1-10	Not_new													486.464	Sequencing round 2
	1	-1.68067	11.12274	1-10	Not_new													273.586	Sequencing round 2
	1	-1.625159	11.60037	1-10	Not_new													32.9339	Sequencing round 2
	1	-1.613521	37.628627	1-10	Not_new													85.8562	Sequencing round 2
	1	-0.92548	11.73409	1-10	Not_new													298.563	Sequencing round 2
	1	-0.68333	13.78333	1-10	Not_new													244.63	Sequencing round 2
	1	-0.387094	36.721077	1-10	Not_new													758.79	Sequencing round 2
	1	-0.268794455252827	30.7496823914507	1-10	New													343.392	Sequencing round 2
	1	-0.09064	12.16141	1-10	Not_new													672.049	Sequencing round 2
	1	0.19775	11.53244	1-10	Not_new													33.7436	Sequencing round 2
	1	0.95124	9.768587	1-10	Not_new													409.126	Sequencing round 2
	1	1.02167	13.3136	1-10	Not_new													26.8642	Sequencing round 2
	1	1.533355	32.216658	1-10	Not_new													344.397	Sequencing round 2
	1	1.550995	10.212037	1-10	Not_new													71.8597	Sequencing round 2
	1	1.80498896448849	36.64702034375	1-10	Not_new													511.307	Sequencing round 2
	1	3.003655	10.985884	1-10	Not_new													533.905	Sequencing round 2
	1	4.542666	11.820666	1-10	Not_new													185.039	Sequencing round 2
	1	5.780221	10.494796	1-10	Not_new													2706.92	Sequencing round 2
	1	6.51532170467133	48.99565315625	1-10	Not_new													288.346	Sequencing round 2
	1	7.437807	-5.506208	1-10	Not_new													485.155	Sequencing round 2
	1	9.029389	13.18591	1-10	Not_new													328.473	Sequencing round 2
	1	9.408094	38.434652	1-10	Not_new													563.971	Sequencing round 2
	1	9.529347	2.258441	1-10	Not_new													654.372	Sequencing round 2
	1	10.726129	13.822154	1-10	Not_new													380.165	Sequencing round 2
	1	10.798514	14.245576	1-10	Not_new													538.285	Sequencing round 2
	1	10.998347	13.785864	1-10	Not_new													472.537	Sequencing round 2
	1	11.126959	30.947889	1-10	Not_new													1217.48	Sequencing round 2
	1	11.573336	8.545307	1-10	Not_new													0.997767	Sequencing round 2
	1	12.036275	13.918954	1-10	Not_new													109.831	Sequencing round 2
	1	12.155267	18.518934	1-10	New													446.375	Sequencing round 2
	1	12.291114	14.513109	1-10	Not_new													703.725	Sequencing round 2
	1	12.342068	14.185827	1-10	Not_new													65.8843	Sequencing round 2
	1	12.898965	-15.664917	1-10	Not_new													8.9418	Sequencing round 2
	1	13.052106	23.510325	1-10	New													520.532	Sequencing round 2
	1	13.194497	8.972894	1-10	Not_new													507.017	Sequencing round 2
	1	13.358881	13.730922	1-10	Not_new													226.828	Sequencing round 2
	1	13.591993	-15.227002	1-10	Not_new													315.491	Sequencing round 2
	1	13.806342	8.989166	1-10	Not_new													180.606	Sequencing round 2
	1	13.822154	10.726129	1-10	Not_new													43.9362	Sequencing round 2
	1	14.118404	15.298863	1-10	Not_new													511.187	Sequencing round 2
	1	14.245576	10.798514	1-10	Not_new													242.551	Sequencing round 2
	1	15.037495	11.753151	1-10	Not_new													161.764	Sequencing round 2
	1	16.13325	30.746238	1-10	New													461.562	Sequencing round 2
	1	18.177013	20.551774	1-10	New													255.989	Sequencing round 2
	1	36.277344	4.703196	1-10	Not_new													1124.87	Sequencing round 2
																		330.408	Sequencing round 2
																		494.407	Sequencing round 2
																		509.46	Sequencing round 2
																		413.284	Sequencing round 2
																		263.573	Sequencing round 2
																		282.5	Sequencing round 2
																		93.8311	Sequencing round 2
																		886.568	Sequencing round 2
																		569.087	Sequencing round 2
																		831.68	Sequencing round 2
																		486.201	Sequencing round 2
																		244.672	Sequencing round 2
																		392.415	Sequencing round 2
																		301.484	Sequencing round 2
																		467.183	Sequencing round 2
																		551.849	Sequencing round 2
																		45.9185	Sequencing round 2
																		570.048	Sequencing round 2
																		212.157	Sequencing round 2
																		10.9858	Sequencing round 2
																		160.737	Sequencing round 2
																		119.817	Sequencing round 2
																		78.8812	Sequencing round 2
																		351.415	Sequencing round 2
																		853.836	Sequencing round 2
																		541.578	Sequencing round 2
																		472.276	Sequencing round 2
																		485.194	Sequencing round 2
																		582	Sequencing round 2
																		848.438	Sequencing round 2
																		231.621	Sequencing round 2
																		351.465	Sequencing round 2
																		1012.89	Sequencing round 2
																		552.076	Sequencing round 2
																		454.238	Sequencing round 2
																		415.758	Sequencing round 2
																		502.255	Sequencing round 2
																		207.658	Sequencing round 2
																		424.322	Sequencing round 2
																		226.608	Sequencing round 2
																		150.776	Sequencing round 2
																		162.7	Sequencing round 2
																		493.522	Sequencing round 2
																		46.7476	Sequencing round 2
																		437.529	Sequencing round 2
																		322.452	Sequencing round 2
																		547.772	Sequencing round 2
																		143.779	Sequencing round 2
																		258.488	Sequencing round 2
																		1031.1	Sequencing round 2
																		187.601	Sequencing round 2
																		434.01	Sequencing round 2
																		396.32	Sequencing round 2
																		451.05	Sequencing round 2
																		449.881	Sequencing round 2
																		570.946	Sequencing round 2
																		924.971	Sequencing round 2
																		439.646	Sequencing round 2
																		609.703	Sequencing round 2
																		67.7191	Sequencing round 2
																		521.804	Sequencing round 2
																		447.507	Sequencing round 2
																		742.673	Sequencing round 2
																		0.998008	Sequencing round 2
																		760.829	Sequencing round 2
																		373.987	Sequencing round 2
																		458.17	Sequencing round 2
																		298.406	Sequencing round 2
																		1544.35	Sequencing round 2
																		488.203	Sequencing round 2
																		247.675	Sequencing round 2
																		502.083	Sequencing round 2
																		867.297	Sequencing round 2
																		1127.96	Sequencing round 2
																		435.223	Sequencing round 2
																		188.661	Sequencing round 2
																		289.095	Sequencing round 2
																		317.549	Sequencing round 2
																		592.803	Sequencing round 2
																		512.252	Sequencing round 2
																		480.27	Sequencing round 2
																		372.33	Sequencing round 2
																		238.59	Sequencing round 2
																		578.618	Sequencing round 2
																		71.8947	Sequencing round 2
																		1053.68	Sequencing round 2
																		576.852	Sequencing round 2
																		571.902	Sequencing round 2
																		402.7	Sequencing round 2
																		696.074	Sequencing round 2
																		486.371	Sequencing round 2
																		490.377	Sequencing round 2
																		698.854	Sequencing round 2
																		329.655	Sequencing round 2
																		705.865	Sequencing round 2
																		531.84	Sequencing round 2
																		440.241	Sequencing round 2
																		759.049	Sequencing round 2
																		790.674	Sequencing round 2
																		880.365	Sequencing round 2
																		711.781	Sequencing round 2
																		531.449	Sequencing round 2
																		970.194	Sequencing round 2
																		885.479	Sequencing round 2
																		42.9307	Sequencing round 2
																		329.2	Sequencing round 2
																		87.4968	Sequencing round 2
																		37.9567	Sequencing round 2
																		198.998	Sequencing round 2
																		1543.01	Sequencing round 2
																		435.694	Sequencing round 2
																		261.6	Sequencing round 2
																		181.716	Sequencing round 2
																		322.442	Sequencing round 2
																		306.775	Sequencing round 2
																		482.256	Sequencing round 2
																		369.019	Sequencing round 2
																		670.294	Sequencing round 2
																		707.247	Sequencing round 2
																		466.612	Sequencing round 2
																		165.753	Sequencing round 2
																		748.551	Sequencing round 2
																		487.687	Sequencing round 2
																		346.178	Sequencing round 2
																		300.737	Sequencing round 2
																		560.023	Sequencing round 2
																		278.837	Sequencing round 2
																		578.532	Sequencing round 2
																		504.351	Sequencing round 2
																		184.653	Sequencing round 2
																		398.33	Sequencing round 2
																		76.5542	Sequencing round 2
																		90.8606	Sequencing round 2
																		408.234	Sequencing round 2
																		437.274	Sequencing round 2
																		357.133	Sequencing round 2
																		426.291	Sequencing round 2
																		275.516	Sequencing round 2
																		377.374	Sequencing round 2
																		174.749	Sequencing round 2
																		563.06	Sequencing round 2
																		629.223	Sequencing round 2
																		192.689	Sequencing round 2
																		451.62	Sequencing round 2
																		819.091	Sequencing round 2
																		106.81	Sequencing round 2
																		563.079	Sequencing round 2
																		473.528	Sequencing round 2
																		452.31	Sequencing round 2
																		67.467	Sequencing round 2
																		234.033	Sequencing round 2
																		831.557	Sequencing round 2
																		572.071	Sequencing round 2
																		748.006	Sequencing round 2
																		94.4427	Sequencing round 2
																		422.32	Sequencing round 2
																		370.39	Sequencing round 2
																		702.767	Sequencing round 2
																		544.084	Sequencing round 2
																		126.752	Sequencing round 2
																		275.507	Sequencing round 2
																		20.9797	Sequencing round 2
																		440.69	Sequencing round 2
																		562.993	Sequencing round 2
																		513.287	Sequencing round 2
																		541.741	Sequencing round 2
																		691.221	Sequencing round 2
																		441.417	Sequencing round 2
																		803.832	Sequencing round 2
																		534.174	Sequencing round 2
																		613.961	Sequencing round 2
																		2.98423	Sequencing round 2
																		287.478	Sequencing round 2
																		135.731	Sequencing round 2
																		761.079	Sequencing round 2
																		270.539	Sequencing round 2
																		542.157	Sequencing round 2
																		315.448	Sequencing round 2
																		313.551	Sequencing round 2
																		410.859	Sequencing round 2
																		364.999	Sequencing round 2
																		397.367	Sequencing round 2
																		243.639	Sequencing round 2
																		390.327	Sequencing round 2
																		498.158	Sequencing round 2
																		908.116	Sequencing round 2
																		204.633	Sequencing round 2
																		426.673	Sequencing round 2
																		496.279	Sequencing round 2
																		287.49	Sequencing round 2
																		420.239	Sequencing round 2
																		690.417	Sequencing round 2
																		389.798	Sequencing round 2
																		588.466	Sequencing round 2
																		2267.91	Sequencing round 2
																		96.8366	Sequencing round 2
																		216.589	Sequencing round 2
																		492.459	Sequencing round 2
																		7.96566	Sequencing round 2
																		505.018	Sequencing round 2
																		257.601	Sequencing round 2
																		140.273	Sequencing round 2
																		250.008	Sequencing round 2
																		519.228	Sequencing round 2
																		441.262	Sequencing round 2
																		193.649	Sequencing round 2
																		315.663	Sequencing round 2
																		248.406	Sequencing round 2
																		726.147	Sequencing round 2
																		906.487	Sequencing round 2
																		566.725	Sequencing round 2
																		105.847	Sequencing round 2
																		580.524	Sequencing round 2
																		727.261	Sequencing round 2
																		497.27	Sequencing round 2
																		403.325	Sequencing round 2
																		364.427	Sequencing round 2
																		455.545	Sequencing round 2
																		153.769	Sequencing round 2
																		487.1	Sequencing round 2
																		541.02	Sequencing round 2
																		4.97042	Sequencing round 2
																		646.735	Sequencing round 2
																		311.512	Sequencing round 2
																		427.221	Sequencing round 2
																		117.823	Sequencing round 2
																		375.988	Sequencing round 2
																		240.576	Sequencing round 2
																		509.112	Sequencing round 2
																		559.064	Sequencing round 2
																		178.683	Sequencing round 2
																		690.867	Sequencing round 2
																		35.9337	Sequencing round 2
																		479.131	Sequencing round 2
																		454.303	Sequencing round 2
																		670.571	Sequencing round 2
																		920.238	Sequencing round 2
																		42.8205	Sequencing round 2
																		429.234	Sequencing round 2
																		293.929	Sequencing round 2
																		88.6284	Sequencing round 2
																		149.214	Sequencing round 2
																		19.9532	Sequencing round 2
																		581.944	Sequencing round 2
																		135.755	Sequencing round 2
																		137.761	Sequencing round 2
																		318.44	Sequencing round 2
																		472.717	Sequencing round 2
																		367.416	Sequencing round 2
																		21.96	Sequencing round 2
																		461.211	Sequencing round 2
																		250.548	Sequencing round 2
																		260.589	Sequencing round 2
																		515.953	Sequencing round 2
																		597.951	Sequencing round 2
																		327.489	Sequencing round 2
																		209.657	Sequencing round 2
																		761.673	Sequencing round 2
																		1098.81	Sequencing round 2
																		258.488	Sequencing round 2
																		204.636	Sequencing round 2
																		889.058	Sequencing round 2
																		138.265	Sequencing round 2
																		135.32	Sequencing round 2
																		402.235	Sequencing round 2
																		7.99046	Sequencing round 2
																		139.771	Sequencing round 2
																		450.453	Sequencing round 2
																		514.131	Sequencing round 2
																		5.99227	Sequencing round 2
																		343.407	Sequencing round 2
																		344.355	Sequencing round 2
																		412.18	Sequencing round 2
																		53.7187	Sequencing round 2
																		56.6555	Sequencing round 2
																		64.9052	Sequencing round 2
																		19.9635	Sequencing round 2
																		321.414	Sequencing round 2
																		271.472	Sequencing round 2
																		430.301	Sequencing round 2
																		270.216	Sequencing round 2
																		123.766	Sequencing round 2
																		412.733	Sequencing round 2
																		93.5173	Sequencing round 2
																		246.704	Sequencing round 2
																		413.783	Sequencing round 2
																		212.912	Sequencing round 2
																		813.542	Sequencing round 2
																		39.9295	Sequencing round 2
																		294.891	Sequencing round 2
																		62.6693	Sequencing round 2
																		325.42	Sequencing round 2
																		540.991	Sequencing round 2
																		455.146	Sequencing round 2
																		10.9789	Sequencing round 2
																		193.762	Sequencing round 2
																		281.524	Sequencing round 2
																		50.7459	Sequencing round 2
																		23.8222	Sequencing round 2
																		9.94985	Sequencing round 2
																		864.565	Sequencing round 2
																		30.8316	Sequencing round 2
																		69.4847	Sequencing round 2
																		1052.28	Sequencing round 2
																		27.8664	Sequencing round 2
																		5.98871	Sequencing round 2
																		13.9765	Sequencing round 2
																		163.705	Sequencing round 2
																		104.845	Sequencing round 2
																		825.503	Sequencing round 2
																		485.208	Sequencing round 2
																		464.157	Sequencing round 2
																		749.672	Sequencing round 2
																		870.526	Sequencing round 2
																		725.51	Sequencing round 2
																		604.949	Sequencing round 2
																		359.496	Sequencing round 2
																		477.979	Sequencing round 2
																		111.83	Sequencing round 2
																		182.676	Sequencing round 2
																		405.307	Sequencing round 2
																		333.451	Sequencing round 2
																		231.495	Sequencing round 2
																		381.972	Sequencing round 2
																		200.695	Sequencing round 2
																		308.311	Sequencing round 2
																		893.758	Sequencing round 2
																		5.98781	Sequencing round 2
																		885.291	Sequencing round 2
																		404.355	Sequencing round 2
																		6.98769	Sequencing round 2
																		795.141	Sequencing round 2
																		118.746	Sequencing round 2
																		6.9863	Sequencing round 2
																		12.9554	Sequencing round 2
																		169.068	Sequencing round 2
																		346.08	Sequencing round 2
																		126.719	Sequencing round 2
																		69.8505	Sequencing round 2
																		4.99517	Sequencing round 2
																		335.287	Sequencing round 2
																		175.655	Sequencing round 2
																		38.8018	Sequencing round 2
																		379.368	Sequencing round 2
																		140.724	Sequencing round 2
																		280.527	Sequencing round 2
																		129.782	Sequencing round 2
																		126.501	Sequencing round 2
																		209.668	Sequencing round 2
																		69.8812	Sequencing round 2
																		320.33	Sequencing round 2
																		152.722	Sequencing round 2
																		294.749	Sequencing round 2
																		326.484	Sequencing round 2
																		383.777	Sequencing round 2
																		325.335	Sequencing round 2
																		3.99179	Sequencing round 2
																		624.654	Sequencing round 2
																		747.994	Sequencing round 2
																		516.198	Sequencing round 2
																		640.012	Sequencing round 2
																		626.744	Sequencing round 2
																		958.023	Sequencing round 2
																		164.345	Sequencing round 2
																		87.8068	Sequencing round 2
																		1.99402	Sequencing round 2
																		3.98069	Sequencing round 2
																		34.8987	Sequencing round 2
																		170.662	Sequencing round 2
																		409.23	Sequencing round 2
																		61.8825	Sequencing round 2
																		2.99155	Sequencing round 2
																		496.365	Sequencing round 2
																		3.99209	Sequencing round 2
																		1.99369	Sequencing round 2
																		579.996	Sequencing round 2
																		25.9647	Sequencing round 2
																		103.818	Sequencing round 2
																		194.713	Sequencing round 2
																		419.296	Sequencing round 2
																		334.456	Sequencing round 2
																		7.92623	Sequencing round 2
																		262.558	Sequencing round 2
																		97.4703	Sequencing round 2
																		166.086	Sequencing round 2
																		227.774	Sequencing round 2
																		472.148	Sequencing round 2
																		487.44	Sequencing round 2
																		507.016	Sequencing round 2
																		354.229	Sequencing round 2
																		9.94528	Sequencing round 2
																		191.558	Sequencing round 2
																		173.731	Sequencing round 2
																		205.859	Sequencing round 2
																		151.313	Sequencing round 2
																		8.98684	Sequencing round 2
																		18.9703	Sequencing round 2
																		83.8629	Sequencing round 2
																		191.012	Sequencing round 2
																		195.669	Sequencing round 2
																		181.673	Sequencing round 2
																		94.8298	Sequencing round 2
																		57.9126	Sequencing round 2
																		73.4314	Sequencing round 2
																		136.76	Sequencing round 2
																		92.126	Sequencing round 2
																		501.305	Sequencing round 2
																		579.985	Sequencing round 2
																		314.55	Sequencing round 2
																		517.857	Sequencing round 2
																		144.755	Sequencing round 2
																		478.181	Sequencing round 2
																		446.092	Sequencing round 2
																		456.333	Sequencing round 2
																		599.971	Sequencing round 2
																		280.468	Sequencing round 2
																		604.541	Sequencing round 2
																		485.952	Sequencing round 2
																		510.305	Sequencing round 2
																		632.95	Sequencing round 2
																		476.413	Sequencing round 2
																		252.604	Sequencing round 2
																		1132.28	Sequencing round 2
																		509.122	Sequencing round 2
																		321.68	Sequencing round 2
																		325.493	Sequencing round 2
																		425.3	Sequencing round 2
																		602.762	Sequencing round 2
																		5.98817	Sequencing round 2
																		9.94349	Sequencing round 2
																		509.056	Sequencing round 2
																		62.909	Sequencing round 2
																		415.566	Sequencing round 2
																		393.352	Sequencing round 2
																		82.8609	Sequencing round 2
																		567.036	Sequencing round 2
																		460.259	Sequencing round 2
																		427.785	Sequencing round 2
																		6.993	Sequencing round 2
																		258.521	Sequencing round 2
																		417.406	Sequencing round 2
																		374.36	Sequencing round 2
																		484.154	Sequencing round 2
																		83.8519	Sequencing round 2
																		223.783	Sequencing round 2
																		254.584	Sequencing round 2
																		196.699	Sequencing round 2
																		333.289	Sequencing round 2
																		286.622	Sequencing round 2
																		228.594	Sequencing round 2
																		2.99354	Sequencing round 2
																		321.37	Sequencing round 2
																		1.99638	Sequencing round 2
																		273.506	Sequencing round 2
																		650.454	Sequencing round 2
																		1025.04	Sequencing round 2
																		323.493	Sequencing round 2
																		467.008	Sequencing round 2
																		276.452	Sequencing round 2
																		504.244	Sequencing round 2
																		525.449	Sequencing round 2
																		396.308	Sequencing round 2
																		468.134	Sequencing round 2
																		670.851	Sequencing round 2
																		407.273	Sequencing round 2
																		492.119	Sequencing round 2
																		391.25	Sequencing round 2
																		336.148	Sequencing round 2
																		548.172	Sequencing round 2
																		101.855	Sequencing round 2
																		135.797	Sequencing round 2
																		459.626	Sequencing round 2
																		741.031	Sequencing round 2
																		622.997	Sequencing round 2
																		107.433	Sequencing round 2
																		31.9512	Sequencing round 2
																		374.094	Sequencing round 2
																		15.9144	Sequencing round 2
																		163.671	Sequencing round 2
																		2.99012	Sequencing round 2
																		88.8383	Sequencing round 2
																		309.339	Sequencing round 2
																		95.5401	Sequencing round 2
																		329.417	Sequencing round 2
																		400.833	Sequencing round 2
																		90.819	Sequencing round 2
																		2.98827	Sequencing round 2
																		0.999698	Sequencing round 2
																		4.98236	Sequencing round 2
																		0.998612	Sequencing round 2
																		339.335	Sequencing round 2
																		9.96129	Sequencing round 2
																		61.8969	Sequencing round 2
																		210.714	Sequencing round 2
																		1.99197	Sequencing round 2
																		2.99463	Sequencing round 2
																		10.961	Sequencing round 2
																		75.8762	Sequencing round 2
																		134.689	Sequencing round 2
																		5.99119	Sequencing round 2
																		598.911	Sequencing round 2
																		79.855	Sequencing round 2
																		217.472	Sequencing round 2
																		599.551	Sequencing round 2
																		889.442	Sequencing round 2
																		244.898	Sequencing round 2
																		526.213	Sequencing round 2
																		634.68	Sequencing round 2
																		507.181	Sequencing round 2
																		14.973	Sequencing round 2
																		275.558	Sequencing round 2
																		846.652	Sequencing round 2
																		316.681	Sequencing round 2
																		406.285	Sequencing round 2
																		137.282	Sequencing round 2
																		66.6936	Sequencing round 2
																		279.987	Sequencing round 2
																		290.433	Sequencing round 2
																		71.879	Sequencing round 2
																		11.9838	Sequencing round 2
																		320.505	Sequencing round 2
																		145.706	Sequencing round 2
																		283.565	Sequencing round 2
																		480.211	Sequencing round 2
																		907.124	Sequencing round 2
																		718.255	Sequencing round 2
																		676.453	Sequencing round 2
																		254.951	Sequencing round 2
																		427.335	Sequencing round 2
																		456.096	Sequencing round 2
																		744.703	Sequencing round 2
																		206.374	Sequencing round 2
																		170.692	Sequencing round 2
																		196.657	Sequencing round 2
																		132.745	Sequencing round 2
																		62.893	Sequencing round 2
																		44.764	Sequencing round 2
																		67.6648	Sequencing round 2
																		553.064	Sequencing round 2
																		167.726	Sequencing round 2
																		99.8416	Sequencing round 2
																		204.947	Sequencing round 2
																		389.338	Sequencing round 2
																		171.124	Sequencing round 2
																		161.795	Sequencing round 2
																		604.385	Sequencing round 2
																		807.718	Sequencing round 2
																		340.437	Sequencing round 2
																		152.387	Sequencing round 2
																		131.778	Sequencing round 2
																		226.651	Sequencing round 2
																		225.632	Sequencing round 2
																		437.734	Sequencing round 2
																		514.134	Sequencing round 2
																		652.531	Sequencing round 2
																		620.732	Sequencing round 2
																		286.536	Sequencing round 2
																		170.127	Sequencing round 2
																		421.326	Sequencing round 2
																		629.917	Sequencing round 2
																		567.115	Sequencing round 2
																		404.27	Sequencing round 2
																		4.98998	Sequencing round 2
																		132.789	Sequencing round 2
																		86.5725	Sequencing round 2
																		3.98962	Sequencing round 2
																		19.9048	Sequencing round 2
																		11.9774	Sequencing round 2
																		1.99399	Sequencing round 2
																		10.9556	Sequencing round 2
																		0.995292	Sequencing round 2
																		1.99565	Sequencing round 2
																		622.549	Sequencing round 2
																		10.9148	Sequencing round 2
																		124.49	Sequencing round 2
																		3.99294	Sequencing round 2
																		162.613	Sequencing round 2
																		2.99288	Sequencing round 2
																		50.9235	Sequencing round 2
																		84.8774	Sequencing round 2
																		2.98731	Sequencing round 2
																		325.478	Sequencing round 2
																		560.081	Sequencing round 2
																		207.652	Sequencing round 2
																		26.9721	Sequencing round 2
																		311.313	Sequencing round 2
																		594.072	Sequencing round 2
																		838.551	Sequencing round 2
																		269.569	Sequencing round 2
																		417.808	Sequencing round 2
																		202.621	Sequencing round 2
																		276.509	Sequencing round 2
																		298.529	Sequencing round 2
																		180.709	Sequencing round 2
																		154.773	Sequencing round 2
																		11.9803	Sequencing round 2
																		524.167	Sequencing round 2
																		3.99771	Sequencing round 2
																		27.9489	Sequencing round 2
																		48.9212	Sequencing round 2
																		193.64	Sequencing round 2
																		12.9779	Sequencing round 2
																		1.99368	Sequencing round 2
																		216.755	Sequencing round 2
																		7.97294	Sequencing round 2
																		4.97733	Sequencing round 2
																		99.8489	Sequencing round 2
																		90.5374	Sequencing round 2
																		208.906	Sequencing round 2
																		457.283	Sequencing round 2
																		132.809	Sequencing round 2
																		367.494	Sequencing round 2
																		400.424	Sequencing round 2
																		201.493	Sequencing round 2
																		59.8986	Sequencing round 2
																		314.508	Sequencing round 2
																		255.663	Sequencing round 2
																		104.841	Sequencing round 2
																		100.45	Sequencing round 2
																		473.169	Sequencing round 2
																		543.124	Sequencing round 2
																		213.621	Sequencing round 2
																		98.8275	Sequencing round 2
																		371.007	Sequencing round 2
																		374.404	Sequencing round 2
																		349.143	Sequencing round 2
																		585.865	Sequencing round 2
																		312.46	Sequencing round 2
																		154.754	Sequencing round 2
																		3.98322	Sequencing round 2
																		197.628	Sequencing round 2
																		176.728	Sequencing round 2
																		710.011	Sequencing round 2
																		203.911	Sequencing round 2
																		575.943	Sequencing round 2
																		362.415	Sequencing round 2
																		394.011	Sequencing round 2
																		424.232	Sequencing round 2
																		516.197	Sequencing round 2
																		5.99264	Sequencing round 2
																		59.916	Sequencing round 2
																		381.987	Sequencing round 2
																		243.592	Sequencing round 2
																		1346.54	Sequencing round 2
																		229.69	Sequencing round 2
																		873.403	Sequencing round 2
																		198.704	Sequencing round 2
																		414.275	Sequencing round 2
																		189.659	Sequencing round 2
																		555.051	Sequencing round 2
																		589.052	Sequencing round 2
																		331.702	Sequencing round 2
																		113.933	Sequencing round 2
																		361.456	Sequencing round 2
																		199.701	Sequencing round 2
																		290.495	Sequencing round 2
																		449.241	Sequencing round 2
																		1141.96	Sequencing round 2
																		248.407	Sequencing round 2
																		78.5844	Sequencing round 2
																		327.283	Sequencing round 2
																		304.458	Sequencing round 2
																		304.433	Sequencing round 2
																		468.293	Sequencing round 2
																		415.864	Sequencing round 2
																		442.233	Sequencing round 2
																		218.566	Sequencing round 2
																		749.89	Sequencing round 2
																		498.376	Sequencing round 2
																		514.318	Sequencing round 2
																		287.525	Sequencing round 2
																		450.29	Sequencing round 2
																		580.954	Sequencing round 2
																		235.585	Sequencing round 2
																		531.169	Sequencing round 2
																		467.181	Sequencing round 2
																		152.683	Sequencing round 2
																		391.328	Sequencing round 2
																		252.671	Sequencing round 2
																		577.845	Sequencing round 2
																		507.078	Sequencing round 2
																		592.867	Sequencing round 2
																		611.711	Sequencing round 2
																		859.399	Sequencing round 2
																		496.153	Sequencing round 2
																		616.953	Sequencing round 2
																		815.501	Sequencing round 2
																		409.257	Sequencing round 2
																		28.8521	Sequencing round 2
																		226.635	Sequencing round 2
																		27.8502	Sequencing round 2
																		395.264	Sequencing round 2
																		146.789	Sequencing round 2
																		290.435	Sequencing round 2
																		182.676	Sequencing round 2
																		306.471	Sequencing round 2
																		3.99614	Sequencing round 2
																		458.104	Sequencing round 2
																		130.779	Sequencing round 2
																		60.9086	Sequencing round 2
																		320.252	Sequencing round 2
																		62.9093	Sequencing round 2
																		96.8095	Sequencing round 2
																		162.11	Sequencing round 2
																		199.612	Sequencing round 2
																		544.13	Sequencing round 2
																		7.95418	Sequencing round 2
																		418.725	Sequencing round 2
																		37.9413	Sequencing round 2
																		96.8335	Sequencing round 2
																		608.798	Sequencing round 2
																		12.9847	Sequencing round 2
																		481.139	Sequencing round 2
																		438.253	Sequencing round 2
																		189.446	Sequencing round 2
																		236.503	Sequencing round 2
																		445.034	Sequencing round 2
																		65.6376	Sequencing round 2
																		575.045	Sequencing round 2
																		498.427	Sequencing round 2
																		403.904	Sequencing round 2
																		232.63	Sequencing round 2
																		760.769	Sequencing round 2
																		736.297	Sequencing round 2
																		254.412	Sequencing round 2
																		611.43	Sequencing round 2
																		205.044	Sequencing round 2
																		137.693	Sequencing round 2
																		480.454	Sequencing round 2
																		879.363	Sequencing round 2
																		466.154	Sequencing round 2
																		373.381	Sequencing round 2
																		451.314	Sequencing round 2
																		361.417	Sequencing round 2
																		2.98615	Sequencing round 2
																		406.103	Sequencing round 2
																		74.8893	Sequencing round 2
																		68.9039	Sequencing round 2
																		310.434	Sequencing round 2
																		55.8935	Sequencing round 2
																		88.5224	Sequencing round 2
																		124.786	Sequencing round 2
																		501.128	Sequencing round 2
																		143.3	Sequencing round 2
																		95.8541	Sequencing round 2
																		2.99765	Sequencing round 2
																		3.99795	Sequencing round 2
																		243.719	Sequencing round 2
																		118.487	Sequencing round 2
																		142.766	Sequencing round 2
																		11.9486	Sequencing round 2
																		83.8696	Sequencing round 2
																		271.694	Sequencing round 2
																		231.809	Sequencing round 2
																		291.767	Sequencing round 2
																		148.328	Sequencing round 2
																		283.845	Sequencing round 2
																		115.506	Sequencing round 2
																		301.524	Sequencing round 2
																		131.726	Sequencing round 2
																		107.829	Sequencing round 2
																		589.128	Sequencing round 2
																		257.607	Sequencing round 2
																		297.489	Sequencing round 2
																		242.732	Sequencing round 2
																		674.871	Sequencing round 2
																		619.977	Sequencing round 2
																		252.609	Sequencing round 2
																		604.034	Sequencing round 2
																		245.098	Sequencing round 2
																		53.9118	Sequencing round 2
																		382.412	Sequencing round 2
																		279.549	Sequencing round 2
																		257.056	Sequencing round 2
																		572.881	Sequencing round 2
																		781.913	Sequencing round 2
																		119.352	Sequencing round 2
																		202.664	Sequencing round 2
																		3.99451	Sequencing round 2
																		5.99215	Sequencing round 2
																		7.99028	Sequencing round 2
																		4.98058	Sequencing round 2
																		356.463	Sequencing round 2
																		7.9723	Sequencing round 2
																		115.397	Sequencing round 2
																		6.97168	Sequencing round 2
																		90.8552	Sequencing round 2
																		116.831	Sequencing round 2
																		739.793	Sequencing round 2
																		384.128	Sequencing round 2
																		6.96966	Sequencing round 2
																		117.782	Sequencing round 2
																		13.9801	Sequencing round 2
																		328.315	Sequencing round 2
																		173.718	Sequencing round 2
																		656.617	Sequencing round 2
																		5.98026	Sequencing round 2
																		3.98896	Sequencing round 2
																		6.96729	Sequencing round 2
																		335.465	Sequencing round 2
																		172.697	Sequencing round 2
																		118.382	Sequencing round 2
																		111.829	Sequencing round 2
																		831.641	Sequencing round 2
																		624.937	Sequencing round 2
																		267.589	Sequencing round 2
																		167.116	Sequencing round 2
																		46.9325	Sequencing round 2
																		386.395	Sequencing round 2
																		428.239	Sequencing round 2
																		467.136	Sequencing round 2
																		257.418	Sequencing round 2
																		49.9325	Sequencing round 2
																		411.307	Sequencing round 2
																		655.944	Sequencing round 2
																		355.357	Sequencing round 2
																		792.564	Sequencing round 2
																		611.027	Sequencing round 2
																		353.4	Sequencing round 2
																		434.232	Sequencing round 2
																		10.9437	Sequencing round 2
																		344.537	Sequencing round 2
																		158.165	Sequencing round 2
																		328.479	Sequencing round 2
																		240.573	Sequencing round 2
																		357.118	Sequencing round 2
																		635.671	Sequencing round 2
																		544.65	Sequencing round 2
																		520.986	Sequencing round 2
																		692.721	Sequencing round 2
																		410.232	Sequencing round 2
																		696.271	Sequencing round 2
																		211.111	Sequencing round 2
																		208.143	Sequencing round 2
																		204.67	Sequencing round 2
																		234.379	Sequencing round 2
																		63.692	Sequencing round 2
																		37.9206	Sequencing round 2
																		143.282	Sequencing round 2
																		39.7892	Sequencing round 2
																		556.103	Sequencing round 2
																		6.99155	Sequencing round 2
																		4.96751	Sequencing round 2
																		60.6821	Sequencing round 2
																		65.9058	Sequencing round 2
																		206.665	Sequencing round 2
																		0.996982	Sequencing round 2
																		202.628	Sequencing round 2
																		5.95769	Sequencing round 2
																		12.9446	Sequencing round 2
																		70.6294	Sequencing round 2
																		69.8934	Sequencing round 2
																		98.8272	Sequencing round 2
																		363.375	Sequencing round 2
																		505.211	Sequencing round 2
																		212.655	Sequencing round 2
																		47.9296	Sequencing round 2
																		176.704	Sequencing round 2
																		175.689	Sequencing round 2
																		337.603	Sequencing round 2
																		254.91	Sequencing round 2
																		4.97883	Sequencing round 2
																		2.99578	Sequencing round 2
																		1.993	Sequencing round 2
																		46.7645	Sequencing round 2
																		4.98136	Sequencing round 2
																		27.8515	Sequencing round 2
																		7.97857	Sequencing round 2
																		4.98274	Sequencing round 2
																		3.9775	Sequencing round 2
																		148.897	Sequencing round 2
																		302.446	Sequencing round 2
																		792.618	Sequencing round 2
																		1.9971	Sequencing round 2
																		333.207	Sequencing round 2
																		305.756	Sequencing round 2
																		237.67	Sequencing round 2
																		354.503	Sequencing round 2
																		167.69	Sequencing round 2
																		29.8483	Sequencing round 2
																		227.599	Sequencing round 2
																		473.378	Sequencing round 2
																		4.99095	Sequencing round 2
																		452.695	Sequencing round 2
																		427.639	Sequencing round 2
																		263.45	Sequencing round 2
																		3.98178	Sequencing round 2
																		507.826	Sequencing round 2
																		1050.46	Sequencing round 2
																		319.257	Sequencing round 2
																		204.631	Sequencing round 2
																		826.026	Sequencing round 2
																		69.8927	Sequencing round 2
																		707.022	Sequencing round 2
																		2.99427	Sequencing round 2
																		788.847	Sequencing round 2
																		319.466	Sequencing round 2
																		793.047	Sequencing round 2
																		70.8899	Sequencing round 2
																		232.709	Sequencing round 2
																		216.66	Sequencing round 2
																		92.5198	Sequencing round 2
																		86.839	Sequencing round 2
																		9.95803	Sequencing round 2
																		1.98974	Sequencing round 2
																		124.365	Sequencing round 2
																		335.385	Sequencing round 2
																		264.955	Sequencing round 2
																		168.718	Sequencing round 2
																		329.485	Sequencing round 2
																		245.008	Sequencing round 2
																		39.952	Sequencing round 2
																		173.587	Sequencing round 2
																		153.807	Sequencing round 2
																		446.23	Sequencing round 2
																		266.533	Sequencing round 2
																		389.295	Sequencing round 2
																		793.808	Sequencing round 2
																		269.513	Sequencing round 2
																		451.635	Sequencing round 2
																		419.247	Sequencing round 2
																		72.8964	Sequencing round 2
																		583.032	Sequencing round 2
																		770.687	Sequencing round 2
																		515.181	Sequencing round 2
																		699.133	Sequencing round 2
																		471.22	Sequencing round 2
																		874.502	Sequencing round 2
																		619.89	Sequencing round 2
																		536.087	Sequencing round 2
																		140.767	Sequencing round 2
																		286.81	Sequencing round 2
																		609.938	Sequencing round 2
																		971.216	Sequencing round 2
																		916.424	Sequencing round 2
																		516.322	Sequencing round 2
																		625.989	Sequencing round 2
																		372.181	Sequencing round 2
																		729.372	Sequencing round 2
																		325.482	Sequencing round 2
																		769.782	Sequencing round 2
																		396.936	Sequencing round 2
																		894.154	Sequencing round 2
																		253.592	Sequencing round 2
																		497.192	Sequencing round 2
																		862.359	Sequencing round 2
																		560.117	Sequencing round 2
																		275.529	Sequencing round 2
																		20.9682	Sequencing round 2
																		4.99427	Sequencing round 2
																		11.9834	Sequencing round 2
																		33.9178	Sequencing round 2
																		83.8564	Sequencing round 2
																		634.64	Sequencing round 2

## Sheet: Fig. 2
This tab contains the source data for Figure 2.
Tree in Supplementary data 3			Haplogroup	Region	Percentage			Haplogroup	Language	Percentage
			L0	Southern	100			L0	Khoe-San	100
			L0a	Central	25.2155			L0a	Afro-Asiatic	9.95475
			L0a	Eastern	14.6552			L0a	Bantu	75.1131
			L0a	Northern	1.93966			L0a	Indo-European	1.58371
			L0a	Southern	54.0948			L0a	Khoe-San	2.94118
			L0a	Western	4.09483			L0a	Niger-Congo	5.88235
			L0b	Eastern	100			L0a	Nilo-Saharan	4.52489
			L0d	Eastern	0.705053			L0b	Afro-Asiatic	50
			L0d	Southern	99.2949			L0b	Bantu	50
			L0f	Eastern	72			L0d	Afro-Asiatic	0.235018
			L0f	Southern	24			L0d	Bantu	23.2667
			L0f	Western	4			L0d	Indo-European	16.9213
			L0g	Southern	100			L0d	Khoe-San	59.577
			L0k	Southern	100			L0f	Afro-Asiatic	36.8421
			L1'	Central	33.3333			L0f	Bantu	47.3684
			L1'	Eastern	33.3333			L0f	Indo-European	5.26316
			L1'	Southern	33.3333			L0f	Nilo-Saharan	10.5263
			L1b	Central	23.0366			L0g	Bantu	16.6667
			L1b	Eastern	3.66492			L0g	Khoe-San	83.3333
			L1b	Northern	4.71204			L0k	Bantu	15
			L1b	Southern	30.3665			L0k	Khoe-San	85
			L1b	Western	38.2199			L1'	Afro-Asiatic	33.3333
			L1c	Central	45.3782			L1'	Bantu	33.3333
			L1c	Eastern	1.68067			L1'	Khoe-San	33.3333
			L1c	Northern	0.630252			L1b	Afro-Asiatic	7.84314
			L1c	Southern	46.6387			L1b	Bantu	45.098
			L1c	Western	5.67227			L1b	Indo-European	1.30719
			L2'	Central	41.6667			L1b	Khoe-San	3.92157
			L2'	Eastern	41.6667			L1b	Niger-Congo	40.5229
			L2'	Southern	16.6667			L1b	Nilo-Saharan	1.30719
			L2a	Central	41.7665			L1c	Afro-Asiatic	0.671141
			L2a	Eastern	6.43713			L1c	Bantu	90.604
			L2a	Northern	2.84431			L1c	Indo-European	0.447427
			L2a	Southern	29.6407			L1c	Khoe-San	2.68456
			L2a	Western	19.3114			L1c	Niger-Congo	5.59284
			L2b	Central	40.4494			L2'	Afro-Asiatic	8.33333
			L2b	Eastern	2.24719			L2'	Bantu	58.3333
			L2b	Northern	5.61798			L2'	Khoe-San	33.3333
			L2b	Southern	25.8427			L2a	Afro-Asiatic	6.54664
			L2b	Western	25.8427			L2a	Bantu	52.8642
			L2c	Central	35.8974			L2a	Indo-European	1.473
			L2c	Northern	0.854701			L2a	Khoe-San	3.27332
			L2c	Southern	22.2222			L2a	Niger-Congo	29.4599
			L2c	Western	41.0256			L2a	Nilo-Saharan	6.38298
			L2d	Central	55			L2b	Afro-Asiatic	6.57895
			L2d	Eastern	5			L2b	Bantu	56.5789
			L2d	Southern	10			L2b	Khoe-San	5.26316
			L2d	Western	30			L2b	Niger-Congo	31.5789
			L2e	Central	20			L2c	Afro-Asiatic	1.35135
			L2e	Northern	10			L2c	Bantu	58.1081
			L2e	Southern	30			L2c	Niger-Congo	40.5405
			L2e	Western	40			L2d	Bantu	41.1765
			L3	Central	21.4286			L2d	Niger-Congo	52.9412
			L3	Eastern	42.8571			L2d	Nilo-Saharan	5.88235
			L3	Southern	21.4286			L2e	Afro-Asiatic	12.5
			L3	Western	14.2857			L2e	Bantu	37.5
			L3a	Eastern	100			L2e	Niger-Congo	43.75
			L3b	Central	28.7356			L2e	Nilo-Saharan	6.25
			L3b	Eastern	20.6897			L3	Afro-Asiatic	42.8571
			L3b	Northern	9.77011			L3	Bantu	28.5714
			L3b	Southern	10.3448			L3	Khoe-San	7.14286
			L3b	Western	30.4598			L3	Niger-Congo	21.4286
			L3c	Central	50			L3a	Afro-Asiatic	71.4286
			L3c	Eastern	50			L3a	Bantu	14.2857
			L3d	Central	24.0964			L3a	Khoe-San	7.14286
			L3d	Eastern	3.21285			L3a	Nilo-Saharan	7.14286
			L3d	Northern	2.00803			L3b	Afro-Asiatic	11.6438
			L3d	Southern	53.4137			L3b	Bantu	52.0548
			L3d	Western	17.2691			L3b	Khoe-San	0.684932
			L3e	Central	31.25			L3b	Niger-Congo	32.1918
			L3e	Eastern	1.85811			L3b	Nilo-Saharan	3.42466
			L3e	Northern	2.87162			L3c	Afro-Asiatic	50
			L3e	Southern	45.9459			L3c	Bantu	50
			L3e	Western	18.0743			L3d	Afro-Asiatic	4
			L3f	Central	27.7533			L3d	Bantu	57.3333
			L3f	Eastern	7.92952			L3d	Indo-European	1.33333
			L3f	Northern	2.64317			L3d	Khoe-San	19.1111
			L3f	Southern	47.5771			L3d	Niger-Congo	17.3333
			L3f	Western	14.0969			L3d	Nilo-Saharan	0.888889
			L3h	Central	10			L3e	Afro-Asiatic	3.26087
			L3h	Eastern	57.5			L3e	Bantu	69.9275
			L3h	Northern	10			L3e	Indo-European	0.724638
			L3h	Southern	5			L3e	Khoe-San	5.7971
			L3h	Western	17.5			L3e	Niger-Congo	18.6594
			L3i	Eastern	100			L3e	Nilo-Saharan	1.63043
			L3k	Central	33.3333			L3f	Afro-Asiatic	17.0404
			L3k	Northern	33.3333			L3f	Bantu	65.4709
			L3k	Western	33.3333			L3f	Khoe-San	1.79372
			L3x	Eastern	100			L3f	Niger-Congo	13.4529
			L4a	Eastern	100			L3f	Nilo-Saharan	2.24215
			L4b	Central	17.7419			L3h	Afro-Asiatic	45.1613
			L4b	Eastern	62.9032			L3h	Bantu	32.2581
			L4b	Southern	17.7419			L3h	Khoe-San	9.67742
			L4b	Western	1.6129			L3h	Niger-Congo	3.22581
			L5a	Central	5			L3h	Nilo-Saharan	9.67742
			L5a	Eastern	25			L3i	Afro-Asiatic	80.9524
			L5a	Southern	70			L3i	Bantu	4.7619
			L5b	Eastern	93.9394			L3i	Nilo-Saharan	14.2857
			L5b	Southern	6.06061			L3k	Afro-Asiatic	50
			L6a	Eastern	100			L3k	Bantu	50
			L6b	Eastern	100			L3x	Afro-Asiatic	92
			M1a	Eastern	73.3333			L3x	Bantu	4
			M1a	Northern	24.4444			L3x	Nilo-Saharan	4
			M1a	Southern	2.22222			L4a	Afro-Asiatic	92.3077
			M1b	Northern	66.6667			L4a	Nilo-Saharan	7.69231
			M1b	Western	33.3333			L4b	Afro-Asiatic	42.3729
			U6a	Central	22.2222			L4b	Bantu	16.9492
			U6a	Eastern	7.40741			L4b	Indo-European	5.08475
			U6a	Northern	70.3704			L4b	Khoe-San	15.2542
			U6b	Northern	66.6667			L4b	Niger-Congo	5.08475
			U6b	Western	33.3333			L4b	Nilo-Saharan	15.2542
			U6c	Northern	100			L5a	Afro-Asiatic	20
			U6d	Northern	100			L5a	Bantu	50
								L5a	Indo-European	5
								L5a	Khoe-San	20
								L5a	Nilo-Saharan	5
								L5b	Afro-Asiatic	60.6061
								L5b	Bantu	18.1818
								L5b	Khoe-San	6.06061
								L5b	Nilo-Saharan	15.1515
								L6a	Afro-Asiatic	100
								L6b	Afro-Asiatic	81.25
								L6b	Nilo-Saharan	18.75
								M1a	Afro-Asiatic	90.9091
								M1a	Khoe-San	2.27273
								M1a	Nilo-Saharan	6.81818
								M1b	Afro-Asiatic	100
								U6a	Afro-Asiatic	87.5
								U6a	Niger-Congo	12.5
								U6b	Afro-Asiatic	100
								U6c	Afro-Asiatic	100
								U6d	Afro-Asiatic	100

## Sheet: Fig. 3 Freq. and Suppl. Fig 10
This tab contains the source data for Figure 3 (frequency) and Supplementary Figure 10.
Lat_round	Long_round	H	H1a	H1c	J1c	L0a	L0d	L0f	L1b	L2a	L3e	L4b	L5a	M2a	M33	M5a	M6a	B4b	B5b	E1a	L3d	M2b	U2a	U7a	B4a	L1c	M18	M42	L0k	L2b	L3f	L0g	L3h	L3	L0	L1'	L3'	L2c	L3b	L5b	M1a	L2e	L2d	L3a	L2'	L3c	L3k	L3*	U6a
-34	20	0.0172414	0.0172414	0.0172414	0.0172414	0.0517241	0.603448	0.0172414	0.0172414	0.0689655	0.0517241	0.0344828	0.0172414	0.0172414	0.0172414	0.0172414	0.0172414	0	0	0	0	0	0	0	0	0	0	0	0	0	0	0	0	0	0	0	0	0	0	0	0	0	0	0	0	0	0	0	0
-34	21	0	0	0	0	0.0392157	0.72549	0	0	0.0196078	0.0196078	0.0196078	0	0.0392157	0	0	0	0.0196078	0.0196078	0.0196078	0.0196078	0.0196078	0.0196078	0.0196078	0	0	0	0	0	0	0	0	0	0	0	0	0	0	0	0	0	0	0	0	0	0	0	0	0
-32	25	0	0	0	0	0.0192308	0.769231	0	0	0.0384615	0	0	0	0.0192308	0	0	0	0	0	0	0.0384615	0	0	0	0.0384615	0.0384615	0.0192308	0.0192308	0	0	0	0	0	0	0	0	0	0	0	0	0	0	0	0	0	0	0	0	0
-31	28	0	0	0	0	0.0588235	0.941176	0	0	0	0	0	0	0	0	0	0	0	0	0	0	0	0	0	0	0	0	0	0	0	0	0	0	0	0	0	0	0	0	0	0	0	0	0	0	0	0	0	0
-29	31	0	0	0	0	0.1	0.4	0	0	0.3	0.2	0	0	0	0	0	0	0	0	0	0	0	0	0	0	0	0	0	0	0	0	0	0	0	0	0	0	0	0	0	0	0	0	0	0	0	0	0	0
-28	24	0	0	0	0	0.0625	0.5625	0	0	0	0	0	0	0	0	0	0	0	0	0	0	0	0	0	0	0.125	0	0	0.125	0.0625	0.0625	0	0	0	0	0	0	0	0	0	0	0	0	0	0	0	0	0	0
-26	33	0	0	0	0	0	0	0	0	1	0	0	0	0	0	0	0	0	0	0	0	0	0	0	0	0	0	0	0	0	0	0	0	0	0	0	0	0	0	0	0	0	0	0	0	0	0	0	0
-25	22	0	0	0	0	0.227273	0.545455	0	0	0.0454545	0.136364	0	0	0	0	0	0	0	0	0	0	0	0	0	0	0.0454545	0	0	0	0	0	0	0	0	0	0	0	0	0	0	0	0	0	0	0	0	0	0	0
-24	17	0	0	0	0	0	0.833333	0	0	0	0.0238095	0	0	0	0	0	0	0	0	0	0.0238095	0	0	0	0	0	0	0	0.047619	0	0	0.047619	0.0238095	0	0	0	0	0	0	0	0	0	0	0	0	0	0	0	0
-24	20	0	0	0	0	0.03125	0.75	0	0	0	0	0	0	0	0	0	0	0	0	0	0	0	0	0	0	0	0	0	0.21875	0	0	0	0	0	0	0	0	0	0	0	0	0	0	0	0	0	0	0	0
-24	23	0	0	0	0	0	1	0	0	0	0	0	0	0	0	0	0	0	0	0	0	0	0	0	0	0	0	0	0	0	0	0	0	0	0	0	0	0	0	0	0	0	0	0	0	0	0	0	0
-24	25	0	0	0	0	0.352941	0.294118	0	0	0.352941	0	0	0	0	0	0	0	0	0	0	0	0	0	0	0	0	0	0	0	0	0	0	0	0	0	0	0	0	0	0	0	0	0	0	0	0	0	0	0
-24	29	0	0	0	0	0.4	0.6	0	0	0	0	0	0	0	0	0	0	0	0	0	0	0	0	0	0	0	0	0	0	0	0	0	0	0	0	0	0	0	0	0	0	0	0	0	0	0	0	0	0
-23	17	0	0	0	0	0.0333333	0.966667	0	0	0	0	0	0	0	0	0	0	0	0	0	0	0	0	0	0	0	0	0	0	0	0	0	0	0	0	0	0	0	0	0	0	0	0	0	0	0	0	0	0
-23	22	0	0	0	0	0	0.84	0	0	0	0	0	0	0	0	0	0	0	0	0	0	0	0	0	0	0	0	0	0.16	0	0	0	0	0	0	0	0	0	0	0	0	0	0	0	0	0	0	0	0
-22	22	0	0	0	0	0	0.736842	0	0.0175439	0.0526316	0.0350877	0.0175439	0	0	0	0	0	0	0	0	0	0	0	0	0	0	0	0	0.105263	0	0	0	0	0.0350877	0	0	0	0	0	0	0	0	0	0	0	0	0	0	0
-22	23	0	0	0	0	0	0.82	0	0	0.04	0	0	0	0	0	0	0	0	0	0	0	0	0	0	0	0	0	0	0.06	0	0	0	0	0.02	0.02	0.02	0.02	0	0	0	0	0	0	0	0	0	0	0	0
-22	27	0	0	0	0	0.171429	0.142857	0	0	0.114286	0.228571	0	0	0	0	0	0	0	0	0	0	0	0	0	0	0.171429	0	0	0.0285714	0	0.0571429	0	0	0	0	0	0	0.0285714	0.0571429	0	0	0	0	0	0	0	0	0	0
-21	15	0	0	0	0	0	0.684211	0	0.0526316	0	0.0526316	0	0	0	0	0	0	0	0	0	0.105263	0	0	0	0	0.0526316	0	0	0.0526316	0	0	0	0	0	0	0	0	0	0	0	0	0	0	0	0	0	0	0	0
-21	19	0	0	0	0	0	0.166667	0	0	0	0.0333333	0	0	0	0	0	0	0	0	0	0.466667	0	0	0	0	0	0	0	0	0	0.333333	0	0	0	0	0	0	0	0	0	0	0	0	0	0	0	0	0	0
-21	21	0	0	0	0	0	0.714286	0	0	0	0	0.031746	0	0	0	0	0	0	0	0	0	0	0	0	0	0	0	0	0.253968	0	0	0	0	0	0	0	0	0	0	0	0	0	0	0	0	0	0	0	0
-21	23	0	0	0	0	0	0.935484	0	0	0	0	0	0	0	0	0	0	0	0	0	0.0322581	0	0	0	0	0	0	0	0.0322581	0	0	0	0	0	0	0	0	0	0	0	0	0	0	0	0	0	0	0	0
-21	25	0	0	0	0	0	0.326087	0	0	0.152174	0.217391	0.0217391	0	0	0	0	0	0	0	0	0.0869565	0	0	0	0	0.0434783	0	0	0.0217391	0	0.0652174	0	0	0	0	0	0	0	0	0.0434783	0.0217391	0	0	0	0	0	0	0	0
-21	26	0	0	0	0	0.0540541	0.486486	0	0	0.135135	0.027027	0	0.108108	0	0	0	0	0	0	0	0.0540541	0	0	0	0	0.027027	0	0	0.0810811	0	0	0	0	0	0	0	0	0	0.027027	0	0	0	0	0	0	0	0	0	0
-20	16	0	0	0	0	0	0.131579	0	0	0	0.105263	0	0	0	0	0	0	0	0	0	0.631579	0	0	0	0	0.105263	0	0	0	0	0	0.0263158	0	0	0	0	0	0	0	0	0	0	0	0	0	0	0	0	0
-19	14	0	0	0	0	0.0454545	0.0909091	0	0	0.0454545	0.181818	0	0	0	0	0	0	0	0	0	0.363636	0	0	0	0	0	0	0	0	0	0.272727	0	0	0	0	0	0	0	0	0	0	0	0	0	0	0	0	0	0
-19	17	0	0	0	0	0	0.728814	0	0.0338983	0	0.0338983	0.0169492	0	0	0	0	0	0	0	0	0.0508475	0	0	0	0	0.0169492	0	0	0.118644	0	0	0	0	0	0	0	0	0	0	0	0	0	0	0	0	0	0	0	0
-19	20	0	0	0	0	0	0.555556	0	0	0	0	0	0	0	0	0	0	0	0	0	0.0740741	0	0	0	0	0	0	0	0.333333	0	0	0.037037	0	0	0	0	0	0	0	0	0	0	0	0	0	0	0	0	0
-19	21	0	0	0	0	0	0.738095	0	0	0	0.0238095	0.0238095	0	0	0	0	0	0	0	0	0	0	0	0	0	0	0	0	0.214286	0	0	0	0	0	0	0	0	0	0	0	0	0	0	0	0	0	0	0	0
-19	35	0	0	0	0	0.357143	0.5	0	0	0	0	0	0	0	0	0	0	0	0	0	0	0	0	0	0	0	0	0	0.142857	0	0	0	0	0	0	0	0	0	0	0	0	0	0	0	0	0	0	0	0
-18	17	0	0	0	0	0.5	0.0833333	0.0833333	0	0	0.0833333	0	0	0	0	0	0	0	0	0	0.0833333	0	0	0	0	0	0	0	0.0833333	0	0.0833333	0	0	0	0	0	0	0	0	0	0	0	0	0	0	0	0	0	0
-18	22	0	0	0	0	0.0714286	0.357143	0	0.047619	0.0714286	0.0952381	0	0	0	0	0	0	0	0	0	0.0714286	0	0	0	0	0	0	0	0.261905	0.0238095	0	0	0	0	0	0	0	0	0	0	0	0	0	0	0	0	0	0	0
-18	23	0	0	0	0	0.115385	0.0961538	0	0.192308	0.0769231	0.192308	0	0	0	0	0	0	0	0	0	0	0	0	0	0	0.0769231	0	0	0.192308	0.0384615	0	0	0	0	0	0	0	0.0192308	0	0	0	0	0	0	0	0	0	0	0
-17	13	0	0	0	0	0.119565	0.0108696	0	0	0	0.304348	0	0	0	0	0	0	0	0	0	0.26087	0	0	0	0	0.108696	0	0	0	0	0.173913	0	0	0	0	0	0	0.0108696	0	0	0	0.0108696	0	0	0	0	0	0	0
-17	23	0	0	0	0	0.0416667	0.0833333	0	0.145833	0.104167	0.1875	0	0	0	0	0	0	0	0	0	0.0625	0	0	0	0	0.229167	0	0	0.0625	0.0208333	0.0625	0	0	0	0	0	0	0	0	0	0	0	0	0	0	0	0	0	0
-17	24	0	0	0	0	0.05	0.05	0	0.1	0.2	0.25	0	0	0	0	0	0	0	0	0	0	0	0	0	0	0.35	0	0	0	0	0	0	0	0	0	0	0	0	0	0	0	0	0	0	0	0	0	0	0
-17	26	0	0	0	0	0.121212	0	0	0.0606061	0.272727	0.121212	0	0.030303	0	0	0	0	0	0	0	0	0	0	0	0	0.30303	0	0	0	0.030303	0	0	0	0	0	0	0	0	0.0606061	0	0	0	0	0	0	0	0	0	0
-16	12	0	0	0	0	0.4	0.0181818	0	0	0	0	0	0	0	0	0	0	0	0	0	0	0	0	0	0	0.2	0	0	0	0	0.381818	0	0	0	0	0	0	0	0	0	0	0	0	0	0	0	0	0	0
-16	13	0	0	0	0	0.219512	0.359756	0	0.00609756	0.0121951	0.0609756	0	0	0	0	0	0	0	0	0	0.0121951	0	0	0	0	0.164634	0	0	0	0	0.115854	0	0.00609756	0	0	0	0	0.0426829	0	0	0	0	0	0	0	0	0	0	0
-16	16	0	0	0	0	0	0.794872	0	0	0	0	0	0	0	0	0	0	0	0	0	0.025641	0	0	0	0	0	0	0	0.179487	0	0	0	0	0	0	0	0	0	0	0	0	0	0	0	0	0	0	0	0
-16	22	0	0	0	0	0.142857	0.0285714	0	0.0857143	0.0857143	0.228571	0	0	0	0	0	0	0	0	0	0.2	0	0	0	0	0.142857	0	0	0	0.0571429	0.0285714	0	0	0	0	0	0	0	0	0	0	0	0	0	0	0	0	0	0
-16	24	0	0	0	0	0.0909091	0.0363636	0	0.0545455	0.190909	0.236364	0	0.00909091	0	0	0	0	0	0	0	0.0363636	0	0	0	0	0.263636	0	0	0	0.0181818	0.0454545	0	0	0	0	0	0	0.00909091	0	0	0	0.00909091	0	0	0	0	0	0	0
-16	25	0	0	0	0	0.137931	0	0	0.0689655	0.172414	0.241379	0	0	0	0	0	0	0	0	0	0.0344828	0	0	0	0	0.172414	0	0	0	0	0.0689655	0	0	0	0	0	0	0.0689655	0	0	0	0	0.0344828	0	0	0	0	0	0
-15	14	0	0	0	0	0.20339	0.0847458	0	0.0169492	0.0677966	0.237288	0	0	0	0	0	0	0	0	0	0.0338983	0	0	0	0	0.118644	0	0	0	0.0169492	0.118644	0	0	0	0	0	0	0.0508475	0.0508475	0	0	0	0	0	0	0	0	0	0
-15	19	0	0	0	0	0.25	0.05	0	0	0.15	0.15	0	0	0	0	0	0	0	0	0	0.1	0	0	0	0	0.25	0	0	0	0.05	0	0	0	0	0	0	0	0	0	0	0	0	0	0	0	0	0	0	0
-15	23	0	0	0	0	0.152542	0.0508475	0	0.0338983	0.144068	0.262712	0	0.0169492	0	0	0	0	0	0	0	0.0423729	0	0	0	0	0.169492	0	0	0.00847458	0.0169492	0.00847458	0	0	0	0	0	0	0.0508475	0.0169492	0	0	0.0254237	0	0	0	0	0	0	0
-15	25	0	0	0	0	0.1875	0	0	0	0.25	0.28125	0	0.03125	0	0	0	0	0	0	0	0	0	0	0	0	0.15625	0	0	0	0	0	0	0	0	0	0	0	0	0.09375	0	0	0	0	0	0	0	0	0	0
-15	27	0	0	0	0	0.192308	0	0	0	0.346154	0.192308	0	0	0	0	0	0	0	0	0	0.0769231	0	0	0	0	0.0384615	0	0	0	0.0384615	0.0384615	0.0384615	0	0	0	0	0	0.0384615	0	0	0	0	0	0	0	0	0	0	0
-14	22	0	0	0	0	0.119403	0.0447761	0	0.0149254	0.238806	0.208955	0	0.0447761	0	0	0	0	0	0	0	0.0149254	0	0	0	0	0.238806	0	0	0	0.0149254	0.0298507	0	0	0	0	0	0	0	0.0149254	0	0	0.0149254	0	0	0	0	0	0	0
-13	24	0	0	0	0	0.212121	0	0	0.0606061	0.181818	0.181818	0	0	0	0	0	0	0	0	0	0	0	0	0	0	0.272727	0	0	0	0.0606061	0	0	0	0	0	0	0	0	0	0	0	0	0.030303	0	0	0	0	0	0
-12	15	0	0	0	0	0.1	0.0333333	0	0.1	0.133333	0.3	0	0	0	0	0	0	0	0	0	0.0666667	0	0	0	0	0.166667	0	0	0.0166667	0.0666667	0	0	0	0	0	0	0	0.0166667	0	0	0	0	0	0	0	0	0	0	0
-12	31	0	0	0	0	0.208333	0	0.0833333	0.125	0.0416667	0.125	0.0416667	0	0	0	0	0	0	0	0	0.0416667	0	0	0	0	0.0416667	0	0	0.0416667	0	0.125	0	0	0	0	0	0	0	0.125	0	0	0	0	0	0	0	0	0	0
-5	19	0	0	0	0	0.0597015	0	0	0.0298507	0.149254	0.208955	0.0149254	0	0	0	0	0	0	0	0	0.0597015	0	0	0	0	0.268657	0	0	0	0.0298507	0.0447761	0	0	0	0	0.0149254	0	0	0.119403	0	0	0	0	0	0	0	0	0	0
-5	20	0	0	0	0	0.111111	0	0	0.037037	0.111111	0.240741	0	0	0	0	0	0	0	0	0	0.0925926	0	0	0	0	0.203704	0	0	0	0.0925926	0.0555556	0	0	0	0	0	0	0.0555556	0	0	0	0	0	0	0	0	0	0	0
-5	36	0	0	0	0	0.181818	0	0.181818	0	0.0909091	0	0.0909091	0	0	0	0	0	0	0	0	0.0909091	0	0	0	0	0.0909091	0	0	0	0	0	0	0.0909091	0	0	0	0	0	0	0	0.0909091	0	0	0.0909091	0	0	0	0	0
-4	15	0	0	0	0	0.118519	0	0	0.0148148	0.162963	0.22963	0.0222222	0	0	0	0	0	0	0	0	0.0222222	0	0	0	0	0.2	0	0	0	0.037037	0.111111	0	0	0	0	0	0	0.0148148	0.0296296	0	0	0	0.00740741	0	0.0148148	0.00740741	0.00740741	0	0
-4	20	0	0	0	0	0.152778	0	0	0.0138889	0.125	0.305556	0	0	0	0	0	0	0	0	0	0.152778	0	0	0	0	0.0833333	0	0	0	0.0416667	0.0416667	0	0	0	0	0	0	0.0277778	0.0277778	0	0	0	0.0277778	0	0	0	0	0	0
-3	12	0	0	0	0	0.0384615	0	0	0.230769	0.461538	0.0769231	0	0	0	0	0	0	0	0	0	0.0384615	0	0	0	0	0	0	0	0	0	0.0384615	0	0	0	0	0	0	0.0769231	0	0	0	0	0.0384615	0	0	0	0	0	0
-3	13	0	0	0	0	0.05	0	0	0.0857143	0.35	0.0928571	0	0	0	0	0	0	0	0	0	0.0714286	0	0	0	0	0.0214286	0	0	0	0.0571429	0.0357143	0	0.00714286	0	0	0	0	0.0928571	0.0857143	0	0	0.00714286	0.0214286	0	0	0	0	0.00714286	0.0142857
-3	14	0	0	0	0	0	0	0	0.125	0.375	0.0625	0.0625	0	0	0	0	0	0	0	0	0.0625	0	0	0	0	0.0625	0	0	0	0	0	0	0	0	0	0	0	0.0625	0.125	0	0	0	0.0625	0	0	0	0	0	0
-3	18	0	0	0	0	0.117647	0	0	0	0.176471	0.235294	0	0	0	0	0	0	0	0	0	0.0588235	0	0	0	0	0.235294	0	0	0	0.0588235	0.0588235	0	0	0	0	0	0	0	0.0588235	0	0	0	0	0	0	0	0	0	0
-3	23	0	0	0	0	0.107143	0	0	0	0.392857	0.178571	0	0	0	0	0	0	0	0	0	0	0	0	0	0	0.107143	0	0	0	0	0.107143	0	0	0	0	0	0	0.0714286	0	0	0	0	0	0	0.0357143	0	0	0	0
-3	37	0	0	0	0	0.307692	0	0	0	0.0769231	0.0769231	0	0.0769231	0	0	0	0	0	0	0	0	0	0	0	0	0.153846	0	0	0	0	0	0	0.0769231	0	0	0	0	0	0.230769	0	0	0	0	0	0	0	0	0	0
-2	11	0	0	0	0	0	0	0	0	0.3	0.2	0	0	0	0	0	0	0	0	0	0.1	0	0	0	0	0.3	0	0	0	0	0	0	0	0	0	0	0	0	0.1	0	0	0	0	0	0	0	0	0	0
-2	12	0	0	0	0	0	0	0	0	0.5	0.1	0	0	0	0	0	0	0	0	0	0	0	0	0	0	0.2	0	0	0	0	0	0	0	0	0	0	0	0.1	0.1	0	0	0	0	0	0	0	0	0	0
-2	13	0	0	0	0	0	0	0	0	0.416667	0.0833333	0	0	0	0	0	0	0	0	0	0.0833333	0	0	0	0	0.0833333	0	0	0	0	0	0	0	0	0	0	0	0.25	0	0	0	0	0	0	0	0	0	0	0.0833333
-2	18	0	0	0	0	0.0571429	0	0	0	0.771429	0.0571429	0	0	0	0	0	0	0	0	0	0.0285714	0	0	0	0	0.0285714	0	0	0	0.0285714	0	0	0	0	0	0	0	0	0.0285714	0	0	0	0	0	0	0	0	0	0
-2	21	0	0	0	0	0.133333	0	0	0	0.0666667	0.4	0	0	0	0	0	0	0	0	0	0.0666667	0	0	0	0	0.133333	0	0	0	0	0	0	0.0666667	0	0	0	0	0	0	0	0	0	0.0666667	0	0.0666667	0	0	0	0
-2	23	0	0	0	0	0.117647	0	0	0	0.588235	0.0588235	0	0	0	0	0	0	0	0	0	0	0	0	0	0	0.117647	0	0	0	0.0588235	0.0588235	0	0	0	0	0	0	0	0	0	0	0	0	0	0	0	0	0	0
-1	11	0	0	0	0	0.0243902	0	0	0.0731707	0.317073	0.170732	0.0487805	0	0	0	0	0	0	0	0	0.097561	0	0	0	0	0.0487805	0	0	0	0.0243902	0.0243902	0	0	0.0243902	0	0	0	0.0243902	0.0731707	0	0	0.0243902	0	0	0	0	0	0.0243902	0
-1	12	0	0	0	0	0.0454545	0	0	0.0454545	0.363636	0.0909091	0.0454545	0	0	0	0	0	0	0	0	0.0454545	0	0	0	0	0.0909091	0	0	0	0.0454545	0	0	0	0	0	0	0	0.0909091	0.0454545	0	0	0	0	0	0	0	0	0	0.0909091
-1	13	0	0	0	0	0	0	0	0	0.117647	0.235294	0	0	0	0	0	0	0	0	0	0.117647	0	0	0	0	0.470588	0	0	0	0.0588235	0	0	0	0	0	0	0	0	0	0	0	0	0	0	0	0	0	0	0
-1	37	0	0	0	0	0.137931	0	0.0229885	0.0344828	0.126437	0.0804598	0	0	0	0	0	0	0	0	0	0.0229885	0	0	0	0	0.045977	0	0	0	0.0114943	0	0	0.0574713	0	0	0	0	0	0.333333	0.0574713	0	0	0	0.0114943	0	0	0	0	0
0	12	0	0	0	0	0	0	0	0.1	0.3	0.2	0	0	0	0	0	0	0	0	0	0.05	0	0	0	0	0.1	0	0	0	0.1	0	0	0	0	0	0	0	0	0.05	0	0	0	0.05	0	0	0	0	0	0.05
0	18	0	0	0	0	0.162791	0	0	0.0232558	0.232558	0.139535	0.0348837	0	0	0	0	0	0	0	0	0.0465116	0	0	0	0	0.104651	0	0	0	0.0348837	0.0697674	0	0	0.0232558	0	0	0	0.0581395	0.0465116	0	0	0	0.0116279	0	0.0116279	0	0	0	0
1	29	0	0	0	0	0.416667	0	0	0	0.583333	0	0	0	0	0	0	0	0	0	0	0	0	0	0	0	0	0	0	0	0	0	0	0	0	0	0	0	0	0	0	0	0	0	0	0	0	0	0	0
2	12	0	0	0	0	0	0	0	0.125	0.125	0.4375	0	0	0	0	0	0	0	0	0	0.0625	0	0	0	0	0.25	0	0	0	0	0	0	0	0	0	0	0	0	0	0	0	0	0	0	0	0	0	0	0
2	30	0	0	0	0	0.310345	0	0	0	0.655172	0	0	0.0344828	0	0	0	0	0	0	0	0	0	0	0	0	0	0	0	0	0	0	0	0	0	0	0	0	0	0	0	0	0	0	0	0	0	0	0	0
3	15	0	0	0	0	0	0	0	0	0	0.0769231	0	0	0	0	0	0	0	0	0	0	0	0	0	0	0.923077	0	0	0	0	0	0	0	0	0	0	0	0	0	0	0	0	0	0	0	0	0	0	0
4	16	0	0	0	0	0	0	0	0	0	0	0	0	0	0	0	0	0	0	0	0	0	0	0	0	1	0	0	0	0	0	0	0	0	0	0	0	0	0	0	0	0	0	0	0	0	0	0	0
4	17	0	0	0	0	0.153846	0	0	0	0	0	0	0	0	0	0	0	0	0	0	0	0	0	0	0	0.846154	0	0	0	0	0	0	0	0	0	0	0	0	0	0	0	0	0	0	0	0	0	0	0
5	10	0	0	0	0	0.108108	0	0	0.0540541	0.189189	0.243243	0	0	0	0	0	0	0	0	0	0.108108	0	0	0	0	0.135135	0	0	0	0	0.027027	0	0	0	0	0	0	0.0540541	0.0810811	0	0	0	0	0	0	0	0	0	0
5	12	0	0	0	0	0.107143	0	0	0.0714286	0.214286	0.142857	0	0	0	0	0	0	0	0	0	0.0357143	0	0	0	0	0.107143	0	0	0	0	0.178571	0	0	0	0	0	0	0.0357143	0.107143	0	0	0	0	0	0	0	0	0	0
5	16	0	0	0	0	0.142857	0	0	0	0	0	0	0	0	0	0	0	0	0	0	0	0	0	0	0	0.857143	0	0	0	0	0	0	0	0	0	0	0	0	0	0	0	0	0	0	0	0	0	0	0
5	36	0	0	0	0	0.0740741	0	0.037037	0	0.259259	0	0.111111	0.037037	0	0	0	0	0	0	0	0.037037	0	0	0	0	0	0	0	0	0	0.037037	0	0.0740741	0	0	0	0	0	0.037037	0.037037	0.037037	0	0	0.037037	0	0	0	0	0
5	37	0	0	0	0	0.177419	0	0	0	0	0.016129	0.0806452	0	0	0	0	0	0	0	0	0	0	0	0	0	0	0	0	0	0	0.016129	0	0	0.0483871	0	0	0.0322581	0	0	0.0806452	0.129032	0	0	0.0322581	0.016129	0	0	0	0
6	10	0	0	0	0	0.25	0	0	0.0625	0.0625	0.4375	0	0	0	0	0	0	0	0	0	0	0	0	0	0	0.0625	0	0	0	0.0625	0.0625	0	0	0	0	0	0	0	0	0	0	0	0	0	0	0	0	0	0
6	37	0	0	0	0	0	0	0	0	0	0	0.0952381	0	0	0	0	0	0	0	0	0	0	0	0	0	0	0	0	0	0	0	0	0	0	0	0	0	0	0	0.0952381	0.047619	0	0	0.047619	0	0	0	0	0
6	38	0.03125	0	0	0	0.09375	0	0	0	0.0625	0	0.0625	0	0	0	0	0	0	0	0	0	0	0	0	0	0	0	0	0	0	0.09375	0	0.03125	0	0	0	0	0	0	0.09375	0	0	0	0	0	0	0	0	0
7	4	0	0	0	0	0.0381679	0	0	0.137405	0.282443	0.21374	0	0	0	0	0	0	0	0	0	0.0534351	0	0	0	0	0.0229008	0	0	0	0.0610687	0.0610687	0	0	0	0	0	0	0.00763359	0.0992366	0	0	0.0229008	0	0	0	0	0	0	0
7	35	0	0	0	0	0.15	0	0	0	0	0	0	0	0	0	0	0	0	0	0	0	0	0	0	0	0	0	0	0	0	0.05	0	0.05	0	0	0	0	0	0	0.1	0.05	0	0	0	0	0	0	0	0
7	36	0	0	0	0	0.0666667	0	0	0	0.133333	0.0666667	0.0666667	0	0	0	0	0	0	0	0	0	0	0	0	0	0	0	0	0	0	0.0666667	0	0	0	0	0	0	0	0	0	0	0	0	0	0	0	0	0	0
7	39	0	0	0	0	0.0571429	0	0	0.0857143	0.114286	0.0285714	0.114286	0.0571429	0	0	0	0	0	0	0	0	0	0	0	0	0	0	0	0	0	0.0857143	0	0.0571429	0	0	0	0	0	0	0.0285714	0.0285714	0	0	0.0571429	0	0.0285714	0	0	0
7	40	0	0	0	0	0	0	0	0	0.125	0	0	0	0	0	0	0	0	0	0	0	0	0	0	0	0	0	0	0	0	0.0625	0	0	0	0	0	0.0625	0	0	0	0	0	0	0	0	0	0	0	0
8	-13	0	0	0	0	0.0243902	0	0	0.121951	0.280488	0.121951	0	0	0	0	0	0	0	0	0	0.0487805	0	0	0	0	0.0853659	0	0	0	0.0121951	0.0121951	0	0.0243902	0	0	0	0	0.158537	0.0853659	0	0	0.0121951	0.0121951	0	0	0	0	0	0
8	36	0	0	0	0	0.0357143	0	0.107143	0	0	0	0.178571	0	0	0	0	0	0	0	0	0	0	0	0	0	0	0	0	0	0	0	0	0	0.0357143	0	0	0	0	0	0.142857	0.107143	0	0	0.0714286	0	0	0	0	0
8	39	0	0	0	0	0.0714286	0	0	0	0.0714286	0	0.0571429	0.0142857	0	0	0	0	0	0	0	0.0285714	0	0	0	0	0	0	0	0	0	0.0142857	0	0.0714286	0	0	0	0	0	0	0.0285714	0.171429	0	0	0.0428571	0	0	0	0	0
9	1	0	0	0	0	0.0526316	0	0	0	0.184211	0.131579	0	0	0	0	0	0	0	0	0	0.0789474	0	0	0	0	0.0789474	0	0	0	0.0263158	0.131579	0	0	0.0526316	0	0	0	0.0526316	0.184211	0	0	0	0.0263158	0	0	0	0	0	0
9	5	0	0	0	0	0	0	0	0.166667	0.388889	0.222222	0	0	0	0	0	0	0	0	0	0	0	0	0	0	0.0555556	0	0	0	0	0.166667	0	0	0	0	0	0	0	0	0	0	0	0	0	0	0	0	0	0
9	8	0	0	0	0	0.0721649	0	0	0.123711	0.185567	0.247423	0	0	0	0	0	0	0	0	0	0.0721649	0	0	0	0	0.0824742	0	0	0	0.0309278	0.0721649	0	0	0	0	0	0	0.0206186	0.0515464	0	0	0.0206186	0.0206186	0	0	0	0	0	0
9	17	0	0	0	0	0.272727	0	0	0.0909091	0.0909091	0.363636	0	0	0	0	0	0	0	0	0	0	0	0	0	0	0	0	0	0	0	0.0909091	0	0.0909091	0	0	0	0	0	0	0	0	0	0	0	0	0	0	0	0
9	19	0	0	0	0	0.166667	0	0	0.0555556	0.277778	0.111111	0	0	0	0	0	0	0	0	0	0.111111	0	0	0	0	0	0	0	0	0	0.111111	0	0.0555556	0	0	0	0	0	0.111111	0	0	0	0	0	0	0	0	0	0
9	38	0	0	0	0	0.0555556	0	0	0	0.111111	0	0	0	0	0	0	0	0	0	0	0	0	0	0	0	0	0	0	0	0	0.166667	0	0	0.0555556	0	0	0	0	0	0	0.0555556	0	0	0	0	0	0	0	0.111111
9	39	0	0	0	0	0	0	0	0	0	0	0.315789	0	0	0	0	0	0	0	0	0	0	0	0	0	0	0	0	0	0	0.0526316	0	0	0	0	0	0	0	0	0.263158	0	0	0	0	0	0	0	0	0
12	-15	0	0	0	0	0.0434783	0	0	0.0869565	0.173913	0.130435	0	0	0	0	0	0	0	0	0	0.0869565	0	0	0	0	0.0869565	0	0	0	0.0869565	0.0434783	0	0.0434783	0	0	0	0	0.0434783	0.130435	0	0	0.0434783	0	0	0	0	0	0	0
12	-12	0	0	0	0	0	0	0	0.311111	0.222222	0.0888889	0	0	0	0	0	0	0	0	0	0.0888889	0	0	0	0	0	0	0	0	0	0	0	0	0	0	0	0	0.2	0.0888889	0	0	0	0	0	0	0	0	0	0
13	-17	0	0	0	0	0	0	0	0.12381	0.171429	0.0952381	0	0	0	0	0	0	0	0	0	0.133333	0	0	0	0	0.0190476	0	0	0	0.0761905	0	0	0.0380952	0	0	0	0	0.180952	0.12381	0	0	0.00952381	0.0190476	0	0	0	0.00952381	0	0
26	29	0	0	0	0	0.0952381	0	0	0.047619	0.142857	0.142857	0	0	0	0	0	0	0	0	0	0.047619	0	0	0	0	0	0	0	0	0.047619	0.0952381	0	0.047619	0	0	0	0	0	0.0952381	0	0.238095	0	0	0	0	0	0	0	0
29	29	0	0	0	0	0.363636	0	0	0	0.0909091	0.0909091	0	0	0	0	0	0	0	0	0	0	0	0	0	0	0.181818	0	0	0	0	0.0909091	0	0	0	0	0	0	0	0.181818	0	0	0	0	0	0	0	0	0	0
31	-7	0	0	0	0	0.0357143	0	0	0.107143	0.160714	0.125	0	0	0	0	0	0	0	0	0	0	0	0	0	0	0.0178571	0	0	0	0.0357143	0	0	0	0	0	0	0	0.0178571	0.107143	0	0.107143	0.0178571	0	0	0	0	0	0	0.178571
33	2	0.0357143	0	0	0	0	0	0	0	0.0357143	0.107143	0	0	0	0	0	0	0	0	0	0	0	0	0	0	0	0	0	0	0	0	0	0	0	0	0	0	0	0.0357143	0	0	0	0	0	0	0	0	0	0.214286
35	10	0	0	0	0	0	0	0	0.0833333	0.208333	0.0833333	0	0	0	0	0	0	0	0	0	0.0833333	0	0	0	0	0	0	0	0	0.0833333	0	0	0.0833333	0	0	0	0	0	0.166667	0	0	0.0416667	0	0	0	0	0.0416667	0	0.0833333
[truncated: 31 more columns]

## Sheet: Fig. 3 Nuc div.
This tab contains the source data for Figure 3 (nucleotide diversity).
Lat_round	Long_round	L0a	L3f	L3b	L2b	L1c	L3e	L2a	L3d	L1b	L4b	L1'	L2c	L2d	L3k	L0d	M2a	M18	B4a	M42	L3	L3h	L2'	L3c	L6b	M1a	L3a	L5b	L3x	HV1	L4a	L0f	L3i	N1b	L5a	R0a	J1d	U2d	K1a	L0k	L3'	L0	N	H	I2'	U2a	M6a	H1a	H1c
-6	18	NA	NA	NA	NA	0.00257026	0.0012513	0.00131997	NA	NA	NA	NA	NA	NA	NA	NA	NA	NA	NA	NA	NA	NA	NA	NA	NA	NA	NA	NA	NA	NA	NA	NA	NA	NA	NA	NA	NA	NA	NA	NA	NA	NA	NA	NA	NA	NA	NA	NA	NA
-6	21	NA	NA	NA	NA	0.00255788	0.00129413	NA	NA	NA	NA	NA	NA	NA	NA	NA	NA	NA	NA	NA	NA	NA	NA	NA	NA	NA	NA	NA	NA	NA	NA	NA	NA	NA	NA	NA	NA	NA	NA	NA	NA	NA	NA	NA	NA	NA	NA	NA	NA
-3	21	0.00121724	NA	NA	NA	NA	0.00114863	0.00161375	0.000997905	NA	NA	NA	NA	NA	NA	NA	NA	NA	NA	NA	NA	NA	NA	NA	NA	NA	NA	NA	NA	NA	NA	NA	NA	NA	NA	NA	NA	NA	NA	NA	NA	NA	NA	NA	NA	NA	NA	NA	NA
-3	15	0.00120795	0.000647378	NA	NA	0.00253063	0.0011267	0.0011737	NA	NA	NA	NA	NA	NA	NA	NA	NA	NA	NA	NA	NA	NA	NA	NA	NA	NA	NA	NA	NA	NA	NA	NA	NA	NA	NA	NA	NA	NA	NA	NA	NA	NA	NA	NA	NA	NA	NA	NA	NA
-33	24	NA	NA	NA	NA	NA	NA	NA	NA	NA	NA	NA	NA	NA	NA	0.0018925	NA	NA	NA	NA	NA	NA	NA	NA	NA	NA	NA	NA	NA	NA	NA	NA	NA	NA	NA	NA	NA	NA	NA	NA	NA	NA	NA	NA	NA	NA	NA	NA	NA
0	18	0.00135861	NA	NA	NA	NA	0.00126743	0.00158314	NA	NA	NA	NA	NA	NA	NA	NA	NA	NA	NA	NA	NA	NA	NA	NA	NA	NA	NA	NA	NA	NA	NA	NA	NA	NA	NA	NA	NA	NA	NA	NA	NA	NA	NA	NA	NA	NA	NA	NA	NA
9	36	NA	NA	NA	NA	NA	NA	NA	NA	NA	NA	NA	NA	NA	NA	NA	NA	NA	NA	NA	NA	NA	NA	NA	NA	NA	NA	NA	NA	NA	NA	NA	NA	NA	NA	NA	NA	NA	NA	NA	NA	NA	NA	NA	NA	NA	NA	NA	NA
9	39	NA	NA	NA	NA	NA	NA	NA	NA	NA	0.000996626	NA	NA	NA	NA	NA	NA	NA	NA	NA	NA	NA	NA	NA	NA	0.000684669	NA	NA	NA	NA	NA	NA	NA	NA	NA	NA	NA	NA	NA	NA	NA	NA	NA	NA	NA	NA	NA	NA	NA
6	12	NA	NA	NA	NA	NA	NA	NA	NA	NA	NA	NA	NA	NA	NA	NA	NA	NA	NA	NA	NA	NA	NA	NA	NA	NA	NA	NA	NA	NA	NA	NA	NA	NA	NA	NA	NA	NA	NA	NA	NA	NA	NA	NA	NA	NA	NA	NA	NA
6	36	0.00114348	NA	NA	NA	NA	NA	NA	NA	NA	0.00178668	NA	NA	NA	NA	NA	NA	NA	NA	NA	NA	NA	NA	NA	NA	0.000629987	NA	0.00121534	0.0008625	NA	NA	NA	NA	NA	NA	NA	NA	NA	NA	NA	NA	NA	NA	NA	NA	NA	NA	NA	NA
-21	30	NA	NA	NA	NA	NA	NA	NA	NA	NA	NA	NA	NA	NA	NA	NA	NA	NA	NA	NA	NA	NA	NA	NA	NA	NA	NA	NA	NA	NA	NA	NA	NA	NA	NA	NA	NA	NA	NA	NA	NA	NA	NA	NA	NA	NA	NA	NA	NA
-3	18	NA	NA	NA	NA	NA	NA	0.00153298	NA	NA	NA	NA	NA	NA	NA	NA	NA	NA	NA	NA	NA	NA	NA	NA	NA	NA	NA	NA	NA	NA	NA	NA	NA	NA	NA	NA	NA	NA	NA	NA	NA	NA	NA	NA	NA	NA	NA	NA	NA
-21	24	NA	NA	NA	NA	NA	0.000616165	NA	NA	NA	NA	NA	NA	NA	NA	0.00165463	NA	NA	NA	NA	NA	NA	NA	NA	NA	NA	NA	NA	NA	NA	NA	NA	NA	NA	NA	NA	NA	NA	NA	NA	NA	NA	NA	NA	NA	NA	NA	NA	NA
-21	21	NA	NA	NA	NA	NA	NA	NA	NA	NA	NA	NA	NA	NA	NA	0.00182215	NA	NA	NA	NA	NA	NA	NA	NA	NA	NA	NA	NA	NA	NA	NA	NA	NA	NA	NA	NA	NA	NA	NA	0.000229884	NA	NA	NA	NA	NA	NA	NA	NA	NA
6	9	NA	NA	NA	NA	NA	0.00120191	0.000981931	NA	NA	NA	NA	NA	NA	NA	NA	NA	NA	NA	NA	NA	NA	NA	NA	NA	NA	NA	NA	NA	NA	NA	NA	NA	NA	NA	NA	NA	NA	NA	NA	NA	NA	NA	NA	NA	NA	NA	NA	NA
6	39	NA	NA	NA	NA	NA	NA	NA	NA	NA	NA	NA	NA	NA	NA	NA	NA	NA	NA	NA	NA	NA	NA	NA	NA	NA	NA	NA	NA	NA	0.000974908	NA	NA	NA	NA	NA	NA	NA	NA	NA	NA	NA	NA	NA	NA	NA	NA	NA	NA
-33	18	NA	NA	NA	NA	NA	NA	NA	NA	NA	NA	NA	NA	NA	NA	NA	NA	NA	NA	NA	NA	NA	NA	NA	NA	NA	NA	NA	NA	NA	NA	NA	NA	NA	NA	NA	NA	NA	NA	NA	NA	NA	NA	NA	NA	NA	NA	NA	NA
-30	24	NA	NA	NA	NA	NA	NA	NA	NA	NA	NA	NA	NA	NA	NA	NA	NA	NA	NA	NA	NA	NA	NA	NA	NA	NA	NA	NA	NA	NA	NA	NA	NA	NA	NA	NA	NA	NA	NA	NA	NA	NA	NA	NA	NA	NA	NA	NA	NA
-21	15	NA	NA	NA	NA	NA	NA	NA	0.0001774	NA	NA	NA	NA	NA	NA	0.00210693	NA	NA	NA	NA	NA	NA	NA	NA	NA	NA	NA	NA	NA	NA	NA	NA	NA	NA	NA	NA	NA	NA	NA	NA	NA	NA	NA	NA	NA	NA	NA	NA	NA
12	24	NA	NA	NA	NA	NA	NA	NA	NA	NA	NA	NA	NA	NA	NA	NA	NA	NA	NA	NA	NA	NA	NA	NA	NA	NA	NA	NA	NA	NA	NA	NA	NA	NA	NA	NA	NA	NA	NA	NA	NA	NA	NA	NA	NA	NA	NA	NA	NA
18	21	NA	NA	NA	NA	NA	NA	NA	NA	NA	NA	NA	NA	NA	NA	NA	NA	NA	NA	NA	NA	NA	NA	NA	NA	NA	NA	NA	NA	NA	NA	NA	NA	NA	NA	NA	NA	NA	NA	NA	NA	NA	NA	NA	NA	NA	NA	NA	NA
12	18	NA	NA	NA	NA	NA	NA	NA	NA	NA	NA	NA	NA	NA	NA	NA	NA	NA	NA	NA	NA	NA	NA	NA	NA	NA	NA	NA	NA	NA	NA	NA	NA	NA	NA	NA	NA	NA	NA	NA	NA	NA	NA	NA	NA	NA	NA	NA	NA
-18	21	NA	NA	NA	NA	NA	NA	NA	NA	NA	NA	NA	NA	NA	NA	0.00136973	NA	NA	NA	NA	NA	NA	NA	NA	NA	NA	NA	NA	NA	NA	NA	NA	NA	NA	NA	NA	NA	NA	NA	0.000254399	NA	NA	NA	NA	NA	NA	NA	NA	NA
-33	21	NA	NA	NA	NA	NA	NA	NA	NA	NA	NA	NA	NA	NA	NA	0.00131743	NA	NA	NA	NA	NA	NA	NA	NA	NA	NA	NA	NA	NA	NA	NA	NA	NA	NA	NA	NA	NA	NA	NA	NA	NA	NA	NA	NA	NA	NA	NA	NA	NA
-3	24	NA	NA	NA	NA	NA	NA	0.0019127	NA	NA	NA	NA	NA	NA	NA	NA	NA	NA	NA	NA	NA	NA	NA	NA	NA	NA	NA	NA	NA	NA	NA	NA	NA	NA	NA	NA	NA	NA	NA	NA	NA	NA	NA	NA	NA	NA	NA	NA	NA
15	30	NA	NA	NA	NA	NA	NA	NA	NA	NA	NA	NA	NA	NA	NA	NA	NA	NA	NA	NA	NA	NA	NA	NA	NA	NA	NA	NA	NA	NA	NA	NA	NA	NA	NA	NA	NA	NA	NA	NA	NA	NA	NA	NA	NA	NA	NA	NA	NA
9	0	NA	NA	NA	NA	NA	NA	NA	NA	NA	NA	NA	NA	NA	NA	NA	NA	NA	NA	NA	NA	NA	NA	NA	NA	NA	NA	NA	NA	NA	NA	NA	NA	NA	NA	NA	NA	NA	NA	NA	NA	NA	NA	NA	NA	NA	NA	NA	NA
-30	30	NA	NA	NA	NA	NA	NA	NA	NA	NA	NA	NA	NA	NA	NA	NA	NA	NA	NA	NA	NA	NA	NA	NA	NA	NA	NA	NA	NA	NA	NA	NA	NA	NA	NA	NA	NA	NA	NA	NA	NA	NA	NA	NA	NA	NA	NA	NA	NA
15	21	NA	NA	NA	NA	NA	NA	NA	NA	NA	NA	NA	NA	NA	NA	NA	NA	NA	NA	NA	NA	NA	NA	NA	NA	NA	NA	NA	NA	NA	NA	NA	NA	NA	NA	NA	NA	NA	NA	NA	NA	NA	NA	NA	NA	NA	NA	NA	NA
-27	30	NA	NA	NA	NA	NA	NA	NA	NA	NA	NA	NA	NA	NA	NA	NA	NA	NA	NA	NA	NA	NA	NA	NA	NA	NA	NA	NA	NA	NA	NA	NA	NA	NA	NA	NA	NA	NA	NA	NA	NA	NA	NA	NA	NA	NA	NA	NA	NA
-24	21	NA	NA	NA	NA	NA	NA	NA	NA	NA	NA	NA	NA	NA	NA	0.00182688	NA	NA	NA	NA	NA	NA	NA	NA	NA	NA	NA	NA	NA	NA	NA	NA	NA	NA	NA	NA	NA	NA	NA	0.000352965	NA	NA	NA	NA	NA	NA	NA	NA	NA
-24	30	0.000887538	NA	NA	NA	NA	NA	NA	NA	NA	NA	NA	NA	NA	NA	0.00193876	NA	NA	NA	NA	NA	NA	NA	NA	NA	NA	NA	NA	NA	NA	NA	NA	NA	NA	NA	NA	NA	NA	NA	NA	NA	NA	NA	NA	NA	NA	NA	NA	NA
-27	24	NA	NA	NA	NA	NA	NA	NA	NA	NA	NA	NA	NA	NA	NA	0.00165966	NA	NA	NA	NA	NA	NA	NA	NA	NA	NA	NA	NA	NA	NA	NA	NA	NA	NA	NA	NA	NA	NA	NA	NA	NA	NA	NA	NA	NA	NA	NA	NA	NA
0	30	NA	NA	NA	NA	NA	NA	NA	NA	NA	NA	NA	NA	NA	NA	NA	NA	NA	NA	NA	NA	NA	NA	NA	NA	NA	NA	NA	NA	NA	NA	NA	NA	NA	NA	NA	NA	NA	NA	NA	NA	NA	NA	NA	NA	NA	NA	NA	NA
-6	39	NA	NA	NA	NA	NA	NA	NA	NA	NA	NA	NA	NA	NA	NA	NA	NA	NA	NA	NA	NA	NA	NA	NA	NA	NA	NA	NA	NA	NA	NA	NA	NA	NA	NA	NA	NA	NA	NA	NA	NA	NA	NA	NA	NA	NA	NA	NA	NA
-15	30	NA	NA	NA	NA	NA	NA	NA	NA	NA	NA	NA	NA	NA	NA	NA	NA	NA	NA	NA	NA	NA	NA	NA	NA	NA	NA	NA	NA	NA	NA	NA	NA	NA	NA	NA	NA	NA	NA	NA	NA	NA	NA	NA	NA	NA	NA	NA	NA
3	15	NA	NA	NA	NA	0.00151645	NA	NA	NA	NA	NA	NA	NA	NA	NA	NA	NA	NA	NA	NA	NA	NA	NA	NA	NA	NA	NA	NA	NA	NA	NA	NA	NA	NA	NA	NA	NA	NA	NA	NA	NA	NA	NA	NA	NA	NA	NA	NA	NA
12	9	NA	NA	NA	NA	NA	NA	NA	NA	NA	NA	NA	NA	NA	NA	NA	NA	NA	NA	NA	NA	NA	NA	NA	NA	NA	NA	NA	NA	NA	NA	NA	NA	NA	NA	NA	NA	NA	NA	NA	NA	NA	NA	NA	NA	NA	NA	NA	NA
0	36	0.00112406	NA	0.00012785	NA	NA	NA	0.00145964	NA	NA	NA	NA	NA	NA	NA	NA	NA	NA	NA	NA	NA	NA	NA	NA	NA	NA	NA	NA	NA	NA	NA	NA	NA	NA	NA	NA	NA	NA	NA	NA	NA	NA	NA	NA	NA	NA	NA	NA	NA
12	-15	NA	NA	NA	NA	NA	NA	NA	NA	NA	NA	NA	NA	NA	NA	NA	NA	NA	NA	NA	NA	NA	NA	NA	NA	NA	NA	NA	NA	NA	NA	NA	NA	NA	NA	NA	NA	NA	NA	NA	NA	NA	NA	NA	NA	NA	NA	NA	NA
-3	39	NA	NA	NA	NA	NA	NA	NA	NA	NA	NA	NA	NA	NA	NA	NA	NA	NA	NA	NA	NA	NA	NA	NA	NA	NA	NA	NA	NA	NA	NA	NA	NA	NA	NA	NA	NA	NA	NA	NA	NA	NA	NA	NA	NA	NA	NA	NA	NA
6	3	NA	NA	0.00105245	NA	NA	0.00114416	0.000866265	NA	0.000381566	NA	NA	NA	NA	NA	NA	NA	NA	NA	NA	NA	NA	NA	NA	NA	NA	NA	NA	NA	NA	NA	NA	NA	NA	NA	NA	NA	NA	NA	NA	NA	NA	NA	NA	NA	NA	NA	NA	NA
30	-6	NA	NA	NA	NA	NA	NA	NA	NA	NA	NA	NA	NA	NA	NA	NA	NA	NA	NA	NA	NA	NA	NA	NA	NA	NA	NA	NA	NA	NA	NA	NA	NA	NA	NA	NA	NA	NA	NA	NA	NA	NA	NA	NA	NA	NA	NA	NA	NA
3	33	NA	NA	NA	NA	NA	NA	NA	NA	NA	NA	NA	NA	NA	NA	NA	NA	NA	NA	NA	NA	NA	NA	NA	NA	NA	NA	NA	NA	NA	NA	NA	NA	NA	NA	NA	NA	NA	NA	NA	NA	NA	NA	NA	NA	NA	NA	NA	NA
-6	36	NA	NA	NA	NA	NA	NA	NA	NA	NA	NA	NA	NA	NA	NA	NA	NA	NA	NA	NA	NA	NA	NA	NA	NA	NA	NA	NA	NA	NA	NA	NA	NA	NA	NA	NA	NA	NA	NA	NA	NA	NA	NA	NA	NA	NA	NA	NA	NA
-3	36	NA	NA	NA	NA	NA	NA	NA	NA	NA	NA	NA	NA	NA	NA	NA	NA	NA	NA	NA	NA	NA	NA	NA	NA	NA	NA	NA	NA	NA	NA	NA	NA	NA	NA	NA	NA	NA	NA	NA	NA	NA	NA	NA	NA	NA	NA	NA	NA
3	12	NA	NA	NA	NA	0.00198833	NA	NA	NA	NA	NA	NA	NA	NA	NA	NA	NA	NA	NA	NA	NA	NA	NA	NA	NA	NA	NA	NA	NA	NA	NA	NA	NA	NA	NA	NA	NA	NA	NA	NA	NA	NA	NA	NA	NA	NA	NA	NA	NA
-24	33	NA	NA	NA	NA	NA	NA	NA	NA	NA	NA	NA	NA	NA	NA	NA	NA	NA	NA	NA	NA	NA	NA	NA	NA	NA	NA	NA	NA	NA	NA	NA	NA	NA	NA	NA	NA	NA	NA	NA	NA	NA	NA	NA	NA	NA	NA	NA	NA
-27	33	NA	NA	NA	NA	NA	NA	0.000806263	NA	NA	NA	NA	NA	NA	NA	NA	NA	NA	NA	NA	NA	NA	NA	NA	NA	NA	NA	NA	NA	NA	NA	NA	NA	NA	NA	NA	NA	NA	NA	NA	NA	NA	NA	NA	NA	NA	NA	NA	NA
-15	33	NA	NA	NA	NA	NA	NA	NA	NA	NA	NA	NA	NA	NA	NA	NA	NA	NA	NA	NA	NA	NA	NA	NA	NA	NA	NA	NA	NA	NA	NA	NA	NA	NA	NA	NA	NA	NA	NA	NA	NA	NA	NA	NA	NA	NA	NA	NA	NA
-21	33	NA	NA	NA	NA	NA	NA	NA	NA	NA	NA	NA	NA	NA	NA	NA	NA	NA	NA	NA	NA	NA	NA	NA	NA	NA	NA	NA	NA	NA	NA	NA	NA	NA	NA	NA	NA	NA	NA	NA	NA	NA	NA	NA	NA	NA	NA	NA	NA
27	30	NA	NA	NA	NA	NA	NA	NA	NA	NA	NA	NA	NA	NA	NA	NA	NA	NA	NA	NA	NA	NA	NA	NA	NA	NA	NA	NA	NA	NA	NA	NA	NA	NA	NA	NA	NA	NA	NA	NA	NA	NA	NA	NA	NA	NA	NA	NA	NA
36	6	NA	NA	NA	NA	NA	NA	NA	NA	NA	NA	NA	NA	NA	NA	NA	NA	NA	NA	NA	NA	NA	NA	NA	NA	NA	NA	NA	NA	NA	NA	NA	NA	NA	NA	NA	NA	NA	NA	NA	NA	NA	NA	NA	NA	NA	NA	NA	NA
36	9	NA	NA	NA	NA	NA	NA	NA	NA	NA	NA	NA	NA	NA	NA	NA	NA	NA	NA	NA	NA	NA	NA	NA	NA	NA	NA	NA	NA	NA	NA	NA	NA	NA	NA	NA	NA	NA	NA	NA	NA	NA	NA	NA	NA	NA	NA	NA	NA
9	18	NA	NA	NA	NA	NA	NA	NA	NA	NA	NA	NA	NA	NA	NA	NA	NA	NA	NA	NA	NA	NA	NA	NA	NA	NA	NA	NA	NA	NA	NA	NA	NA	NA	NA	NA	NA	NA	NA	NA	NA	NA	NA	NA	NA	NA	NA	NA	NA
15	-15	NA	NA	NA	NA	NA	NA	NA	NA	NA	NA	NA	NA	NA	NA	NA	NA	NA	NA	NA	NA	NA	NA	NA	NA	NA	NA	NA	NA	NA	NA	NA	NA	NA	NA	NA	NA	NA	NA	NA	NA	NA	NA	NA	NA	NA	NA	NA	NA
0	12	NA	NA	NA	NA	0.0025548	0.000842045	0.000836081	NA	NA	NA	NA	NA	NA	NA	NA	NA	NA	NA	NA	NA	NA	NA	NA	NA	NA	NA	NA	NA	NA	NA	NA	NA	NA	NA	NA	NA	NA	NA	NA	NA	NA	NA	NA	NA	NA	NA	NA	NA
0	9	NA	NA	NA	NA	NA	NA	NA	NA	NA	NA	NA	NA	NA	NA	NA	NA	NA	NA	NA	NA	NA	NA	NA	NA	NA	NA	NA	NA	NA	NA	NA	NA	NA	NA	NA	NA	NA	NA	NA	NA	NA	NA	NA	NA	NA	NA	NA	NA
-3	9	NA	NA	NA	NA	NA	NA	NA	NA	NA	NA	NA	NA	NA	NA	NA	NA	NA	NA	NA	NA	NA	NA	NA	NA	NA	NA	NA	NA	NA	NA	NA	NA	NA	NA	NA	NA	NA	NA	NA	NA	NA	NA	NA	NA	NA	NA	NA	NA
-3	12	NA	NA	0.000597034	NA	0.00242995	0.000956841	0.000689835	0.000855479	0.000765396	NA	NA	0.000721751	NA	NA	NA	NA	NA	NA	NA	NA	NA	NA	NA	NA	NA	NA	NA	NA	NA	NA	NA	NA	NA	NA	NA	NA	NA	NA	NA	NA	NA	NA	NA	NA	NA	NA	NA	NA
30	30	NA	NA	NA	NA	NA	NA	NA	NA	NA	NA	NA	NA	NA	NA	NA	NA	NA	NA	NA	NA	NA	NA	NA	NA	NA	NA	NA	NA	NA	NA	NA	NA	NA	NA	NA	NA	NA	NA	NA	NA	NA	NA	NA	NA	NA	NA	NA	NA
15	12	NA	NA	NA	NA	NA	NA	NA	NA	NA	NA	NA	NA	NA	NA	NA	NA	NA	NA	NA	NA	NA	NA	NA	NA	NA	NA	NA	NA	NA	NA	NA	NA	NA	NA	NA	NA	NA	NA	NA	NA	NA	NA	NA	NA	NA	NA	NA	NA
9	12	NA	NA	NA	NA	NA	NA	NA	NA	NA	NA	NA	NA	NA	NA	NA	NA	NA	NA	NA	NA	NA	NA	NA	NA	NA	NA	NA	NA	NA	NA	NA	NA	NA	NA	NA	NA	NA	NA	NA	NA	NA	NA	NA	NA	NA	NA	NA	NA
12	15	NA	NA	NA	NA	NA	NA	NA	NA	NA	NA	NA	NA	NA	NA	NA	NA	NA	NA	NA	NA	NA	NA	NA	NA	NA	NA	NA	NA	NA	NA	NA	NA	NA	NA	NA	NA	NA	NA	NA	NA	NA	NA	NA	NA	NA	NA	NA	NA
9	15	NA	NA	NA	NA	NA	NA	NA	NA	NA	NA	NA	NA	NA	NA	NA	NA	NA	NA	NA	NA	NA	NA	NA	NA	NA	NA	NA	NA	NA	NA	NA	NA	NA	NA	NA	NA	NA	NA	NA	NA	NA	NA	NA	NA	NA	NA	NA	NA
33	-9	NA	NA	NA	NA	NA	NA	NA	NA	NA	NA	NA	NA	NA	NA	NA	NA	NA	NA	NA	NA	NA	NA	NA	NA	NA	NA	NA	NA	NA	NA	NA	NA	NA	NA	NA	NA	NA	NA	NA	NA	NA	NA	NA	NA	NA	NA	NA	NA
3	9	NA	NA	NA	NA	NA	NA	NA	NA	NA	NA	NA	NA	NA	NA	NA	NA	NA	NA	NA	NA	NA	NA	NA	NA	NA	NA	NA	NA	NA	NA	NA	NA	NA	NA	NA	NA	NA	NA	NA	NA	NA	NA	NA	NA	NA	NA	NA	NA
6	15	NA	NA	NA	NA	0.00197513	NA	NA	NA	NA	NA	NA	NA	NA	NA	NA	NA	NA	NA	NA	NA	NA	NA	NA	NA	NA	NA	NA	NA	NA	NA	NA	NA	NA	NA	NA	NA	NA	NA	NA	NA	NA	NA	NA	NA	NA	NA	NA	NA
3	30	NA	NA	NA	NA	NA	NA	0.00105697	NA	NA	NA	NA	NA	NA	NA	NA	NA	NA	NA	NA	NA	NA	NA	NA	NA	NA	NA	NA	NA	NA	NA	NA	NA	NA	NA	NA	NA	NA	NA	NA	NA	NA	NA	NA	NA	NA	NA	NA	NA
9	3	NA	NA	NA	NA	NA	NA	NA	NA	NA	NA	NA	NA	NA	NA	NA	NA	NA	NA	NA	NA	NA	NA	NA	NA	NA	NA	NA	NA	NA	NA	NA	NA	NA	NA	NA	NA	NA	NA	NA	NA	NA	NA	NA	NA	NA	NA	NA	NA
12	-12	NA	NA	NA	NA	NA	NA	0.000740607	NA	0.00037948	NA	NA	NA	NA	NA	NA	NA	NA	NA	NA	NA	NA	NA	NA	NA	NA	NA	NA	NA	NA	NA	NA	NA	NA	NA	NA	NA	NA	NA	NA	NA	NA	NA	NA	NA	NA	NA	NA	NA
-18	24	0.00081101	NA	NA	NA	0.00149446	0.000922374	0.000882572	NA	0.000436035	NA	NA	NA	NA	NA	0.00186238	NA	NA	NA	NA	NA	NA	NA	NA	NA	NA	NA	NA	NA	NA	NA	NA	NA	NA	NA	NA	NA	NA	NA	0.00107463	NA	NA	NA	NA	NA	NA	NA	NA	NA
-15	21	0.00110149	NA	NA	NA	0.00166392	0.000995077	0.00142578	NA	NA	NA	NA	NA	NA	NA	NA	NA	NA	NA	NA	NA	NA	NA	NA	NA	NA	NA	NA	NA	NA	NA	NA	NA	NA	NA	NA	NA	NA	NA	NA	NA	NA	NA	NA	NA	NA	NA	NA	NA
-15	24	0.00105399	NA	NA	NA	0.00196331	0.000938435	0.00144944	0.000623843	0.000807947	NA	NA	NA	NA	NA	0.00172437	NA	NA	NA	NA	NA	NA	NA	NA	NA	NA	NA	NA	NA	NA	NA	NA	NA	NA	NA	NA	NA	NA	NA	NA	NA	NA	NA	NA	NA	NA	NA	NA	NA
-18	27	NA	NA	NA	NA	0.00208623	NA	NA	NA	NA	NA	NA	NA	NA	NA	NA	NA	NA	NA	NA	NA	NA	NA	NA	NA	NA	NA	NA	NA	NA	NA	NA	NA	NA	NA	NA	NA	NA	NA	NA	NA	NA	NA	NA	NA	NA	NA	NA	NA
-15	18	NA	NA	NA	NA	NA	NA	NA	NA	NA	NA	NA	NA	NA	NA	NA	NA	NA	NA	NA	NA	NA	NA	NA	NA	NA	NA	NA	NA	NA	NA	NA	NA	NA	NA	NA	NA	NA	NA	NA	NA	NA	NA	NA	NA	NA	NA	NA	NA
-15	12	0.000964737	8.42783e-05	NA	NA	0.00171722	0.0011566	NA	NA	NA	NA	NA	NA	NA	NA	0.00094162	NA	NA	NA	NA	NA	NA	NA	NA	NA	NA	NA	NA	NA	NA	NA	NA	NA	NA	NA	NA	NA	NA	NA	NA	NA	NA	NA	NA	NA	NA	NA	NA	NA
-15	15	0.00106355	NA	NA	NA	NA	0.0012269	NA	NA	NA	NA	NA	NA	NA	NA	0.00145621	NA	NA	NA	NA	NA	NA	NA	NA	NA	NA	NA	NA	NA	NA	NA	NA	NA	NA	NA	NA	NA	NA	NA	NA	NA	NA	NA	NA	NA	NA	NA	NA	NA
-12	15	NA	NA	NA	NA	0.00261691	0.00097664	NA	NA	NA	NA	NA	NA	NA	NA	NA	NA	NA	NA	NA	NA	NA	NA	NA	NA	NA	NA	NA	NA	NA	NA	NA	NA	NA	NA	NA	NA	NA	NA	NA	NA	NA	NA	NA	NA	NA	NA	NA	NA
-24	24	NA	NA	NA	NA	NA	NA	NA	NA	NA	NA	NA	NA	NA	NA	0.00149041	NA	NA	NA	NA	NA	NA	NA	NA	NA	NA	NA	NA	NA	NA	NA	NA	NA	NA	NA	NA	NA	NA	NA	NA	NA	NA	NA	NA	NA	NA	NA	NA	NA
-21	27	NA	NA	NA	NA	NA	NA	NA	NA	NA	NA	NA	NA	NA	NA	0.00154393	NA	NA	NA	NA	NA	NA	NA	NA	NA	NA	NA	NA	NA	NA	NA	NA	NA	NA	NA	NA	NA	NA	NA	NA	NA	NA	NA	NA	NA	NA	NA	NA	NA
-18	18	NA	NA	NA	NA	NA	NA	NA	NA	NA	NA	NA	NA	NA	NA	0.0021335	NA	NA	NA	NA	NA	NA	NA	NA	NA	NA	NA	NA	NA	NA	NA	NA	NA	NA	NA	NA	NA	NA	NA	0.000397357	NA	NA	NA	NA	NA	NA	NA	NA	NA
-21	18	NA	0.00012608	NA	NA	NA	NA	NA	8.0999e-05	NA	NA	NA	NA	NA	NA	NA	NA	NA	NA	NA	NA	NA	NA	NA	NA	NA	NA	NA	NA	NA	NA	NA	NA	NA	NA	NA	NA	NA	NA	NA	NA	NA	NA	NA	NA	NA	NA	NA	NA
-18	15	NA	NA	NA	NA	NA	NA	NA	NA	NA	NA	NA	NA	NA	NA	NA	NA	NA	NA	NA	NA	NA	NA	NA	NA	NA	NA	NA	NA	NA	NA	NA	NA	NA	NA	NA	NA	NA	NA	NA	NA	NA	NA	NA	NA	NA	NA	NA	NA
-24	18	NA	NA	NA	NA	NA	NA	NA	NA	NA	NA	NA	NA	NA	NA	0.00212582	NA	NA	NA	NA	NA	NA	NA	NA	NA	NA	NA	NA	NA	NA	NA	NA	NA	NA	NA	NA	NA	NA	NA	NA	NA	NA	NA	NA	NA	NA	NA	NA	NA
-12	30	NA	NA	NA	NA	NA	NA	NA	NA	NA	NA	NA	NA	NA	NA	NA	NA	NA	NA	NA	NA	NA	NA	NA	NA	NA	NA	NA	NA	NA	NA	NA	NA	NA	NA	NA	NA	NA	NA	NA	NA	NA	NA	NA	NA	NA	NA	NA	NA
-12	24	0.000885882	NA	NA	NA	0.001548	NA	NA	NA	NA	NA	NA	NA	NA	NA	NA	NA	NA	NA	NA	NA	NA	NA	NA	NA	NA	NA	NA	NA	NA	NA	NA	NA	NA	NA	NA	NA	NA	NA	NA	NA	NA	NA	NA	NA	NA	NA	NA	NA
15	9	NA	NA	NA	NA	NA	NA	NA	NA	NA	NA	NA	NA	NA	NA	NA	NA	NA	NA	NA	NA	NA	NA	NA	NA	NA	NA	NA	NA	NA	NA	NA	NA	NA	NA	NA	NA	NA	NA	NA	NA	NA	NA	NA	NA	NA	NA	NA	NA
15	15	NA	NA	NA	NA	NA	NA	NA	NA	NA	NA	NA	NA	NA	NA	NA	NA	NA	NA	NA	NA	NA	NA	NA	NA	NA	NA	NA	NA	NA	NA	NA	NA	NA	NA	NA	NA	NA	NA	NA	NA	NA	NA	NA	NA	NA	NA	NA	NA
-15	27	NA	NA	NA	NA	NA	NA	NA	NA	NA	NA	NA	NA	NA	NA	NA	NA	NA	NA	NA	NA	NA	NA	NA	NA	NA	NA	NA	NA	NA	NA	NA	NA	NA	NA	NA	NA	NA	NA	NA	NA	NA	NA	NA	NA	NA	NA	NA	NA
-30	27	NA	NA	NA	NA	NA	NA	NA	NA	NA	NA	NA	NA	NA	NA	0.00170744	NA	NA	NA	NA	NA	NA	NA	NA	NA	NA	NA	NA	NA	NA	NA	NA	NA	NA	NA	NA	NA	NA	NA	NA	NA	NA	NA	NA	NA	NA	NA	NA	NA
-27	27	NA	NA	NA	NA	NA	NA	NA	NA	NA	NA	NA	NA	NA	NA	NA	NA	NA	NA	NA	NA	NA	NA	NA	NA	NA	NA	NA	NA	NA	NA	NA	NA	NA	NA	NA	NA	NA	NA	NA	NA	NA	NA	NA	NA	NA	NA	NA	NA
-18	36	NA	NA	NA	NA	NA	NA	NA	NA	NA	NA	NA	NA	NA	NA	NA	NA	NA	NA	NA	NA	NA	NA	NA	NA	NA	NA	NA	NA	NA	NA	NA	NA	NA	NA	NA	NA	NA	NA	NA	NA	NA	NA	NA	NA	NA	NA	NA	NA
0	6	NA	NA	NA	NA	NA	NA	NA	NA	NA	NA	NA	NA	NA	NA	NA	NA	NA	NA	NA	NA	NA	NA	NA	NA	NA	NA	NA	NA	NA	NA	NA	NA	NA	NA	NA	NA	NA	NA	NA	NA	NA	NA	NA	NA	NA	NA	NA	NA
3	36	NA	NA	NA	NA	NA	NA	NA	NA	NA	NA	NA	NA	NA	NA	NA	NA	NA	NA	NA	NA	NA	NA	NA	NA	NA	NA	NA	NA	NA	NA	NA	NA	NA	NA	NA	NA	NA	NA	NA	NA	NA	NA	NA	NA	NA	NA	NA	NA
6	48	NA	NA	NA	NA	NA	NA	NA	NA	NA	NA	NA	NA	NA	NA	NA	NA	NA	NA	NA	NA	NA	NA	NA	NA	NA	NA	NA	NA	NA	NA	NA	NA	NA	NA	NA	NA	NA	NA	NA	NA	NA	NA	NA	NA	NA	NA	NA	NA
3	6	NA	NA	NA	NA	NA	NA	NA	NA	NA	NA	NA	NA	NA	NA	NA	NA	NA	NA	NA	NA	NA	NA	NA	NA	NA	NA	NA	NA	NA	NA	NA	NA	NA	NA	NA	NA	NA	NA	NA	NA	NA	NA	NA	NA	NA	NA	NA	NA
-24	15	NA	NA	NA	NA	NA	NA	NA	NA	NA	NA	NA	NA	NA	NA	NA	NA	NA	NA	NA	NA	NA	NA	NA	NA	NA	NA	NA	NA	NA	NA	NA	NA	NA	NA	NA	NA	NA	NA	NA	NA	NA	NA	NA	NA	NA	NA	NA	NA
-18	12	0.000691909	0.000175045	NA	NA	0.00178605	0.000422648	NA	0.000113177	NA	NA	NA	NA	NA	NA	NA	NA	NA	NA	NA	NA	NA	NA	NA	NA	NA	NA	NA	NA	NA	NA	NA	NA	NA	NA	NA	NA	NA	NA	NA	NA	NA	NA	NA	NA	NA	NA	NA	NA
12	30	NA	NA	NA	NA	NA	NA	NA	NA	NA	NA	NA	NA	NA	NA	NA	NA	NA	NA	NA	NA	NA	NA	NA	NA	NA	NA	NA	NA	NA	NA	NA	NA	NA	NA	NA	NA	NA	NA	NA	NA	NA	NA	NA	NA	NA	NA	NA	NA
-3	30	NA	NA	NA	NA	NA	NA	NA	NA	NA	NA	NA	NA	NA	NA	NA	NA	NA	NA	NA	NA	NA	NA	NA	NA	NA	NA	NA	NA	NA	NA	NA	NA	NA	NA	NA	NA	NA	NA	NA	NA	NA	NA	NA	NA	NA	NA	NA	NA
6	-6	NA	NA	NA	NA	NA	NA	NA	NA	NA	NA	NA	NA	NA	NA	NA	NA	NA	NA	NA	NA	NA	NA	NA	NA	NA	NA	NA	NA	NA	NA	NA	NA	NA	NA	NA	NA	NA	NA	NA	NA	NA	NA	NA	NA	NA	NA	NA	NA
-30	21	NA	NA	NA	NA	NA	NA	NA	NA	NA	NA	NA	NA	NA	NA	NA	NA	NA	NA	NA	NA	NA	NA	NA	NA	NA	NA	NA	NA	NA	NA	NA	NA	NA	NA	NA	NA	NA	NA	NA	NA	NA	NA	NA	NA	NA	NA	NA	NA
-27	21	NA	NA	NA	NA	NA	NA	NA	NA	NA	NA	NA	NA	NA	NA	NA	NA	NA	NA	NA	NA	NA	NA	NA	NA	NA	NA	NA	NA	NA	NA	NA	NA	NA	NA	NA	NA	NA	NA	NA	NA	NA	NA	NA	NA	NA	NA	NA	NA
-18	33	NA	NA	NA	NA	NA	NA	NA	NA	NA	NA	NA	NA	NA	NA	NA	NA	NA	NA	NA	NA	NA	NA	NA	NA	NA	NA	NA	NA	NA	NA	NA	NA	NA	NA	NA	NA	NA	NA	NA	NA	NA	NA	NA	NA	NA	NA	NA	NA
0	15	NA	NA	NA	NA	NA	NA	NA	NA	NA	NA	NA	NA	NA	NA	NA	NA	NA	NA	NA	NA	NA	NA	NA	NA	NA	NA	NA	NA	NA	NA	NA	NA	NA	NA	NA	NA	NA	NA	NA	NA	NA	NA	NA	NA	NA	NA	NA	NA
12	39	NA	NA	NA	NA	NA	NA	NA	NA	NA	NA	NA	NA	NA	NA	NA	NA	NA	NA	NA	NA	NA	NA	NA	NA	NA	NA	NA	NA	NA	NA	NA	NA	NA	NA	NA	NA	NA	NA	NA	NA	NA	NA	NA	NA	NA	NA	NA	NA
12	-18	NA	NA	0.000688734	NA	NA	0.00117107	0.000726392	0.0012597	0.000899224	NA	NA	0.00065193	NA	NA	NA	NA	NA	NA	NA	NA	NA	NA	NA	NA	NA	NA	NA	NA	NA	NA	NA	NA	NA	NA	NA	NA	NA	NA	NA	NA	NA	NA	NA	NA	NA	NA	NA	NA
9	9	NA	NA	NA	NA	NA	0.0013184	0.000756333	NA	0.000420672	NA	NA	NA	NA	NA	NA	NA	NA	NA	NA	NA	NA	NA	NA	NA	NA	NA	NA	NA	NA	NA	NA	NA	NA	NA	NA	NA	NA	NA	NA	NA	NA	NA	NA	NA	NA	NA	NA	NA
9	-12	NA	NA	NA	NA	NA	0.00125857	0.000964699	NA	0.000686774	NA	NA	0.000730478	NA	NA	NA	NA	NA	NA	NA	NA	NA	NA	NA	NA	NA	NA	NA	NA	NA	NA	NA	NA	NA	NA	NA	NA	NA	NA	NA	NA	NA	NA	NA	NA	NA	NA	NA	NA
3	18	NA	NA	NA	NA	0.00197305	NA	NA	NA	NA	NA	NA	NA	NA	NA	NA	NA	NA	NA	NA	NA	NA	NA	NA	NA	NA	NA	NA	NA	NA	NA	NA	NA	NA	NA	NA	NA	NA	NA	NA	NA	NA	NA	NA	NA	NA	NA	NA	NA
33	3	NA	NA	NA	NA	NA	NA	NA	NA	NA	NA	NA	NA	NA	NA	NA	NA	NA	NA	NA	NA	NA	NA	NA	NA	NA	NA	NA	NA	NA	NA	NA	NA	NA	NA	NA	NA	NA	NA	NA	NA	NA	NA	NA	NA	NA	NA	NA	NA
9	6	NA	NA	NA	NA	NA	NA	NA	NA	NA	NA	NA	NA	NA	NA	NA	NA	NA	NA	NA	NA	NA	NA	NA	NA	NA	NA	NA	NA	NA	NA	NA	NA	NA	NA	NA	NA	NA	NA	NA	NA	NA	NA	NA	NA	NA	NA	NA	NA
9	27	NA	NA	NA	NA	NA	NA	NA	NA	NA	NA	NA	NA	NA	NA	NA	NA	NA	NA	NA	NA	NA	NA	NA	NA	NA	NA	NA	NA	NA	NA	NA	NA	NA	NA	NA	NA	NA	NA	NA	NA	NA	NA	NA	NA	NA	NA	NA	NA
27	-9	NA	NA	NA	NA	NA	NA	NA	NA	NA	NA	NA	NA	NA	NA	NA	NA	NA	NA	NA	NA	NA	NA	NA	NA	NA	NA	NA	NA	NA	NA	NA	NA	NA	NA	NA	NA	NA	NA	NA	NA	NA	NA	NA	NA	NA	NA	NA	NA
[truncated: 32 more columns]

## Sheet: Fig. 4
This tab contains the source data for Figure 4.
time	mean	median	upper	lower	group
0	649202.166194818	518672.90558795	1862625.13215765	163807.535832342	Khoisan
965.799979342288	451747.905382369	437258.105643216	855423.071713147	234389.591643038	Khoisan
1931.59995868458	286199.838934224	262724.150771665	508779.377423717	202259.344154343	Khoisan
2897.39993802686	262003.993868341	254790.387205038	374705.999727688	201305.276558647	Khoisan
3863.19991736915	258158.784864048	252851.253858866	351690.785544831	201280.859449102	Khoisan
4828.99989671144	256017.240857682	251765.81449769	341829.710843672	199830.178889787	Khoisan
5794.79987605373	254226.144929024	250739.444370429	335571.749225715	197191.399854178	Khoisan
6760.59985539602	251975.943166905	249526.343151943	328012.612646224	192443.053658519	Khoisan
7726.3998347383	249737.641245732	248293.633110243	320936.278236911	186713.315358228	Khoisan
8692.19981408059	247703.874122456	247250.687179134	315050.714807822	179721.947635361	Khoisan
9657.99979342288	245737.011968959	246206.340179137	310737.056025353	172172.196894318	Khoisan
10623.7997727652	243972.024387631	245276.820726136	307608.771831925	165503.215322086	Khoisan
11589.5997521075	242494.623868293	244485.416349649	305546.931325489	159918.008043556	Khoisan
12555.3997314497	241145.666869396	243773.42079122	303916.747667028	155201.514620984	Khoisan
13521.199710792	239991.16745187	243151.008265342	302700.321332527	151389.889072176	Khoisan
14486.9996901343	239077.84254744	242625.191405205	301862.076202785	148346.340627549	Khoisan
15452.7996694766	238314.419147728	242210.340409089	301086.359668258	145666.263216176	Khoisan
16418.5996488189	237608.777516833	241807.269826943	300494.027607664	143222.361732873	Khoisan
17384.3996281612	236971.449880689	241513.743724628	300059.903323258	140929.033310305	Khoisan
18350.1996075035	236220.895803954	241166.051114597	299622.594679235	138012.035262207	Khoisan
19315.9995868458	235443.8799785	240824.056528975	299270.58631931	134994.311788748	Khoisan
20281.7995661881	234629.428683687	240466.304764216	298886.502406235	131561.998150169	Khoisan
21247.5995455303	233748.709825368	240045.976064859	298551.794008091	128085.849669164	Khoisan
22213.3995248726	232839.522333301	239632.789992487	298120.206026659	124497.656814376	Khoisan
23179.1995042149	231986.069981231	239245.69424107	297695.889453956	121156.836308349	Khoisan
24144.9994835572	231270.348200667	238913.288937491	297414.932159232	118482.500758408	Khoisan
25110.7994628995	230626.973151983	238650.709149171	297181.420180628	116111.732871151	Khoisan
26076.5994422418	230061.090723517	238412.361419067	296907.424517388	113972.127513091	Khoisan
27042.3994215841	229506.014901766	238158.581732024	296725.665704346	112108.351182528	Khoisan
28008.1994009264	228956.778357592	237943.626147585	296569.78175074	109871.994141997	Khoisan
28973.9993802687	228409.008790285	237738.21446263	296470.489136743	107480.099812464	Khoisan
29939.7993596109	227828.338721976	237504.432952291	296328.429116092	105304.088794673	Khoisan
30905.5993389532	227165.244834024	237265.844861242	296176.657332665	102676.721990974	Khoisan
31871.3993182955	226414.554158305	236991.063715746	296033.715479517	99306.1794861386	Khoisan
32837.1992976378	225498.989304892	236645.839453954	295781.332404758	95357.6618955585	Khoisan
33802.9992769801	224418.427007332	236244.133941764	295510.057715042	90816.4977886341	Khoisan
34768.7992563224	223094.960883082	235750.193054741	295294.118993446	85885.0220438082	Khoisan
35734.5992356647	221492.258154228	235148.666837028	294967.755023251	79982.0031578015	Khoisan
36700.399215007	219480.264737841	234410.207025236	294614.580743348	73382.1002690957	Khoisan
37666.1991943492	217069.274223369	233560.166049819	294179.627950964	66571.3817977337	Khoisan
38631.9991736915	214258.835877737	232448.354841724	293539.663211849	60333.5984834822	Khoisan
39597.7991530338	210945.674855582	231194.257410289	292901.694632301	54496.1642062692	Khoisan
40563.5991323761	207205.746701278	229749.268238601	292237.235019453	49307.7244327618	Khoisan
41529.3991117184	202893.970880323	227888.62001392	291292.508371971	45063.2456094884	Khoisan
42495.1990910607	198208.285151647	225793.464914907	290420.006097814	41439.9123850804	Khoisan
43460.999070403	193117.294704179	223261.418346231	289446.025906999	38272.7315064476	Khoisan
44426.7990497452	187875.110873767	220424.982801823	288362.804959545	35630.1755811308	Khoisan
45392.5990290875	182837.945583608	217089.872106751	287286.792625792	33533.1377942513	Khoisan
46358.3990084298	178112.717769694	213292.426905991	286100.907728699	31999.0020812233	Khoisan
47324.1989877721	173590.076868878	209015.27548526	284964.201871133	30638.5558533931	Khoisan
48289.9989671144	169504.658121758	204286.025072503	283755.448664717	29512.1099880186	Khoisan
49255.7989464567	166310.616804154	199556.252661026	282595.562442731	28757.0413607383	Khoisan
50221.598925799	163936.559121905	195224.276068343	281725.462804989	28256.9013415678	Khoisan
51187.3989051412	162232.490494979	191322.837610232	280975.876757373	27919.7735051247	Khoisan
52153.1988844835	161066.604702909	188588.641411647	280476.822455056	27662.045241257	Khoisan
53118.9988638258	160303.578175489	186717.166479215	280250.854625088	27535.4225314158	Khoisan
54084.7988431681	159710.041878953	185078.337616534	280006.457052826	27412.4327699724	Khoisan
55050.5988225104	159289.240600233	183848.216492187	279841.697349389	27324.4451977905	Khoisan
56016.3988018527	159032.347423465	183014.509733163	279724.095712585	27284.180123763	Khoisan
56982.198781195	158856.821834005	182541.079303529	279664.861024299	27249.8594498369	Khoisan
57947.9987605373	158724.378731207	182164.514564047	279577.189371532	27224.625486694	Khoisan
58913.7987398795	158624.988577455	181871.323503525	279552.089099264	27204.6193785366	Khoisan
59879.5987192218	158569.953831311	181714.36299188	279545.916124171	27197.4445338253	Khoisan
60845.3986985641	158513.180653115	181508.185309748	279542.357898587	27190.2504935265	Khoisan
61811.1986779064	158476.774693591	181381.02718028	279540.247834371	27181.2741527318	Khoisan
62776.9986572487	158434.058970718	181240.550007463	279534.061520135	27169.4751504178	Khoisan
63742.798636591	158403.297239633	181133.793858707	279534.061520135	27156.9852629348	Khoisan
64708.5986159333	158380.936493514	181067.379946682	279534.061520135	27153.1171989962	Khoisan
65674.3985952755	158351.96917631	180934.972561629	279531.339649898	27146.1626723652	Khoisan
66640.1985746178	158320.482187113	180848.529536032	279531.339649898	27135.5567061946	Khoisan
67605.9985539601	158298.309783649	180760.792862759	279529.574521489	27128.3678383541	Khoisan
68571.7985333024	158269.776239848	180683.517804421	279529.574521489	27125.4107630983	Khoisan
69537.5985126447	158248.980018269	180617.915080851	279523.805484445	27121.2264964376	Khoisan
70503.398491987	158229.527362049	180556.037274888	279523.805484445	27112.7102844913	Khoisan
71469.1984713293	158214.957964339	180505.257860035	279523.805484445	27110.6932909556	Khoisan
72434.9984506716	158201.794617288	180468.702551617	279523.805484445	27105.2933782895	Khoisan
73400.7984300139	158185.11222677	180407.755467069	279523.805484445	27103.9796345312	Khoisan
74366.5984093562	158176.642179442	180387.791254536	279523.805484445	27103.4072493196	Khoisan
75332.3983886985	158169.38690186	180380.126340285	279523.805484445	27102.3913402639	Khoisan
76298.1983680408	158161.969082771	180348.245681332	279523.805484445	27100.338219141	Khoisan
77263.9983473831	158155.383745395	180330.069148318	279524.26397406	27096.1058299468	Khoisan
78229.7983267254	158151.952617695	180316.573551133	279529.574521489	27093.8468469172	Khoisan
79195.5983060677	158148.184156166	180296.408310354	279529.574521489	27091.796938866	Khoisan
80161.3982854099	158141.009718736	180273.263635535	279531.339649898	27089.4269412489	Khoisan
81127.1982647522	158136.788120696	180269.02472386	279531.339649898	27089.0085431871	Khoisan
82092.9982440945	158136.070409196	180266.001013982	279531.339649898	27089.0085431871	Khoisan
83058.7982234368	158138.807954868	180270.871102075	279531.339649898	27089.0085431871	Khoisan
84024.5982027791	158141.293772432	180271.004404963	279534.061520135	27086.8899043834	Khoisan
84990.3981821214	158144.698662763	180272.008941725	279534.061520135	27093.5961210357	Khoisan
85956.1981614637	158150.432448256	180276.234163961	279534.302105997	27094.6566908954	Khoisan
86921.998140806	158162.34551594	180306.907380348	279540.247834371	27099.4702246663	Khoisan
87887.7981201483	158187.287210673	180349.895225974	279540.247834371	27103.9796345312	Khoisan
88853.5980994906	158212.457358248	180405.579609113	279542.357898587	27110.6240672828	Khoisan
89819.3980788329	158259.83150408	180536.976773567	279545.916124171	27124.6700975626	Khoisan
90785.1980581752	158320.907726753	180707.553847798	279552.089099264	27135.6821860766	Khoisan
91750.9980375175	158402.666794377	180952.07368397	279567.032272454	27161.6124321509	Khoisan
92716.7980168598	158479.694580384	181188.461413181	279602.477647862	27186.7779134459	Khoisan
93682.5979962021	158606.197762579	181623.254635522	279635.092220958	27237.0004599158	Khoisan
94648.3979755443	158775.555180974	182114.569284918	279664.796913436	27302.4077825795	Khoisan
95614.1979548866	NA	NA	NA	NA	Khoisan
0	12308827.7539557	12650127.3349761	18123999.8428998	4575964.88838561	Niger-Congo + Mande
1603.14051239635	14374074.9260126	13700517.0142614	24392984.5866562	9430885.50622204	Niger-Congo + Mande
3206.28102479271	15852853.3222154	14243381.7215626	32800414.6199095	10725298.8860471	Niger-Congo + Mande
4809.42153718906	16115560.4380866	14306534.0531755	34933022.6882948	10032784.1643819	Niger-Congo + Mande
6412.56204958542	14147702.9432349	13683362.9656617	29473381.4223743	1421857.0656792	Niger-Congo + Mande
8015.70256198177	8046772.81109893	6069624.50860311	20087992.1539146	978957.11125514	Niger-Congo + Mande
9618.84307437813	2507021.76702048	2072041.61191603	8115005.7372221	792648.530396986	Niger-Congo + Mande
11221.9835867745	1709261.3529831	1582815.17325238	3980814.44748363	682423.246110884	Niger-Congo + Mande
12825.1240991708	1379537.73571065	1072311.94973905	2893742.7101877	575888.697850625	Niger-Congo + Mande
14428.2646115672	1113319.52071835	910866.968832275	2463555.39491629	497812.735052698	Niger-Congo + Mande
16031.4051239635	852157.130523862	777155.316756711	1918087.24749043	436935.437685219	Niger-Congo + Mande
17634.5456363599	736552.264807214	690069.346383691	1337371.89267348	402589.550754504	Niger-Congo + Mande
19237.6861487563	700772.716788303	650536.647478716	1226639.05138958	386649.039200992	Niger-Congo + Mande
20840.8266611526	694216.351857837	640963.373868188	1215944.73951749	381714.346402218	Niger-Congo + Mande
22443.967173549	692084.391705213	637014.599966609	1215714.23322067	378907.247358602	Niger-Congo + Mande
24047.1076859453	691160.374476631	635307.650318642	1215714.23322067	376913.784287839	Niger-Congo + Mande
25650.2481983417	690563.458675417	634539.728245223	1215714.23322067	375310.35687204	Niger-Congo + Mande
27253.388710738	690237.987950299	634308.712419336	1215714.23322067	374134.556249958	Niger-Congo + Mande
28856.5292231344	690004.41034991	633942.912179871	1215714.23322067	373349.934793306	Niger-Congo + Mande
30459.6697355307	689928.261136122	633870.471512097	1215714.23322067	373027.228570384	Niger-Congo + Mande
32062.8102479271	689900.79590131	633853.645229774	1215714.23322067	372890.468429948	Niger-Congo + Mande
33665.9507603235	689893.307828493	633853.645229774	1215714.23322067	372861.530684575	Niger-Congo + Mande
35269.0912727198	689892.302204817	633851.48317711	1215714.23322067	372857.37489108	Niger-Congo + Mande
36872.2317851162	689892.220208463	633851.48317711	1215714.23322067	372857.37489108	Niger-Congo + Mande
38475.3722975125	689891.265041534	633849.802189575	1215714.23322067	372856.493004645	Niger-Congo + Mande
40078.5128099089	689889.464516822	633845.276431693	1215714.23322067	372853.436028367	Niger-Congo + Mande
41681.6533223052	689888.446324473	633844.926141701	1215714.23322067	372851.675576621	Niger-Congo + Mande
43284.7938347016	689886.109031891	633842.558496254	1215714.23322067	372840.873767415	Niger-Congo + Mande
44887.9343470979	689883.752968314	633842.558496254	1215714.23322067	372830.383021263	Niger-Congo + Mande
46491.0748594943	689881.78389389	633842.558496254	1215714.23322067	372819.602873535	Niger-Congo + Mande
48094.2153718907	689880.351836467	633842.558496254	1215714.23322067	372809.684629256	Niger-Congo + Mande
49697.355884287	689877.349894191	633842.558496254	1215714.23322067	372802.694474043	Niger-Congo + Mande
51300.4963966834	689870.801903145	633839.112013956	1215714.23322067	372784.860227886	Niger-Congo + Mande
52903.6369090797	689867.263939946	633839.112013956	1215714.23322067	372771.086463547	Niger-Congo + Mande
54506.7774214761	689860.01303298	633839.112013956	1215714.23322067	372760.61567487	Niger-Congo + Mande
56109.9179338724	689849.182250202	633824.294419893	1215714.23322067	372707.698219818	Niger-Congo + Mande
57713.0584462688	689842.478904073	633824.294419893	1215714.23322067	372663.829920827	Niger-Congo + Mande
59316.1989586651	689836.379713741	633824.294419893	1215714.23322067	372642.21550632	Niger-Congo + Mande
60919.3394710615	689824.288643599	633823.603927154	1215714.23322067	372607.716833423	Niger-Congo + Mande
62522.4799834579	689812.100882148	633818.953111593	1215714.23322067	372551.58400089	Niger-Congo + Mande
64125.6204958542	689794.259017747	633818.953111593	1215714.23322067	372501.50507953	Niger-Congo + Mande
65728.7610082506	689779.861010677	633812.157600192	1215714.23322067	372430.652221518	Niger-Congo + Mande
67331.9015206469	689762.768839753	633812.157600192	1215714.23322067	372386.169562927	Niger-Congo + Mande
68935.0420330433	689749.883835157	633812.157600192	1215714.23322067	372318.170615701	Niger-Congo + Mande
70538.1825454396	689739.49097453	633812.157600192	1215714.23322067	372271.753984991	Niger-Congo + Mande
72141.323057836	689726.501248775	633812.157600192	1215714.23322067	372241.828651343	Niger-Congo + Mande
73744.4635702323	689709.718791193	633812.157600192	1215714.23322067	372177.865770322	Niger-Congo + Mande
75347.6040826287	689695.028958105	633812.157600192	1215714.23322067	372139.756985159	Niger-Congo + Mande
76950.744595025	689678.648314327	633812.157600192	1215714.23322067	372100.898875369	Niger-Congo + Mande
78553.8851074214	689656.008165937	633812.157600192	1215714.23322067	372047.56367318	Niger-Congo + Mande
80157.0256198177	689620.082435536	633812.157600192	1215714.23322067	371908.310004956	Niger-Congo + Mande
81760.1661322141	689588.68953821	633812.157600192	1215714.23322067	371822.825960822	Niger-Congo + Mande
83363.3066446104	689554.51699087	633812.157600192	1215714.23322067	371728.344664613	Niger-Congo + Mande
84966.4471570068	689534.044909068	633812.157600192	1215714.23322067	371670.743654121	Niger-Congo + Mande
86569.5876694031	689517.459223018	633812.157600192	1215714.23322067	371611.631388224	Niger-Congo + Mande
88172.7281817995	689494.154320921	633812.157600192	1215714.23322067	371507.238344107	Niger-Congo + Mande
89775.8686941958	689457.740281024	633812.157600192	1215714.23322067	371380.272070288	Niger-Congo + Mande
91379.0092065921	689410.964631401	633812.157600192	1215714.23322067	371204.853843638	Niger-Congo + Mande
92982.1497189885	689381.653467855	633812.157600192	1215714.23322067	371123.160703978	Niger-Congo + Mande
94585.2902313848	689354.353757878	633812.157600192	1215714.23322067	371068.071797819	Niger-Congo + Mande
96188.4307437812	689331.630261939	633812.157600192	1215714.23322067	371018.423414635	Niger-Congo + Mande
97791.5712561775	689320.630406469	633812.157600192	1215714.23322067	370990.468615992	Niger-Congo + Mande
99394.7117685739	689318.857143152	633812.157600192	1215714.23322067	370979.55587318	Niger-Congo + Mande
100997.85228097	689317.505976991	633812.157600192	1215714.23322067	370978.524558355	Niger-Congo + Mande
102600.992793367	689315.265967986	633812.157600192	1215714.23322067	370964.686706216	Niger-Congo + Mande
104204.133305763	689313.586499586	633812.157600192	1215714.23322067	370950.820608889	Niger-Congo + Mande
105807.273818159	689313.586499586	633812.157600192	1215714.23322067	370950.820608889	Niger-Congo + Mande
107410.414330556	689312.704943832	633812.157600192	1215714.23322067	370949.927238476	Niger-Congo + Mande
109013.554842952	689312.704943832	633812.157600192	1215714.23322067	370949.927238476	Niger-Congo + Mande
110616.695355348	689312.385342278	633812.157600192	1215714.23322067	370949.927238476	Niger-Congo + Mande
112219.835867745	689312.385342278	633812.157600192	1215714.23322067	370949.927238476	Niger-Congo + Mande
113822.976380141	689312.385342278	633812.157600192	1215714.23322067	370949.927238476	Niger-Congo + Mande
115426.116892537	689312.385342278	633812.157600192	1215714.23322067	370949.927238476	Niger-Congo + Mande
117029.257404934	689312.385342278	633812.157600192	1215714.23322067	370949.927238476	Niger-Congo + Mande
118632.39791733	689312.385342278	633812.157600192	1215714.23322067	370949.927238476	Niger-Congo + Mande
120235.538429726	689312.385342278	633812.157600192	1215714.23322067	370949.927238476	Niger-Congo + Mande
121838.678942123	689312.385342278	633812.157600192	1215714.23322067	370949.927238476	Niger-Congo + Mande
123441.819454519	689312.385342278	633812.157600192	1215714.23322067	370949.927238476	Niger-Congo + Mande
125044.959966915	689312.385342278	633812.157600192	1215714.23322067	370949.927238476	Niger-Congo + Mande
126648.100479312	689312.385342278	633812.157600192	1215714.23322067	370949.927238476	Niger-Congo + Mande
128251.240991708	689312.385342278	633812.157600192	1215714.23322067	370949.927238476	Niger-Congo + Mande
129854.381504105	689311.79790543	633812.157600192	1215714.23322067	370947.676008896	Niger-Congo + Mande
131457.522016501	689312.057848806	633812.157600192	1215714.23322067	370947.676008896	Niger-Congo + Mande
133060.662528897	689311.689205751	633812.157600192	1215714.23322067	370947.676008896	Niger-Congo + Mande
134663.803041294	689311.689205751	633812.157600192	1215714.23322067	370947.676008896	Niger-Congo + Mande
136266.94355369	689311.689205751	633812.157600192	1215714.23322067	370947.676008896	Niger-Congo + Mande
137870.084066086	689311.478664116	633808.819893777	1215714.23322067	370945.873011458	Niger-Congo + Mande
139473.224578483	689311.168156946	633808.819893777	1215714.23322067	370945.873011458	Niger-Congo + Mande
141076.365090879	689315.530933975	633830.24272215	1215714.23322067	370947.676008896	Niger-Congo + Mande
142679.505603275	689322.66553829	633844.926141701	1215738.49920459	370945.873011458	Niger-Congo + Mande
144282.646115672	689333.839081408	633869.677650472	1215754.34090455	370940.753011132	Niger-Congo + Mande
145885.786628068	689345.579010296	633892.324446126	1215738.49920459	370938.593162248	Niger-Congo + Mande
147488.927140464	689355.110520678	633878.657978505	1215777.98543091	370938.593162248	Niger-Congo + Mande
149092.067652861	689361.682532292	633892.324446126	1215770.87104829	370938.593162248	Niger-Congo + Mande
150695.208165257	689367.560999276	633870.471512097	1215770.87104829	370950.820608889	Niger-Congo + Mande
152298.348677653	689376.506080023	633839.112013956	1215882.3585727	370950.820608889	Niger-Congo + Mande
153901.48919005	689374.83685408	633711.114029866	1215945.07956914	370997.771855468	Niger-Congo + Mande
155504.629702446	689394.765971509	633661.228526803	1215960.62703036	371014.415563158	Niger-Congo + Mande
157107.770214842	689447.050391483	633661.228526803	1216212.50620015	371054.176832043	Niger-Congo + Mande
158710.910727239	689472.898887668	633564.633548753	1216441.70228291	371131.618478607	Niger-Congo + Mande
0	3963897.95064937	4002158.08559175	5401398.4877768	1768737.19648394	Afro-Asiatic
1564.55842907271	4129680.74704451	4115197.69147317	5167505.41201034	3052517.91250226	Afro-Asiatic
3129.11685814541	4249115.97548939	4171834.25160888	5476404.04214078	3454095.91913706	Afro-Asiatic
4693.67528721812	4275971.20989072	4187163.38911195	5571850.64752393	3496537.43312783	Afro-Asiatic
6258.23371629083	4254081.89953177	4182658.69679748	5461794.74499276	3466016.98995237	Afro-Asiatic
7822.79214536353	4223477.32530608	4170944.76488752	5394853.25808476	3360162.60281454	Afro-Asiatic
9387.35057443624	4197286.73365729	4157136.95250228	5415255.65059679	3097509.36974901	Afro-Asiatic
10951.9090035089	4145313.69278838	4137228.7594406	5443027.34777515	2569166.38704332	Afro-Asiatic
12516.4674325816	3795830.78087922	4036190.14639094	5368864.03225608	1225489.66765491	Afro-Asiatic
14081.0258616544	2448199.55427463	1476229.8024952	4868551.96842974	974863.498580868	Afro-Asiatic
15645.5842907271	1358589.77046427	1187303.66716927	3890032.56123992	848497.989475731	Afro-Asiatic
17210.1427197998	1181591.74424288	1160175.4065154	1676120.63104994	827353.231739044	Afro-Asiatic
18774.7011488725	1157546.3337707	1153698.0453792	1520209.25568748	817144.817380078	Afro-Asiatic
20339.2595779452	1148787.16350798	1150494.3413353	1489625.25274309	808899.563757061	Afro-Asiatic
21903.8180070179	1144235.65780673	1148365.32008325	1475609.57054917	803357.546547722	Afro-Asiatic
23468.3764360906	1140660.83547081	1146410.60841985	1466894.92762541	798130.742573181	Afro-Asiatic
25032.9348651633	1137470.00270763	1144405.69282877	1460896.46084533	792428.634964457	Afro-Asiatic
26597.493294236	1133684.21685553	1141926.55852307	1455079.204586	786140.787864613	Afro-Asiatic
28162.0517233087	1129539.82249579	1139184.69978455	1449142.9457935	778887.109688428	Afro-Asiatic
29726.6101523814	1125170.07503874	1136356.53701927	1443917.37409046	769059.956026328	Afro-Asiatic
31291.1685814541	1120750.21623508	1133580.34070358	1438871.94734284	756595.158938678	Afro-Asiatic
32855.7270105268	1115012.86684868	1130101.44957257	1433284.08231021	738000.34744441	Afro-Asiatic
34420.2854395995	1107584.93291044	1125794.31541205	1428003.68342698	706818.004684433	Afro-Asiatic
35984.8438686722	1097861.885681	1120171.18209855	1421908.42720035	663174.083110272	Afro-Asiatic
37549.4022977449	1086840.28047103	1114214.92446406	1417156.3543456	615578.637554001	Afro-Asiatic
39113.9607268176	1071788.33163746	1105899.34243485	1411743.08645638	559042.102431892	Afro-Asiatic
40678.5191558904	1051738.40319307	1095019.2158738	1404829.34040036	501092.535291944	Afro-Asiatic
42243.0775849631	1025599.50025354	1079929.88736976	1396920.19566973	434811.028482402	Afro-Asiatic
43807.6360140358	990163.283702411	1058620.79055384	1386626.87848531	364553.333551217	Afro-Asiatic
45372.1944431085	945012.833157436	1026320.96599702	1374380.66725748	314365.166808008	Afro-Asiatic
46936.7528721812	892218.195490763	978400.445938538	1359270.65752817	279687.605896354	Afro-Asiatic
48501.3113012539	831085.646907698	908723.334744929	1339699.15976255	252853.268995198	Afro-Asiatic
50065.8697303266	767771.8634527	825535.368289632	1318697.35283786	233030.013716866	Afro-Asiatic
51630.4281593993	697974.75894683	685085.407559437	1291193.18139576	215649.223163065	Afro-Asiatic
53194.986588472	631314.920156891	545450.04972781	1260229.38827849	202563.821728409	Afro-Asiatic
54759.5450175447	570991.43223424	443030.743485794	1224157.2083533	192212.737554357	Afro-Asiatic
56324.1034466174	522023.36727449	378566.949373897	1183997.06968276	184114.472007088	Afro-Asiatic
57888.6618756901	486797.750047527	346041.453798121	1141508.66396943	178065.472340223	Afro-Asiatic
59453.2203047628	459982.183183716	326641.434241767	1098567.28869513	172995.405352817	Afro-Asiatic
61017.7787338355	437736.547062401	312606.054891218	1059009.55440304	167663.736104008	Afro-Asiatic
62582.3371629082	420740.800102761	302163.078375641	1030550.59009283	162531.471761082	Afro-Asiatic
64146.8955919809	405550.916736962	292925.659218799	1010971.65247557	156995.777745148	Afro-Asiatic
65711.4540210537	390346.132212578	283779.625410292	995870.728065587	149671.547480685	Afro-Asiatic
67276.0124501264	375466.001446989	274986.26167898	983325.760590187	142230.508613612	Afro-Asiatic
68840.5708791991	361100.401984869	266897.757244197	972401.388514663	134766.016479779	Afro-Asiatic
70405.1293082718	349780.154733436	260635.547757492	965390.429401331	129149.43468837	Afro-Asiatic
71969.6877373445	340734.984945065	255522.750912507	960666.493189588	124605.748240613	Afro-Asiatic
73534.2461664172	334143.784704395	251852.91292903	956388.12183539	121740.666657061	Afro-Asiatic
75098.8045954899	330316.351754126	249628.314207653	954727.080864532	119868.608216284	Afro-Asiatic
76663.3630245626	327747.581540891	248154.220102339	953757.973189202	118625.187648833	Afro-Asiatic
78227.9214536354	326275.474899872	247308.787401039	952967.805507391	117893.00367397	Afro-Asiatic
79792.4798827081	325271.622870881	246618.858276369	952291.321347432	117361.288111058	Afro-Asiatic
81357.0383117808	324617.540373836	246138.009505244	952047.887820136	116958.563204664	Afro-Asiatic
82921.5967408535	324106.231482742	245790.518755908	951869.337811837	116645.230587373	Afro-Asiatic
84486.1551699262	323685.474493147	245458.773697453	951753.005309747	116249.548144786	Afro-Asiatic
86050.7135989989	323340.844586909	245200.267390216	951597.992184712	115965.594264802	Afro-Asiatic
87615.2720280716	323053.622088664	244962.341308228	951560.041403218	115601.772555167	Afro-Asiatic
89179.8304571443	322731.336298522	244694.985974701	951554.487915428	115270.383138238	Afro-Asiatic
90744.3888862171	322478.399971638	244459.954398198	951554.487915428	114900.792910332	Afro-Asiatic
92308.9473152898	322209.662910455	244237.753614225	951554.487915428	114498.151689547	Afro-Asiatic
93873.5057443625	321900.047377341	243987.715174615	951554.487915428	114050.295423749	Afro-Asiatic
95438.0641734352	321584.132056716	243691.380093561	951554.487915428	113479.876084403	Afro-Asiatic
97002.6226025079	321242.112261666	243398.123693622	951554.487915428	112772.168543117	Afro-Asiatic
98567.1810315806	320865.089717723	243082.408059737	951554.487915428	112030.742457154	Afro-Asiatic
100131.739460653	320321.204110856	242626.104968666	951554.487915428	110741.583695847	Afro-Asiatic
101696.297889726	319735.204916512	242148.293728082	951554.487915428	109486.706491575	Afro-Asiatic
103260.856318799	319149.775345539	241643.790017795	951554.487915428	107931.676725915	Afro-Asiatic
104825.414747871	318569.198741955	241142.055489992	951554.487915428	106551.735995875	Afro-Asiatic
106389.973176944	317970.198975725	240640.82198142	951554.487915428	105095.95557891	Afro-Asiatic
107954.531606017	317446.687332671	240215.091360666	951554.487915428	103710.795441886	Afro-Asiatic
109519.09003509	316904.103071977	239789.13547565	951554.487915428	102124.575177457	Afro-Asiatic
111083.648464162	316423.463577427	239420.935462479	951554.487915428	100733.381657511	Afro-Asiatic
112648.206893235	315957.476596204	239020.040486651	951554.487915428	99352.0393517212	Afro-Asiatic
114212.765322308	315549.634714336	238695.04079073	951554.487915428	98049.9084537284	Afro-Asiatic
115777.32375138	315175.495855523	238384.388112035	951554.487915428	96779.3548260021	Afro-Asiatic
117341.882180453	314877.452095829	238159.598377934	951554.487915428	95700.7784613679	Afro-Asiatic
118906.440609526	314604.867099164	237973.540285759	951554.487915428	94626.2795821726	Afro-Asiatic
120470.999038599	314311.529188846	237724.610831319	951554.487915428	93456.8291600554	Afro-Asiatic
122035.557467671	314023.981412078	237509.205297437	951554.487915428	92269.959972643	Afro-Asiatic
123600.115896744	313708.141838924	237271.04476647	951554.487915428	90818.2476360449	Afro-Asiatic
125164.674325817	313391.095391347	237022.308555807	951554.487915428	89233.2559142466	Afro-Asiatic
126729.232754889	313034.311173175	236736.777864199	951554.487915428	87431.1745301852	Afro-Asiatic
128293.791183962	312724.774158461	236476.327157172	951554.487915428	85798.5601816721	Afro-Asiatic
129858.349613035	312304.135034963	236176.936927763	951554.487915428	83270.9156791274	Afro-Asiatic
131422.908042108	311872.313594478	235848.746797347	951554.487915428	80731.1326191996	Afro-Asiatic
132987.46647118	311489.691963901	235565.113442908	951554.487915428	78522.594269227	Afro-Asiatic
134552.024900253	311119.029367409	235288.859047222	951554.487915428	76315.4116943445	Afro-Asiatic
136116.583329326	310775.667740935	235023.810157615	951554.487915428	74321.4607467106	Afro-Asiatic
137681.141758398	310413.56732124	234732.884756381	951554.487915428	72118.8945686325	Afro-Asiatic
139245.700187471	310112.696055461	234518.94389851	951554.487915428	70362.1352300426	Afro-Asiatic
140810.258616544	309868.421023567	234337.699664728	951554.487915428	68949.1839923671	Afro-Asiatic
142374.817045616	309633.57363977	234173.613423703	951560.041403218	67804.776685312	Afro-Asiatic
143939.375474689	309473.267816364	234006.529212904	951610.472486586	66637.5479335679	Afro-Asiatic
145503.933903762	309336.438056341	233888.428282413	951697.42529864	65639.727818851	Afro-Asiatic
147068.492332835	309286.733005892	233830.833129593	951732.911299523	64976.4204771488	Afro-Asiatic
148633.050761907	309330.599357892	233830.794844835	951770.039276915	64422.5242080585	Afro-Asiatic
150197.60919098	309486.661937523	233864.652328662	951869.337811837	63965.6595039164	Afro-Asiatic
151762.167620053	309815.769362693	233976.486449922	952050.835394776	63692.9891012888	Afro-Asiatic
153326.726049125	310282.785027632	234200.703186471	952412.848380348	63444.1689850719	Afro-Asiatic
154891.284478198	NA	NA	NA	NA	Afro-Asiatic
0	834973.079005729	820891.185474025	1344012.20622032	360395.934162851	Nilo-Saharan
1259.37174946104	836548.06690057	842173.978335355	1160734.29269814	476502.058340102	Nilo-Saharan
2518.74349892208	865131.097730435	862589.425503362	1171166.71837523	558489.711667856	Nilo-Saharan
3778.11524838312	886639.811460566	876937.978676327	1196782.21260876	624321.590563951	Nilo-Saharan
5037.48699784416	900327.77010766	885893.572819139	1220411.40834688	661555.164881682	Nilo-Saharan
6296.8587473052	908402.135307751	891231.038659468	1237234.8410797	678164.51349034	Nilo-Saharan
7556.23049676623	913157.165517238	894464.21977475	1249070.22735965	685582.876904943	Nilo-Saharan
8815.60224622727	915862.358375177	896342.639777068	1255922.16269007	689008.42059144	Nilo-Saharan
10074.9739956883	917171.018683772	897255.931519848	1260157.11429422	689938.194207486	Nilo-Saharan
11334.3457451494	917442.987668062	897526.129626385	1261952.69765138	689039.718756825	Nilo-Saharan
12593.7174946104	916947.459317495	897329.259887822	1262393.34862469	686197.684095366	Nilo-Saharan
13853.0892440714	915788.000924508	896709.908084335	1261452.87530727	681838.878946669	Nilo-Saharan
15112.4609935325	914175.926232743	895844.600856256	1260279.21884895	675789.254153465	Nilo-Saharan
16371.8327429935	912528.466476589	894836.366995511	1260422.37948831	668244.340805635	Nilo-Saharan
17631.2044924545	910759.970854138	893768.384933521	1261249.32165216	658144.018659198	Nilo-Saharan
18890.5762419156	909059.936752329	892618.599364829	1263395.0664878	646004.320123416	Nilo-Saharan
20149.9479913766	907329.40752133	891356.874188372	1267056.18930352	631799.573066262	Nilo-Saharan
21409.3197408377	905565.912928595	890087.272868624	1271585.72571294	614204.255803678	Nilo-Saharan
22668.6914902987	903486.518107103	888679.08107546	1276917.53129993	593510.730268981	Nilo-Saharan
23928.0632397597	900624.619177173	886917.484026045	1281243.85999221	568030.020067321	Nilo-Saharan
25187.4349892208	896792.397258563	884684.076080232	1285122.40771782	538367.251904877	Nilo-Saharan
26446.8067386818	891310.669614955	881748.957117726	1287280.91108667	502731.662506931	Nilo-Saharan
27706.1784881429	883607.697666453	877952.212483954	1287520.95085759	462417.976008478	Nilo-Saharan
28965.5502376039	872748.150140756	872644.790075809	1285657.80081882	419632.506346532	Nilo-Saharan
30224.9219870649	857450.364004864	865164.772484199	1280961.37294162	376933.163226758	Nilo-Saharan
31484.293736526	836398.944163064	854793.381393551	1272195.1571356	338214.751325356	Nilo-Saharan
32743.665485987	808600.164470567	840230.399506028	1258866.88481919	305873.167093682	Nilo-Saharan
34003.0372354481	773439.281417137	819237.368406169	1240270.40734776	278341.842654537	Nilo-Saharan
35262.4089849091	732004.993455801	789036.205756057	1216653.76906115	255863.58153482	Nilo-Saharan
36521.7807343701	686515.803945341	741647.851087396	1190451.82260746	237558.893300703	Nilo-Saharan
37781.1524838312	638945.849255114	646528.868178948	1161815.30756908	222223.805339861	Nilo-Saharan
39040.5242332922	591132.496723552	520416.20549707	1131800.40769333	208862.290467327	Nilo-Saharan
40299.8959827533	544536.332048035	445000.885490847	1100102.53308207	197528.691848453	Nilo-Saharan
41559.2677322143	500696.394203188	399411.811769427	1066921.73999806	187605.436979076	Nilo-Saharan
42818.6394816753	460769.27004468	368666.96240345	1030900.29273282	179080.197343501	Nilo-Saharan
44078.0112311364	426144.36694167	346878.998729689	991131.967644223	171648.063417821	Nilo-Saharan
45337.3829805974	397236.394699566	330929.304157332	949146.49690142	165426.859235223	Nilo-Saharan
46596.7547300584	374609.865613315	319177.05521778	905182.427874014	160473.165824802	Nilo-Saharan
47856.1264795195	357374.863565584	310421.838334081	859927.474214351	156005.715825388	Nilo-Saharan
49115.4982289805	344287.140751747	303716.58510232	817495.500522795	152158.517806508	Nilo-Saharan
50374.8699784416	334426.566454571	298451.180212829	777492.299480533	148681.133383171	Nilo-Saharan
51634.2417279026	326892.828104397	294136.659692796	742806.560101338	145325.40958423	Nilo-Saharan
52893.6134773636	320721.820885121	290340.239034379	713036.614053112	142085.095274043	Nilo-Saharan
54152.9852268247	315451.937121769	286877.679722331	688266.361318067	138723.89575781	Nilo-Saharan
55412.3569762857	310887.302334787	283690.147351814	668427.771287464	135254.828046393	Nilo-Saharan
56671.7287257468	306694.339734978	280683.073797093	652483.227452919	131565.759665192	Nilo-Saharan
57931.1004752078	302697.389896642	277642.048144416	639893.67010581	127451.460259372	Nilo-Saharan
59190.4722246688	298671.96377638	274463.066020015	628867.495737168	123038.900482739	Nilo-Saharan
60449.8439741299	294284.079137248	270941.85418441	618385.734444941	117825.246864815	Nilo-Saharan
61709.2157235909	289454.678726364	266945.946085524	608242.555076186	111941.678858513	Nilo-Saharan
62968.587473052	284056.682488821	262366.975940345	598636.521257145	105626.956879362	Nilo-Saharan
64227.959222513	277698.203711349	256839.292092359	588493.812619802	99110.9849710208	Nilo-Saharan
65487.330971974	270474.29019323	250405.163066952	576851.082294775	92819.5585746623	Nilo-Saharan
66746.7027214351	262395.734498043	243107.173942328	563655.953302821	87134.7953864719	Nilo-Saharan
68006.0744708961	253650.774536883	235052.246209267	548848.779832945	81964.1831543564	Nilo-Saharan
69265.4462203572	244595.548807411	226702.095421132	533058.336897398	77499.7553821751	Nilo-Saharan
70524.8179698182	235294.968247793	217998.530528478	515810.340698842	73651.7436387483	Nilo-Saharan
71784.1897192793	226274.742541301	209419.435754784	497697.639694099	70379.2866112607	Nilo-Saharan
73043.5614687403	217646.958464861	201144.242080781	479649.878570311	67557.870850049	Nilo-Saharan
74302.9332182014	209820.327203008	193447.158044856	463109.765612697	65131.4868083389	Nilo-Saharan
75562.3049676624	202753.608344484	186550.339152344	446971.291208983	63010.7615141407	Nilo-Saharan
76821.6767171235	196519.140688483	180255.736417062	432565.945277947	61228.5209011023	Nilo-Saharan
78081.0484665845	191093.882979568	174709.73572635	419899.845612042	59571.8251892442	Nilo-Saharan
79340.4202160455	186332.230401277	169736.026509532	409503.74207486	57988.2358026606	Nilo-Saharan
80599.7919655066	182092.721709695	165152.541953211	401069.458370765	56471.6368016085	Nilo-Saharan
81859.1637149676	178124.285349645	160762.811393652	393454.888123145	54990.766023668	Nilo-Saharan
83118.5354644287	174320.729677463	156482.055874915	386890.322766556	53298.3244054419	Nilo-Saharan
84377.9072138897	170497.774465024	152089.584277817	380633.787394305	51540.5266622591	Nilo-Saharan
85637.2789633508	166608.828415972	147713.612053971	374445.253937807	49751.1318822403	Nilo-Saharan
86896.6507128118	162739.315719752	143391.85768396	368391.361425923	47937.4026080346	Nilo-Saharan
88156.0224622729	158733.940659851	138987.924549147	362132.175353701	46093.2785244037	Nilo-Saharan
89415.3942117339	154721.80252745	134693.105959578	355766.539035863	44317.3732293944	Nilo-Saharan
90674.765961195	150711.27554506	130542.516109843	349063.028403709	42606.8584151293	Nilo-Saharan
91934.137710656	146848.433968381	126776.708546684	342259.101741677	41001.8306355912	Nilo-Saharan
93193.5094601171	143183.703193629	123286.320260931	335456.090466848	39553.8051731094	Nilo-Saharan
94452.8812095781	139799.979917113	120206.847032807	328698.505560217	38305.413682739	Nilo-Saharan
95712.2529590391	136713.53394664	117424.973370328	322259.50108698	37234.8107386465	Nilo-Saharan
96971.6247085002	133899.473172389	115018.076502133	316022.51363542	36360.5383586975	Nilo-Saharan
98230.9964579612	131481.958468927	113014.109699386	310345.763150724	35606.9105243054	Nilo-Saharan
99490.3682074223	129415.004953097	111324.651950835	305338.000138629	34958.2768851096	Nilo-Saharan
100749.739956883	127652.42382835	109929.073524987	300976.451258001	34408.0554509998	Nilo-Saharan
102009.111706344	126172.322543605	108763.421182278	297303.559779676	33938.6004584754	Nilo-Saharan
103268.483455805	124958.278088523	107807.597512957	294450.224133239	33516.1742204852	Nilo-Saharan
104527.855205266	123944.493483788	106996.164660874	291890.820131136	33130.9748028533	Nilo-Saharan
105787.226954728	123083.332874943	106302.666375981	289915.0924476	32756.1074983899	Nilo-Saharan
107046.598704189	122349.519549802	105712.263349321	288283.897548705	32426.8609930555	Nilo-Saharan
108305.97045365	121718.156437293	105195.255371304	286995.484413109	32039.5163548853	Nilo-Saharan
109565.342203111	121155.692437658	104730.811906943	285930.581269355	31666.979516665	Nilo-Saharan
110824.713952572	120626.750073366	104295.174910699	285006.185811991	31276.207807169	Nilo-Saharan
112084.085702033	120123.275481158	103870.279495786	284145.584597882	30881.4343794904	Nilo-Saharan
113343.457451494	119644.417445085	103459.052932742	283392.652755412	30459.9180261192	Nilo-Saharan
114602.829200955	119178.840605734	103059.581042225	282667.341288491	30001.2902534446	Nilo-Saharan
115862.200950416	118715.133708811	102654.808347844	282062.203770196	29505.0662565346	Nilo-Saharan
117121.572699877	118238.379688569	102250.903862771	281454.264387678	28959.5660963331	Nilo-Saharan
118380.944449338	117780.025541991	101863.900922402	280868.304743464	28402.4672980815	Nilo-Saharan
119640.316198799	117340.218006666	101482.987626364	280362.306988104	27847.3034423637	Nilo-Saharan
120899.68794826	116891.537367529	101109.124597311	279799.14416222	27244.0142574277	Nilo-Saharan
122159.059697721	116482.672752756	100770.130760964	279362.657456953	26606.4294215621	Nilo-Saharan
123418.431447182	116127.997931096	100490.318189473	278972.24643263	26038.4744330921	Nilo-Saharan
124677.803196643	NA	NA	NA	NA	Nilo-Saharan
0	773388.941391442	726670.048038395	1386211.10175094	312305.613479958	Afrikaans 1
784.904306369801	776802.567350827	738642.432691179	1265788.31110092	485638.298761636	Afrikaans 1
1569.8086127396	772575.588395481	739327.476568345	1242824.03696078	494563.382486323	Afrikaans 1
2354.7129191094	767881.707226916	736421.408450671	1235404.96089965	483927.350619056	Afrikaans 1
3139.6172254792	759249.277344895	729544.871486171	1237585.76105386	451327.558183215	Afrikaans 1
3924.521531849	739630.26367652	715478.203756827	1230348.82196577	368442.808724865	Afrikaans 1
4709.4258382188	699813.941691573	689438.569991705	1199280.29125064	282889.401413354	Afrikaans 1
5494.33014458861	627004.788044648	635754.467760452	1129139.53994175	237108.581539116	Afrikaans 1
6279.23445095841	530769.377431304	526105.902322011	1031558.24256268	208761.216674678	Afrikaans 1
7064.13875732821	436253.397854036	339569.262350215	930038.114900685	191138.057902448	Afrikaans 1
7849.04306369801	362492.683016329	284325.442528879	822891.913928437	181895.904714506	Afrikaans 1
8633.94737006781	314707.992027729	264772.962881896	720767.977631093	176224.775916429	Afrikaans 1
9418.85167643761	287283.15248564	255287.563505526	631513.439574675	173154.004520808	Afrikaans 1
10203.7559828074	271526.949575654	249814.198662347	553833.851102278	170699.255971956	Afrikaans 1
10988.6602891772	261003.333717784	245771.83657799	478093.748650231	168409.677584793	Afrikaans 1
11773.564595547	254288.518951237	242784.601077787	428989.949731869	166502.706325888	Afrikaans 1
12558.4689019168	249747.155255565	240642.962428817	397641.735422942	164836.210008364	Afrikaans 1
13343.3732082866	246047.651081326	238865.109500673	375631.18432765	163094.114575574	Afrikaans 1
14128.2775146564	243277.927724368	237380.474096094	360614.44014421	161627.337972504	Afrikaans 1
14913.1818210262	241269.241116421	236198.610112217	352535.010072485	160192.788617131	Afrikaans 1
15698.086127396	239571.555271473	235190.238531323	346464.886214635	158847.549913345	Afrikaans 1
16482.9904337658	238095.399729563	234267.538693195	341381.589365805	157504.497734376	Afrikaans 1
17267.8947401356	236963.381346094	233489.944796551	338094.847285517	156298.8291994	Afrikaans 1
18052.7990465054	236090.928602442	232902.512484148	335753.101482388	155278.317935936	Afrikaans 1
18837.7033528752	235405.203533802	232420.483520732	334386.641593964	154392.065394647	Afrikaans 1
19622.607659245	234852.47166185	232024.39917008	333301.576571915	153577.879500398	Afrikaans 1
20407.5119656148	234424.032049406	231689.412644902	332494.613748522	152907.358573144	Afrikaans 1
21192.4162719846	234051.248177949	231362.885726317	331925.384833894	152151.207618705	Afrikaans 1
21977.3205783544	233739.939569284	231104.889836881	331564.348908765	151570.808683382	Afrikaans 1
22762.2248847242	233459.247400172	230923.389161421	331227.097428319	151031.934213026	Afrikaans 1
23547.129191094	233235.009278296	230761.657624919	331016.717293453	150532.100686342	Afrikaans 1
24332.0334974638	233028.750306775	230559.623421271	330994.755141107	150086.900361766	Afrikaans 1
25116.9378038336	232921.188696493	230465.595983966	331097.549432911	149659.964854423	Afrikaans 1
25901.8421102034	232789.958744683	230327.48325838	331254.142708607	149078.645292822	Afrikaans 1
26686.7464165732	232691.376167075	230204.602939572	331469.847155728	148646.74858468	Afrikaans 1
27471.650722943	232542.483085207	230081.607009731	331469.847155728	148118.39285542	Afrikaans 1
28256.5550293128	232425.813864707	229969.261111574	331599.430457332	147630.207850716	Afrikaans 1
29041.4593356826	232323.315882175	229883.590984107	331702.340488507	147202.322605274	Afrikaans 1
29826.3636420524	232184.509862024	229784.82223988	331729.388223615	146636.089984674	Afrikaans 1
30611.2679484222	232089.888454631	229674.715071959	331807.338179531	146216.39960819	Afrikaans 1
31396.172254792	231965.103529389	229576.025009303	331982.698943495	145531.227580575	Afrikaans 1
32181.0765611618	231851.954666897	229498.559710569	332047.462517683	145119.23963706	Afrikaans 1
32965.9808675316	231677.205042048	229390.330116579	332082.170492318	144357.989704479	Afrikaans 1
33750.8851739014	231526.413899655	229265.791446752	332307.797708213	143652.557001925	Afrikaans 1
34535.7894802712	231318.810799836	229121.396577391	332325.019843466	142825.7549112	Afrikaans 1
35320.693786641	231123.648065176	228994.028709864	332390.605769566	141792.499601532	Afrikaans 1
36105.5980930108	230890.478957478	228837.832380679	332447.590804709	140533.351368814	Afrikaans 1
36890.5023993806	230631.95022174	228653.454337009	332512.980250837	139277.031860284	Afrikaans 1
37675.4067057504	230324.703686245	228479.994793862	332688.672983837	137549.649734092	Afrikaans 1
38460.3110121202	230039.175689728	228308.869440616	332754.711816044	135967.810128722	Afrikaans 1
39245.21531849	229629.808776406	228046.350203094	332633.757217883	133906.837983643	Afrikaans 1
40030.1196248598	229254.696683854	227802.762608529	332633.757217883	131805.143793938	Afrikaans 1
40815.0239312296	228882.197032781	227583.41557811	332784.083696828	129463.739089967	Afrikaans 1
41599.9282375994	228449.175830133	227324.169712038	332692.325932554	126853.665693217	Afrikaans 1
42384.8325439692	228028.01898954	227096.378757944	332754.711816044	124205.897360089	Afrikaans 1
43169.736850339	227570.195118973	226829.894360681	332636.399314344	120688.666406933	Afrikaans 1
43954.6411567088	227065.795242536	226510.458839565	332595.278923489	117006.316966372	Afrikaans 1
44739.5454630786	226634.726252111	226269.451476333	332595.278923489	114204.087489124	Afrikaans 1
45524.4497694484	226124.000850032	225990.426088319	332683.284796915	110126.577597409	Afrikaans 1
46309.3540758182	225511.91857307	225647.29571007	332636.399314344	105544.75189263	Afrikaans 1
47094.258382188	224858.020279706	225313.369333568	332390.605769566	101342.754253587	Afrikaans 1
47879.1626885578	224174.306120184	224985.822319835	332390.605769566	96199.4553726588	Afrikaans 1
48664.0669949276	223310.028295633	224623.833896049	332135.966784634	90522.0158633504	Afrikaans 1
49448.9713012974	222234.722057891	224178.458968	331982.698943495	83178.1614982049	Afrikaans 1
50233.8756076672	220953.805668953	223593.006632134	331628.497982572	75936.7588842456	Afrikaans 1
51018.779914037	219364.577270652	222880.701700465	331416.771491127	68197.9714587064	Afrikaans 1
51803.6842204068	217466.714613019	222155.919041191	331073.551287356	60606.814338293	Afrikaans 1
52588.5885267766	215241.35580742	221228.570595393	330662.360537152	53231.9628385388	Afrikaans 1
53373.4928331464	212303.998873247	219913.707254493	330008.484600768	46637.5805630279	Afrikaans 1
54158.3971395162	208835.410816783	218333.020742819	329580.027816426	41075.0321566817	Afrikaans 1
54943.301445886	204622.696551947	216288.620736409	328498.29012939	36264.9674764945	Afrikaans 1
55728.2057522558	199936.11326195	214072.387280928	327524.795099705	32675.0108747987	Afrikaans 1
56513.1100586255	194682.791586843	211280.442205989	326552.474862193	29509.1869841776	Afrikaans 1
57298.0143649953	188732.260882843	207763.53539012	325204.06548318	27081.0217640105	Afrikaans 1
58082.9186713651	182064.646105856	203513.181538844	323173.150672185	25006.3887846415	Afrikaans 1
58867.8229777349	175021.507548683	198259.080277073	320978.9600968	23127.7346736013	Afrikaans 1
59652.7272841047	167308.43930911	191486.422139283	318466.21053632	21547.5117246693	Afrikaans 1
60437.6315904745	159569.73911693	182626.52246905	316222.144462492	20407.7138709064	Afrikaans 1
61222.5358968443	151341.425223865	169778.341941773	312966.705779747	19234.5805706188	Afrikaans 1
62007.4402032141	143140.762379179	150008.026954995	309902.356755936	18132.7029181837	Afrikaans 1
62792.3445095839	134856.677198119	117346.936803001	307026.537419663	17267.4826324777	Afrikaans 1
63577.2488159537	126922.125793453	90736.090977074	303756.197872037	16545.2341798519	Afrikaans 1
64362.1531223235	119217.582526203	75494.6647880607	300216.687683601	15812.1122695165	Afrikaans 1
65147.0574286933	111661.44829216	65754.1328338403	295938.194070199	15169.6643132077	Afrikaans 1
65931.9617350631	104910.647018101	59579.4153855918	291468.292191117	14581.8996469834	Afrikaans 1
66716.8660414329	98737.1771992745	55242.3399390457	287561.098659889	14093.6402128078	Afrikaans 1
67501.7703478027	92867.3643421425	51685.399662995	282687.329819884	13707.5905897389	Afrikaans 1
68286.6746541725	87463.8101329759	49002.3818172335	277187.442489075	13347.0038305301	Afrikaans 1
69071.5789605423	82627.0958538547	46843.4422750804	272418.494338983	12944.1095130323	Afrikaans 1
69856.4832669121	78393.6014818402	45081.8455996967	266737.616041968	12558.4733543968	Afrikaans 1
70641.3875732819	74536.533236428	43633.8416432909	260775.487252358	12236.9427472734	Afrikaans 1
71426.2918796517	71143.4126013363	42452.6264251842	255925.658211284	11975.3437469575	Afrikaans 1
72211.1961860216	68294.3572148947	41546.4080711448	250441.586674122	11746.9488139501	Afrikaans 1
72996.1004923914	65747.9053625267	40716.8425841416	245118.652833395	11516.4094673346	Afrikaans 1
73781.0047987612	63540.7923760955	40066.6589925372	239811.016392469	11339.4113624106	Afrikaans 1
74565.909105131	61834.692060144	39546.0436931936	235463.110658537	11224.6570671404	Afrikaans 1
75350.8134115008	60286.1955327249	39080.5259877638	230653.36547375	11079.9334287596	Afrikaans 1
76135.7177178706	58998.4584386831	38715.3357776176	226221.21272077	10952.7180198027	Afrikaans 1
76920.6220242404	58051.9066368018	38472.8987058595	222798.851132852	10838.9571179353	Afrikaans 1
77705.5263306102	57308.0602379886	38323.4209675414	219618.971559674	10777.1196547399	Afrikaans 1
0	720777.42068862	583667.07823479	1911890.6356709	267846.229256886	Afrikaans 2
476.418103078539	720750.178463626	583670.317668486	1911724.97210468	267931.655972201	Afrikaans 2
952.836206157078	720414.953156296	583722.359804409	1908468.27154646	268436.989700159	Afrikaans 2
1429.25430923562	719382.900177701	583718.010126779	1899310.71165814	269673.505432545	Afrikaans 2
1905.67241231416	717454.554736517	583602.980678997	1882529.51584275	271379.382680282	Afrikaans 2
2382.09051539269	713834.394819607	583344.333289517	1855939.56647721	273285.924569495	Afrikaans 2
2858.50861847123	709031.061244852	582656.723728104	1822005.41652521	275154.875849654	Afrikaans 2
3334.92672154977	701521.444031625	581754.276321077	1781466.29566554	276686.604625103	Afrikaans 2
3811.34482462831	694934.580705661	580644.153260356	1736050.08821273	277931.166052708	Afrikaans 2
4287.76292770685	687867.866250515	579332.557785575	1691737.74534434	278763.65312588	Afrikaans 2
4764.18103078539	681135.471072503	577898.551998462	1651725.70272136	279320.568168978	Afrikaans 2
5240.59913386393	675405.428330229	576552.830605773	1618373.11976672	279694.992091268	Afrikaans 2
5717.01723694247	669681.942643416	575191.448925696	1587999.2526122	279765.388844663	Afrikaans 2
6193.435340021	665053.572861683	574042.372010146	1564027.0522567	279783.148032902	Afrikaans 2
6669.85344309954	660768.835976214	572908.457281304	1542830.3934711	279715.854932814	Afrikaans 2
7146.27154617808	656913.702367941	571874.875398264	1523358.40845063	279671.013196531	Afrikaans 2
7622.68964925662	653910.193133224	570996.560754864	1507273.29142618	279610.462911823	Afrikaans 2
8099.10775233516	651313.586358521	570210.912717451	1495265.13598707	279556.815976937	Afrikaans 2
8575.5258554137	648983.430770307	569418.905880552	1482881.28651028	279410.649774202	Afrikaans 2
9051.94395849223	646819.395371687	568685.859589337	1471993.11349458	279125.590286268	Afrikaans 2
9528.36206157077	645142.038504711	568002.416087086	1463135.6525167	278751.721199866	Afrikaans 2
10004.7801646493	643338.373596603	567318.82664707	1453058.15891452	278325.668821956	Afrikaans 2
10481.1982677279	641728.876094966	566551.099746005	1445912.66722175	277876.520250878	Afrikaans 2
10957.6163708064	640002.060002907	565748.54848804	1436879.3308211	277197.763584003	Afrikaans 2
11434.0344738849	638571.062458506	564990.091592666	1431332.25157765	276581.251674886	Afrikaans 2
11910.4525769635	636991.696336855	564159.843508647	1425157.02247602	275701.00732069	Afrikaans 2
12386.870680042	635430.858702952	563415.61046317	1419067.52695567	274940.529911277	Afrikaans 2
12863.2887831205	633888.712948345	562607.326705682	1413154.08923698	273850.385194653	Afrikaans 2
13339.7068861991	632529.051488277	561809.069132232	1409064.27334995	272837.21598228	Afrikaans 2
13816.1249892776	631167.849647196	560919.612434848	1404309.7112321	271652.3035974	Afrikaans 2
14292.5430923562	629742.997565001	560005.62568729	1400571.58082378	270563.575769552	Afrikaans 2
14768.9611954347	628402.804654056	559154.836883141	1396308.45689308	269446.964584017	Afrikaans 2
15245.3792985132	627051.224726485	558218.72155684	1392093.09576655	268115.16086195	Afrikaans 2
15721.7974015918	625718.555623212	557333.493726265	1388109.20085744	266634.06671992	Afrikaans 2
16198.2155046703	624469.433732817	556463.282658722	1385070.34603788	265189.881062314	Afrikaans 2
16674.6336077489	623336.796976489	555635.221466408	1382081.84596516	263820.303569717	Afrikaans 2
17151.0517108274	622178.354402361	554849.880974435	1379316.91869675	262432.144797632	Afrikaans 2
17627.4698139059	621073.462323216	554043.591834955	1376388.54858945	261066.915541796	Afrikaans 2
18103.8879169845	619952.931875974	553265.884484491	1373946.12700251	259640.981741102	Afrikaans 2
18580.306020063	618839.927652833	552487.560762862	1371389.0003885	258206.985082504	Afrikaans 2
19056.7241231416	617794.435965869	551674.529728262	1369454.79080575	256656.897513982	Afrikaans 2
19533.1422262201	616677.122457257	550826.34664286	1367196.43012588	254720.137973998	Afrikaans 2
20009.5603292986	615554.331454077	549965.910013736	1365239.3677072	252770.431344166	Afrikaans 2
20485.9784323772	614415.526937323	549150.328403419	1363559.69552244	250479.443296059	Afrikaans 2
20962.3965354557	613244.776527139	548234.033292542	1361334.31422637	248089.091232585	Afrikaans 2
21438.8146385343	611964.6784947	547256.859644952	1359987.13757633	244958.891183834	Afrikaans 2
21915.2327416128	610495.703238253	546141.618372006	1358195.80561144	241139.419821959	Afrikaans 2
22391.6508446913	608893.888647742	544925.43964455	1356845.77314276	236910.539528408	Afrikaans 2
22868.0689477699	607103.817979537	543622.269421371	1354861.73882625	231637.739357084	Afrikaans 2
23344.4870508484	604942.400265549	542080.02665813	1351979.958443	224900.143217498	Afrikaans 2
23820.905153927	602464.567043277	540313.497038912	1349634.19282376	216415.075123388	Afrikaans 2
24297.3232570055	599537.58778592	538198.37725348	1346592.35481821	206152.855131449	Afrikaans 2
24773.741360084	596025.274914123	535588.441521138	1343347.18111571	193897.904299291	Afrikaans 2
25250.1594631626	591885.828869969	532695.39968964	1339569.836872	178517.194570171	Afrikaans 2
25726.5775662411	587144.944844331	529215.807571491	1335768.97420541	161514.781551144	Afrikaans 2
26202.9956693197	581393.331846291	525143.654345016	1330314.04968562	143903.773143482	Afrikaans 2
26679.4137723982	574761.162137521	520348.134187673	1324538.8874562	126882.823605747	Afrikaans 2
27155.8318754767	567075.160780353	514892.150966262	1317964.15699309	111117.98676051	Afrikaans 2
27632.2499785553	558251.197085196	508510.942455411	1309738.28202685	97066.5989723568	Afrikaans 2
28108.6680816338	548213.324936331	501199.922750041	1301691.02043416	84923.3726948834	Afrikaans 2
28585.0861847124	536596.965156819	492420.244273363	1291698.54903265	74055.8995043161	Afrikaans 2
29061.5042877909	523310.624077404	482584.99664099	1280022.65810405	64429.406474939	Afrikaans 2
29537.9223908694	508732.905496508	471305.792560231	1267197.36684055	56206.9875640735	Afrikaans 2
30014.340493948	492282.982943426	457870.490027771	1251383.81301247	48994.833096297	Afrikaans 2
30490.7585970265	474292.257496759	442281.081432116	1234066.01771057	42670.5388718748	Afrikaans 2
30967.1767001051	454320.585367717	423598.957482624	1215649.2134065	37343.1604799843	Afrikaans 2
31443.5948031836	432908.515481194	401739.447987606	1195099.95062533	32717.6644266774	Afrikaans 2
31920.0129062621	409977.511216754	375579.207105052	1172964.7479128	28719.3345100057	Afrikaans 2
32396.4310093407	385691.983989328	342985.945290369	1147471.51382121	25364.8366118607	Afrikaans 2
32872.8491124192	360298.281933084	301340.791930426	1120623.69123312	22524.9174963922	Afrikaans 2
33349.2672154978	333823.230834023	247310.368382468	1090264.7784639	20169.4397532924	Afrikaans 2
33825.6853185763	307273.044949245	192242.844399765	1058764.26227868	18223.6718530054	Afrikaans 2
34302.1034216548	280829.537968013	149954.25202577	1023872.1985785	16535.0271322199	Afrikaans 2
34778.5215247334	255191.386845204	120790.284837402	984861.73296987	15112.9936702284	Afrikaans 2
35254.9396278119	230313.236541019	100029.886258096	944697.415589653	13889.9650306027	Afrikaans 2
35731.3577308905	206907.013081095	84614.990981902	903270.318182562	12843.3956317303	Afrikaans 2
36207.775833969	184859.096377171	72691.9514877579	861036.599176125	11841.6771188553	Afrikaans 2
36684.1939370475	164457.732046096	63304.829277914	815772.131444915	10943.870589692	Afrikaans 2
37160.6120401261	145620.873206161	55825.4757078117	768327.406930597	10124.2563256555	Afrikaans 2
37637.0301432046	128749.602222672	49766.2437026716	718912.598875206	9392.27430257436	Afrikaans 2
38113.4482462832	113594.339443391	44752.3495475013	668641.471474442	8729.65651413427	Afrikaans 2
38589.8663493617	100009.927511258	40564.324374792	614675.001653559	8090.11112315325	Afrikaans 2
39066.2844524402	88311.8966624454	37091.4048437527	559749.311476992	7493.05525577608	Afrikaans 2
39542.7025555188	78167.7048527968	34098.2334879401	504389.698074428	6969.05418564818	Afrikaans 2
40019.1206585973	69726.4827277997	31608.7785320997	451464.396479484	6526.63562360638	Afrikaans 2
40495.5387616759	62109.5970768848	29385.698420696	396645.197490045	6104.31885928915	Afrikaans 2
40971.9568647544	55666.6822669371	27449.9717164631	342216.8068166	5741.65808444363	Afrikaans 2
41448.3749678329	49934.2716484043	25744.5769000693	286649.831069812	5403.5571641278	Afrikaans 2
41924.7930709115	45107.4245237963	24216.1812913763	238503.39694338	5115.7290866628	Afrikaans 2
42401.21117399	40911.7194046207	22871.168989347	198869.003842105	4857.78311626707	Afrikaans 2
42877.6292770686	37442.3765079916	21694.8273298312	171146.24472591	4635.03415206295	Afrikaans 2
43354.0473801471	34445.7586952571	20657.0516110815	149455.124574266	4439.03296541853	Afrikaans 2
43830.4654832256	31903.9350065548	19725.7158048852	132803.544006509	4272.77162356125	Afrikaans 2
44306.8835863042	29647.043954501	18914.5661751374	118679.112704078	4128.75712658206	Afrikaans 2
44783.3016893827	27718.4829054342	18191.1043578226	107299.79762579	3996.86811735944	Afrikaans 2
45259.7197924613	26092.1398989833	17568.1422834657	98465.5250270464	3882.12521315289	Afrikaans 2
45736.1378955398	24669.5754949678	17003.4288752711	90734.0942422149	3786.92026259454	Afrikaans 2
46212.5559986184	23511.3278332512	16537.4903472336	84463.5180091471	3707.59245607425	Afrikaans 2
46688.9741016969	22481.0409185101	16118.3640095803	78790.895400991	3636.96358908365	Afrikaans 2
47165.3922047754	NA	NA	NA	NA	Afrikaans 2

## Sheet: Fig. 5
This tab contains the source data for Figure 5.
time	mean	median	upper	lower	group
0.0	5365506.239541458	4337843.492203729	1.424047264551873E7	2371567.2779479767	Bantu subset n = 500
1531.5726913507178	4007360.479168883	3701394.3537610983	9349920.968111027	1157519.2950316148	Bantu subset n = 500
3063.1453827014357	1231393.7003819244	1166858.8656039133	3463225.75108979	486368.9801056649	Bantu subset n = 500
4594.7180740521535	1154964.624953816	1190728.8229714746	1472110.1011489374	644646.0422294746	Bantu subset n = 500
6126.290765402871	1227880.3906560887	1228406.4954242054	1539739.7786998306	907499.8609103388	Bantu subset n = 500
7657.863456753589	1253052.2553607572	1241655.6469522854	1581669.304296706	987787.0789203498	Bantu subset n = 500
9189.436148104307	1263777.381112603	1245731.8560483127	1609728.2101803976	999109.2815754729	Bantu subset n = 500
10721.008839455026	1266879.5526750511	1246689.8581356423	1620249.403183466	999396.2200053707	Bantu subset n = 500
12252.581530805743	1266537.1923637993	1246539.3993519917	1619551.5995810037	997841.8485438675	Bantu subset n = 500
13784.15422215646	1265549.2690122437	1246086.5576347092	1616895.9784616071	994796.1314052442	Bantu subset n = 500
15315.726913507177	1263058.6552823645	1245201.6349481824	1610379.1122614963	989453.3001813937	Bantu subset n = 500
16847.299604857893	1256358.46459944	1243191.675297292	1593410.7425141404	976119.8783152491	Bantu subset n = 500
18378.87229620861	1244255.2388657143	1240278.3058935923	1567900.4284451704	949288.7528920528	Bantu subset n = 500
19910.444987559327	1236988.4777443605	1237923.0478908233	1553504.2090659265	914001.3772440815	Bantu subset n = 500
21442.017678910044	1233674.7162832776	1236693.0035106963	1548057.4615077984	888225.807505186	Bantu subset n = 500
22973.59037026076	1231997.8446117314	1235946.687121216	1546174.5367199543	870257.4294700465	Bantu subset n = 500
24505.163061611478	1229986.3442515947	1235071.2926606017	1545331.4319882682	846372.7250321459	Bantu subset n = 500
26036.735752962195	1227839.702696619	1234075.0272692372	1544767.12197249	821308.5784204232	Bantu subset n = 500
27568.308444312912	1224443.2302027652	1232612.9647930341	1544400.6665846342	789327.470437611	Bantu subset n = 500
29099.88113566363	1218796.4688566	1230385.5332024212	1543462.5617765342	747413.9544066744	Bantu subset n = 500
30631.453827014346	1210442.6890109594	1227336.4274138836	1542498.2614341476	698927.415104242	Bantu subset n = 500
32163.026518365063	1198882.3343380978	1222873.3705721209	1541281.5263541408	642047.2969385316	Bantu subset n = 500
33694.59920971578	1182113.9927107645	1216406.8632863646	1539077.919415262	575289.0044934889	Bantu subset n = 500
35226.1719010665	1158488.6510307123	1207379.089622903	1534823.404416844	500814.7265234445	Bantu subset n = 500
36757.74459241721	1127585.878592515	1194767.847791986	1528329.0609304153	433027.4882845389	Bantu subset n = 500
38289.31728376793	1087550.7088218317	1176889.7979033196	1516881.684498743	377147.9144216156	Bantu subset n = 500
39820.88997511865	1039498.3624239352	1152373.1255654737	1500206.8165238872	341780.8391312525	Bantu subset n = 500
41352.462666469364	987310.0823473856	1120615.361828853	1483046.038914058	315240.9670970888	Bantu subset n = 500
42884.03535782008	934612.0918946792	1080175.9128133839	1464959.962840702	295360.34140161786	Bantu subset n = 500
44415.6080491708	881830.2989941956	1026311.7817139556	1442131.4352192779	277798.1523179774	Bantu subset n = 500
45947.180740521515	834463.5989986034	932022.9446046182	1422417.0358473787	263208.1262351828	Bantu subset n = 500
47478.75343187223	788763.1502383802	751069.28739529	1403879.9239945381	250268.21523265511	Bantu subset n = 500
49010.32612322295	745303.5968659244	648511.0923576675	1386770.7340684857	238508.39924885443	Bantu subset n = 500
50541.898814573666	703341.0460378412	571863.6825103988	1368452.4453140402	227459.05282092278	Bantu subset n = 500
52073.47150592438	664220.990608203	512051.8367034189	1351518.414679294	216646.18433090163	Bantu subset n = 500
53605.0441972751	625909.6801323874	462287.49609450484	1328669.4256591336	206302.06383882894	Bantu subset n = 500
55136.61688862582	589868.8124349713	425584.8625104288	1305577.6835264023	195976.53596773147	Bantu subset n = 500
56668.18957997653	558997.0095214869	399044.8434973102	1282432.5821299304	187646.84258274955	Bantu subset n = 500
58199.76227132725	532721.9708814565	379838.98680014495	1261005.491464937	179013.31419355012	Bantu subset n = 500
59731.33496267797	510571.64819522505	365322.67411157367	1239834.8606291893	171589.51235875871	Bantu subset n = 500
61262.907654028684	490685.3708000413	353377.3691397897	1216642.7179293006	163818.51851731274	Bantu subset n = 500
62794.4803453794	473111.8389392985	342976.4732918323	1198256.175138932	156622.25443220974	Bantu subset n = 500
64326.05303673012	456162.807511359	332823.11046624696	1180734.058853672	149136.941630573	Bantu subset n = 500
65857.62572808083	438500.2631534825	322797.2182503906	1162486.0829974827	142035.07303836473	Bantu subset n = 500
67389.19841943156	421836.8248267731	312969.9626505687	1147526.1944304209	134901.3370865037	Bantu subset n = 500
68920.77111078228	408741.5366804591	304675.7241652082	1138291.739705239	129818.81005264493	Bantu subset n = 500
70452.34380213301	398361.7403216935	297424.2888660055	1133569.7986744253	125483.70557044208	Bantu subset n = 500
71983.91649348373	390303.25910124014	291500.8305565481	1130609.6849850288	122225.29868906978	Bantu subset n = 500
73515.48918483446	383347.2314980664	286009.250738603	1129291.686822982	118963.87425274016	Bantu subset n = 500
75047.06187618518	377784.3315384797	281299.1235869034	1128400.6843273425	116351.05856875064	Bantu subset n = 500
76578.6345675359	372462.6988837462	276917.435586612	1127848.6311400498	113871.09588695788	Bantu subset n = 500
78110.20725888663	368011.28585205314	273223.2887717486	1127545.4187834412	111731.9371212767	Bantu subset n = 500
79641.77995023735	364606.6645124592	270252.75641563686	1127212.1137938478	110017.53067846697	Bantu subset n = 500
81173.35264158808	362090.93332443497	268061.16956030426	1126854.8176783407	108679.39716790846	Bantu subset n = 500
82704.9253329388	360479.19802931335	266577.32932204386	1126711.6468592486	107763.91606896138	Bantu subset n = 500
84236.49802428953	359178.754838635	265379.7394429665	1126647.5429428064	106990.03365461396	Bantu subset n = 500
85768.07071564025	358360.7839885525	264627.70629747503	1126628.9994888264	106500.81856147102	Bantu subset n = 500
87299.64340699097	357703.9083008906	264009.7338153974	1126628.9994888264	106058.79088577087	Bantu subset n = 500
88831.2160983417	357225.80820183776	263478.74674549646	1126628.9994888264	105641.8229351465	Bantu subset n = 500
90362.78878969242	356835.5556958241	263067.8441567233	1126628.9994888264	105313.25486689016	Bantu subset n = 500
91894.36148104315	356509.5687240002	262713.3455728272	1126628.9994888264	105001.97373396972	Bantu subset n = 500
93425.93417239387	356236.5115449857	262414.07449635555	1126628.9994888264	104718.54910212047	Bantu subset n = 500
94957.5068637446	356059.7305536325	262253.2737344117	1126628.9994888264	104497.02808806403	Bantu subset n = 500
96489.07955509532	355816.07670357893	261996.2627541281	1126628.9994888264	104199.19808821044	Bantu subset n = 500
98020.65224644604	355626.62045411055	261806.4821096777	1126628.9994888264	103943.23807277832	Bantu subset n = 500
99552.22493779677	355484.2192436217	261624.4251512504	1126628.9994888264	103811.0974534513	Bantu subset n = 500
101083.79762914749	355319.98704213434	261458.7275485904	1126628.9994888264	103590.65166916675	Bantu subset n = 500
102615.37032049822	355211.1655798015	261338.31021471924	1126628.9994888264	103439.27046219866	Bantu subset n = 500
104146.94301184894	355018.58210549195	261144.21327162453	1126628.9994888264	103108.46512881432	Bantu subset n = 500
105678.51570319966	354890.95195539546	261020.55555743826	1126628.9994888264	102909.4273492866	Bantu subset n = 500
107210.08839455039	354748.72952709586	260835.62127216902	1126628.9994888264	102665.52980083635	Bantu subset n = 500
108741.66108590111	354582.7296958722	260676.017476892	1126628.9994888264	102335.45465592424	Bantu subset n = 500
110273.23377725184	354436.43815137603	260515.45930264992	1126628.9994888264	102051.70170141211	Bantu subset n = 500
111804.80646860256	354227.1754593817	260337.06226296845	1126628.9994888264	101690.5664816459	Bantu subset n = 500
113336.37915995329	354067.4873229259	260198.8276594322	1126628.9994888264	101415.41069551949	Bantu subset n = 500
114867.95185130401	353857.4517766053	260001.7713839293	1126628.9994888264	101020.72759933617	Bantu subset n = 500
116399.52454265473	353612.6020835031	259769.35521525185	1126628.9994888264	100385.48627804042	Bantu subset n = 500
117931.09723400546	353368.25786363694	259518.43058205294	1126628.9994888264	99787.79600737143	Bantu subset n = 500
119462.66992535618	353084.5029129027	259193.74340280474	1126628.9994888264	99139.76150630084	Bantu subset n = 500
120994.2426167069	352731.12470110145	258816.56106103488	1126628.9994888264	98180.22672427486	Bantu subset n = 500
122525.81530805763	352168.2879620059	258297.5278250137	1126628.9994888264	96792.84862999788	Bantu subset n = 500
124057.38799940835	351683.87357512757	257783.61540010598	1126628.9994888264	95466.7653391053	Bantu subset n = 500
125588.96069075908	351090.1715445002	257195.79576679514	1126628.9994888264	93682.5926187577	Bantu subset n = 500
127120.5333821098	350497.5201490285	256562.8608131306	1126628.9994888264	91915.4343635577	Bantu subset n = 500
128652.10607346053	349784.2979271126	255863.35125768842	1126628.9994888264	89795.13305294803	Bantu subset n = 500
130183.67876481125	349175.51653578674	255295.95736490324	1126628.9994888264	87568.76294627678	Bantu subset n = 500
131715.25145616196	348422.19532230654	254610.46305555798	1126628.9994888264	84491.68978029743	Bantu subset n = 500
133246.82414751267	347937.77031611075	254143.65532669862	1126628.9994888264	82170.11387100579	Bantu subset n = 500
134778.39683886338	347481.20828789845	253725.93405950273	1126628.9994888264	79951.29964343668	Bantu subset n = 500
136309.9695302141	346993.69303998805	253236.6596101221	1126628.9994888264	77178.81550194745	Bantu subset n = 500
137841.5422215648	346743.9371163546	253018.92462860036	1126628.9994888264	75466.36127351101	Bantu subset n = 500
139373.1149129155	346506.5345117761	252781.00805759113	1126636.32518364	73809.38027119971	Bantu subset n = 500
140904.68760426622	346294.55306115287	252593.27057135943	1126647.5429428064	72338.81078406479	Bantu subset n = 500
142436.26029561693	346222.5744029081	252504.08284443984	1126689.6116143868	71700.00738049134	Bantu subset n = 500
143967.83298696764	346212.56482487154	252460.1115073066	1126751.6475694343	70780.65085610958	Bantu subset n = 500
145499.40567831835	346287.2513542559	252471.52938690124	1126792.8606628806	70268.96619027006	Bantu subset n = 500
147030.97836966906	346495.50413006154	252575.2647433761	1126900.31506484	69984.99634840403	Bantu subset n = 500
148562.55106101977	346935.3660333529	252785.1718822495	1127110.3625643135	69886.06602258979	Bantu subset n = 500
150094.12375237048	347517.68809093995	253152.06085736855	1127381.6673488051	69623.9253328886	Bantu subset n = 500
151625.6964437212	NaN	NaN	NaN	NaN	Bantu subset n = 500
0.0	1175869.3557622514	965753.6015070798	3007705.385311309	563527.4364119023	North-Western Bantu
1184.4231908507093	1130340.6176657528	953779.8038064627	2703065.905207988	578542.2705580969	North-Western Bantu
2368.8463817014185	1040253.0062286067	915136.7041393954	2282780.2421332696	547670.0790023658	North-Western Bantu
3553.269572552128	942502.5442941053	860816.2721044783	1901591.6763257666	488055.4655511601	North-Western Bantu
4737.692763402837	858062.5203580896	804556.7592516331	1620839.1079792974	436566.940491224	North-Western Bantu
5922.115954253546	789927.0878914589	751074.2005945079	1442539.6732759841	399187.92257661046	North-Western Bantu
7106.539145104255	734258.7002667991	700711.336938183	1320600.8382402626	371031.51085658924	North-Western Bantu
8290.962335954964	685026.4200214104	649374.3350631996	1235202.9541293273	346065.0460299561	North-Western Bantu
9475.385526805674	638234.6676183942	598475.4692176869	1157431.138086059	324323.7603876956	North-Western Bantu
10659.808717656384	593802.9771992799	551357.0971148451	1086435.4722652738	304106.657645394	North-Western Bantu
11844.231908507094	552770.8475474773	511295.6510931164	1012663.4609133505	286625.87949769595	North-Western Bantu
13028.655099357804	517030.1054399074	478885.44913865824	944078.4012835833	271546.093680633	North-Western Bantu
14213.078290208514	488119.2184443824	454497.0832679591	878421.3612255715	260407.3737888045	North-Western Bantu
15397.501481059224	466785.4062037378	437669.21578150085	826677.759144176	250935.59749294393	North-Western Bantu
16581.924671909932	451620.6830123369	425601.06414590916	791289.1631801658	244061.44503433068	North-Western Bantu
17766.347862760642	440017.0449448595	415524.92046618246	767631.0032481704	237890.0718169522	North-Western Bantu
18950.77105361135	430690.6167625464	407203.1772252654	749588.3557852429	231537.79870180113	North-Western Bantu
20135.19424446206	421702.64115105575	399285.2833818725	735530.8473237774	223917.95440941676	North-Western Bantu
21319.61743531277	412293.7517432174	390626.7139527853	723197.7591846917	214425.86284745895	North-Western Bantu
22504.04062616348	401008.6547653476	380893.9837396357	706987.1004812678	202113.58975082324	North-Western Bantu
23688.46381701419	387798.6347722889	369440.294972325	688728.8020510739	188873.15823960412	North-Western Bantu
24872.8870078649	373240.684821335	357037.11779076525	667526.205566068	176677.39269470912	North-Western Bantu
26057.31019871561	358782.9125627571	344602.93563312065	642793.2385987767	166302.0661374209	North-Western Bantu
27241.73338956632	344905.78048982	332932.92900063156	613769.2654840378	158079.06644084922	North-Western Bantu
28426.15658041703	332872.13424994535	322658.66301476693	588882.2358818812	152171.8661640797	North-Western Bantu
29610.57977126774	322993.09634619986	313945.86925139354	568727.562946711	147150.0846241611	North-Western Bantu
30795.00296211845	314880.7363340328	306484.9230250041	551304.4305710387	142978.49285287893	North-Western Bantu
31979.42615296916	308457.1418839191	300465.1146445152	538608.9186838528	139389.54619857456	North-Western Bantu
33163.84934381987	303175.82430381974	295017.375874112	530346.8527035939	136088.8067277319	North-Western Bantu
34348.27253467058	298652.9887529053	290335.3016708659	523831.6799482074	133257.9744502445	North-Western Bantu
35532.695725521284	294801.0851577497	286184.96285535593	518995.9321847235	130685.60954059298	North-Western Bantu
36717.11891637199	290870.1829247101	281861.18906136474	514362.37562327547	127609.30873582524	North-Western Bantu
37901.542107222696	287108.18081850355	277653.13587988616	511013.77542673267	123984.95154320243	North-Western Bantu
39085.9652980734	283327.5162218781	273370.3991054787	507951.1848099985	120269.23239300886	North-Western Bantu
40270.38848892411	279069.169236853	268633.8099012725	504212.58608396765	115944.08651854785	North-Western Bantu
41454.811679774815	274446.67422508926	263327.28313486784	500326.11743235803	111656.58089835959	North-Western Bantu
42639.23487062552	269562.2008408418	257892.7345135325	496425.9081935464	106629.41043490022	North-Western Bantu
43823.65806147623	263986.17030176026	251205.58894341352	491843.60726301046	100951.14293958864	North-Western Bantu
45008.081252326934	257603.5106704636	243542.51335377787	486760.42039384914	95040.58960998479	North-Western Bantu
46192.50444317764	250420.22235528767	235127.03623222196	481474.8812311586	89296.85383713336	North-Western Bantu
47376.92763402835	242103.18052253634	224923.17429554855	475534.93826642854	83410.82033359658	North-Western Bantu
48561.35082487905	232802.80408585386	214015.00426479866	467763.36287993344	78240.10799982022	North-Western Bantu
49745.77401572976	222891.81095922794	202338.1958340859	459840.895667811	73588.46585902086	North-Western Bantu
50930.197206580466	212567.6626794198	190935.94276831407	451024.1328115832	69698.26904985364	North-Western Bantu
52114.62039743117	201915.74024351165	179536.27534675735	439665.60050161637	66412.21375639543	North-Western Bantu
53299.04358828188	191823.79846507145	169391.4657589496	428015.3049392636	63850.43144967195	North-Western Bantu
54483.466779132585	182500.21783394195	160507.41332321102	414583.47207743634	61685.28896142758	North-Western Bantu
55667.88996998329	174265.81242592903	153170.3607684242	400665.62670399353	59869.33050705644	North-Western Bantu
56852.313160834	166916.5719536088	146637.9277892354	385372.0713276299	58301.897104905875	North-Western Bantu
58036.7363516847	160723.9956129647	141435.63789319337	369747.27888804005	57185.295302155275	North-Western Bantu
59221.15954253541	155715.34103134772	137414.07022283156	356625.6575255984	56271.02358039367	North-Western Bantu
60405.582733386116	151559.46306283202	134336.28006121475	342340.39144745056	55593.491062037276	North-Western Bantu
61590.00592423682	148255.1453278969	131728.48359807127	331434.0763344303	54857.602143150354	North-Western Bantu
62774.42911508753	145548.34472565597	129662.33088968716	322159.21807664057	54236.38018669658	North-Western Bantu
63958.852305938235	143411.17350153657	128005.91649130051	314355.7618189151	53730.73967575104	North-Western Bantu
65143.27549678894	141726.02729839052	126684.36348491574	308571.5212440001	53332.96537296647	North-Western Bantu
66327.69868763965	140325.66716531222	125630.26994721586	303088.5919721484	52967.481251735495	North-Western Bantu
67512.12187849036	139174.6956787454	124769.66066401616	299240.2728120702	52638.074545657204	North-Western Bantu
68696.54506934107	138229.6146823175	124002.34633045284	296118.40574772377	52295.70889625747	North-Western Bantu
69880.96826019177	137453.27439421194	123394.14517975174	293661.6156240361	52074.75983235356	North-Western Bantu
71065.39145104248	136725.14897322704	122859.27866844331	291396.27840065403	51816.1305963484	North-Western Bantu
72249.81464189319	136096.68518502783	122348.72628057085	289545.39133218274	51593.94977056035	North-Western Bantu
73434.2378327439	135575.00987187796	121910.55391357327	287998.50981248403	51397.632262230676	North-Western Bantu
74618.6610235946	135039.83763128822	121465.27612619354	286625.7560284049	51221.01969024402	North-Western Bantu
75803.0842144453	134561.00074489106	121077.76559792842	285561.76808512176	50959.89913126022	North-Western Bantu
76987.50740529601	134142.17407209438	120718.67343446838	284395.38006912475	50810.65935699013	North-Western Bantu
78171.93059614672	133729.3437269156	120356.63001941248	283053.92058880464	50628.022423716735	North-Western Bantu
79356.35378699742	133368.79590454028	120023.6252842304	282081.91732736456	50453.80373048218	North-Western Bantu
80540.77697784813	133046.86960689173	119756.47520341743	281289.24640645756	50262.96472948106	North-Western Bantu
81725.20016869884	132753.31967064054	119534.10442590182	280397.95394793065	50121.91838655351	North-Western Bantu
82909.62335954954	132516.22272834723	119310.89053699726	280091.7435083508	49943.70319834595	North-Western Bantu
84094.04655040025	132263.81588313688	119110.60844635774	279538.5361324665	49811.20959128822	North-Western Bantu
85278.46974125096	132050.94898441684	118914.1292347958	279048.7705578354	49700.467063010896	North-Western Bantu
86462.89293210166	131866.1260114876	118744.36288280372	278483.4479572546	49597.84173003998	North-Western Bantu
87647.31612295237	131702.0391791042	118623.82862590962	278174.5558083335	49456.24794319668	North-Western Bantu
88831.73931380307	131559.25032405657	118521.15132589388	277795.9327330905	49347.419072381075	North-Western Bantu
90016.16250465378	131434.99597010956	118415.76228663763	277582.6849680815	49264.36165438377	North-Western Bantu
91200.58569550449	131342.30545020962	118341.26108110248	277334.1801212661	49191.98077195995	North-Western Bantu
92385.0088863552	131248.49451477075	118258.90413248316	277128.933910623	49121.188737650526	North-Western Bantu
93569.4320772059	131166.1915504535	118194.85252544685	276947.71106302063	49034.01195189961	North-Western Bantu
94753.8552680566	131062.51608372545	118114.9803707084	276743.681325755	48926.46702669557	North-Western Bantu
95938.27845890731	130979.62190578818	118033.45249284695	276581.95564518013	48825.06478144747	North-Western Bantu
97122.70164975802	130902.19926838562	117965.88369750154	276443.0080626141	48691.09585673293	North-Western Bantu
98307.12484060873	130817.70642277534	117882.63875274743	276386.7481133746	48552.63711079827	North-Western Bantu
99491.54803145943	130709.80287058729	117805.01483624193	276283.0467402959	48346.14591260843	North-Western Bantu
100675.97122231014	130601.08179246192	117689.58641815586	276128.7660067785	48177.671896254324	North-Western Bantu
101860.39441316084	130447.41384048446	117538.82473618085	276017.1152534863	47889.87699135937	North-Western Bantu
103044.81760401155	130284.68428289203	117418.35646909237	275774.61187594314	47571.64662400016	North-Western Bantu
104229.24079486226	130109.248096917	117236.72383182961	275534.26454310864	47275.7573652816	North-Western Bantu
105413.66398571296	129906.23240901978	117013.87722618891	275390.2542053793	46880.38138583054	North-Western Bantu
106598.08717656367	129687.65802769968	116839.02850122367	275178.1980359349	46434.64495482674	North-Western Bantu
107782.51036741438	129481.95504887991	116648.68928828496	275004.8583330249	45924.456785507966	North-Western Bantu
108966.93355826508	129257.38764610725	116434.52245299157	274862.05099531676	45378.554839364995	North-Western Bantu
110151.35674911579	128958.62040617806	116185.19046490687	274457.0599322043	44692.290494720684	North-Western Bantu
111335.7799399665	128721.37019111803	115966.44767914152	274193.2438074406	44053.98064672054	North-Western Bantu
112520.2031308172	128485.87273939438	115770.9903647319	273888.23081929074	43448.447160445656	North-Western Bantu
113704.6263216679	128213.8666566163	115562.90876129775	273550.5996037701	42693.21548106333	North-Western Bantu
114889.04951251861	127960.63733037731	115344.60338324406	273212.3942459647	41937.53109370456	North-Western Bantu
116073.47270336932	127699.24687171032	115140.75709317531	273051.915890861	41125.64871694922	North-Western Bantu
117257.89589422003	127545.56597938192	115022.3404713643	273003.0618975077	40365.545700648785	North-Western Bantu
0.0	2097789.918318491	2021198.2092345138	3378005.716271532	1120575.1064129963	West-Western Bantu
1117.1772500347283	2157517.6803709804	2061668.5964641855	3482371.7546917563	1402030.9365921782	West-Western Bantu
2234.3545000694567	2096824.532968055	2029941.2862405565	3464786.758938406	862978.2619364437	West-Western Bantu
3351.531750104185	1450540.641251982	1465463.1103288757	2920615.695275982	624059.7954851317	West-Western Bantu
4468.709000138913	815623.2284978527	733462.2910606955	1955893.1218648076	478329.18160581007	West-Western Bantu
5585.886250173642	728905.2198706395	721480.6022316177	937214.5913660539	537526.4026015411	West-Western Bantu
6703.063500208371	729407.0882098033	722634.6691118662	918777.8690495193	581481.4545290457	West-Western Bantu
7820.2407502431	730606.3750140367	723253.56507406	915674.7467810017	589802.2735157473	West-Western Bantu
8937.418000277828	730634.4078268277	723194.2639878165	914001.4253344567	591598.5864695574	West-Western Bantu
10054.595250312557	729979.0123438913	722676.8581048555	912137.0207108114	591068.7797841665	West-Western Bantu
11171.772500347286	728773.9200124448	721802.4896556613	909995.6360470889	589165.970210671	West-Western Bantu
12288.949750382015	726755.2045900781	720315.0782473952	906529.1070871288	585026.7166749673	West-Western Bantu
13406.127000416744	723859.6764408665	718258.6147813025	901872.0945573538	577970.4947537999	West-Western Bantu
14523.304250451472	720343.2936036998	715841.9106508029	897316.6903274516	567634.1554772302	West-Western Bantu
15640.481500486201	716448.0715906919	713243.6818864192	892049.170588772	554473.5063036629	West-Western Bantu
16757.658750520928	712608.7597135538	710684.3536901487	887592.0593044881	540245.2854335876	West-Western Bantu
17874.836000555657	708730.8346574673	708192.3133687363	883177.3330087946	525008.7200452248	West-Western Bantu
18992.013250590386	704620.9409936909	705556.6555413011	879550.3185550763	509665.9817579665	West-Western Bantu
20109.190500625115	700167.6456099274	702696.2281875653	875977.3297170855	494099.28022628464	West-Western Bantu
21226.367750659843	695278.4932064972	699681.8597925117	872577.7523500798	477620.3903761833	West-Western Bantu
22343.545000694572	689848.9125835821	696389.9163005211	868784.1961883589	461277.3248105377	West-Western Bantu
23460.7222507293	684115.1471882577	692887.1695568336	864831.658711393	446034.0880334262	West-Western Bantu
24577.89950076403	678126.3886234496	689177.5417178557	860931.328295299	430960.7310817839	West-Western Bantu
25695.07675079876	672270.771663881	685574.9708881726	856665.6737853084	417331.55136904825	West-Western Bantu
26812.254000833487	666622.764146385	682111.2410623217	852937.321825525	405165.6150846614	West-Western Bantu
27929.431250868216	661597.7280306765	679003.4244492181	850011.5948536085	394499.2400054354	West-Western Bantu
29046.608500902945	657164.5540449491	676194.5187302072	847575.0817099693	385507.2160206916	West-Western Bantu
30163.785750937674	653313.86547839	673767.1648221904	845948.7658036088	377706.18248801527	West-Western Bantu
31280.963000972402	649762.9754098676	671521.9688593432	844538.2329011791	370233.75599198154	West-Western Bantu
32398.14025100713	646458.812695436	669406.8474778406	843472.3866587977	363223.37641766504	West-Western Bantu
33515.317501041856	643239.0062662496	667397.6027793569	842496.3438116688	356070.6254522608	West-Western Bantu
34632.494751076585	639727.6304278645	665229.5464511197	841535.4799063882	347116.7461707984	West-Western Bantu
35749.672001111314	635841.7468317393	662929.3990921199	840653.1382310535	335942.9463709076	West-Western Bantu
36866.84925114604	631335.3426957013	660318.7696114997	839601.5761129893	321358.49512193695	West-Western Bantu
37984.02650118077	626156.6751446417	657392.1960618296	838596.2970655332	303810.4186879377	West-Western Bantu
39101.2037512155	620227.3831056987	654082.9303847357	837335.2567908271	282635.9200760117	West-Western Bantu
40218.38100125023	613834.4914235049	650394.6534859947	836106.9798050285	260381.13039656702	West-Western Bantu
41335.55825128496	606433.248843071	646124.043268903	834381.9429755772	238281.1133993385	West-Western Bantu
42452.73550131969	598427.3364941251	641229.5161503229	832599.8374952422	217403.8008760535	West-Western Bantu
43569.912751354415	589546.3133551498	635732.1955900252	830713.2742590671	199522.81124258146	West-Western Bantu
44687.090001389144	579371.7178706526	629193.5744913233	828513.7254134427	183543.9303218816	West-Western Bantu
45804.26725142387	568212.0601260731	621607.3108027258	825865.8487754362	169096.39450427276	West-Western Bantu
46921.4445014586	555884.9984291835	612344.7246808391	823367.22392311	156824.2200976483	West-Western Bantu
48038.62175149333	541283.4629273121	599436.7954161051	820557.2127397155	144731.6321364845	West-Western Bantu
49155.79900152806	525340.8765363663	582822.9953271969	817361.2419801129	134453.52563676052	West-Western Bantu
50272.97625156279	507292.4351356726	560454.0056949662	813706.1340664756	124629.92323064742	West-Western Bantu
51390.15350159752	487595.66357694287	533149.4359336743	809378.7650784566	116152.82696084352	West-Western Bantu
52507.330751632246	466001.4252409046	501107.2052323178	804704.7934729157	108225.177635828	West-Western Bantu
53624.508001666974	442486.9528702014	463869.39248600026	800073.1208340732	100982.04005061444	West-Western Bantu
54741.6852517017	416417.77177606686	416753.00307250855	794188.987099347	93993.18249770685	West-Western Bantu
55858.86250173643	388060.52759790013	352856.2881197015	787800.1125410078	87639.58346278775	West-Western Bantu
56976.03975177116	358136.7592002722	271387.2102291465	780768.152625178	82067.3864125262	West-Western Bantu
58093.21700180589	326533.16027538775	214382.3718528449	772145.964919205	76976.27346654338	West-Western Bantu
59210.39425184062	294352.20166748005	182357.19997903868	762006.5650178214	72817.71833481775	West-Western Bantu
60327.57150187535	262633.68878463825	161985.11999176876	749656.683059585	69394.2790772505	West-Western Bantu
61444.748751910076	233932.44338402012	148461.5500139833	733605.5848267863	66689.06377111253	West-Western Bantu
62561.926001944805	208660.91938226475	138846.01330139764	713263.282272022	64540.31777948422	West-Western Bantu
63679.10325197953	188067.86231494317	132191.0047449689	687229.536024155	62927.19705578197	West-Western Bantu
64796.28050201426	171839.68639479877	127409.67125694176	649375.9101177976	61661.01635074764	West-Western Bantu
65913.45775204898	159363.9092623109	123881.1895207897	575962.1384810376	60554.14565924909	West-Western Bantu
67030.63500208371	150264.62240774324	121288.71220413005	485277.5913541757	59742.868175340314	West-Western Bantu
68147.81225211844	143588.8729362779	119419.71180341794	418651.72576105717	59078.12504440158	West-Western Bantu
69264.98950215317	138725.4360785125	118012.94178323762	368985.9903017916	58496.713688339245	West-Western Bantu
70382.1667521879	135068.99948331257	116897.95867310825	333349.09918199485	57989.622473716474	West-Western Bantu
71499.34400222263	132387.0448683086	116032.219075236	309957.6412931617	57576.762685808986	West-Western Bantu
72616.52125225736	130437.53763313468	115368.87687640668	294868.6295367361	57186.36799905724	West-Western Bantu
73733.69850229209	128946.49014732742	114829.8625475079	284843.9014964104	56805.467070279294	West-Western Bantu
74850.87575232681	127755.41567131571	114368.69678836109	277477.5772272528	56430.065173938536	West-Western Bantu
75968.05300236154	126806.54573532504	113967.47357386946	272372.781842694	56074.58748016638	West-Western Bantu
77085.23025239627	126033.46270055929	113615.72587697823	268061.72830645257	55748.7947548187	West-Western Bantu
78202.407502431	125392.31699282442	113315.47613040495	264997.3391301682	55364.84501287662	West-Western Bantu
79319.58475246573	124789.06442856004	113013.42634510102	262172.6706990811	55001.18070694809	West-Western Bantu
80436.76200250046	124309.96427875933	112763.80002609309	260157.2983095787	54655.24579443167	West-Western Bantu
81553.93925253519	123840.39663204753	112504.94161934848	258210.40083310357	54306.11517670467	West-Western Bantu
82671.11650256992	123419.33385391954	112284.91981972937	256187.33733652072	53966.47511210357	West-Western Bantu
83788.29375260464	123067.83526625283	112091.18077086931	254827.92287686502	53646.843114253585	West-Western Bantu
84905.47100263937	122713.18369040574	111902.47010951478	253614.5442935608	53258.410034007815	West-Western Bantu
86022.6482526741	122388.45922043512	111723.52302525484	252425.63165874325	52887.74342374855	West-Western Bantu
87139.82550270883	122083.74373791496	111559.13792366721	251294.83962027356	52531.46017258537	West-Western Bantu
88257.00275274356	121811.22841602171	111402.94953442199	250402.79710674396	52163.195283637375	West-Western Bantu
89374.18000277829	121522.84131060206	111237.65076271418	249575.14856326254	51720.7577901648	West-Western Bantu
90491.35725281302	121261.54334387709	111063.61866383762	248881.26080557413	51257.49019548135	West-Western Bantu
91608.53450284775	120989.77306086358	110902.49683430948	248068.80654591895	50748.75007178944	West-Western Bantu
92725.71175288247	120714.96746993315	110726.63796388065	247418.10089006857	50208.62474748174	West-Western Bantu
93842.8890029172	120417.41275285545	110533.04159435026	246732.68503781347	49502.93657079728	West-Western Bantu
94960.06625295193	120086.11352592288	110324.74047207528	246051.75774211244	48705.822482473515	West-Western Bantu
96077.24350298666	119752.18418621119	110113.39398046586	245349.03244788642	47841.31528406644	West-Western Bantu
97194.42075302139	119390.84754989156	109875.24897482754	244580.51279097673	46874.03420189245	West-Western Bantu
98311.59800305612	118979.80987813785	109606.13254699731	243616.3479511477	45755.80762400587	West-Western Bantu
99428.77525309085	118562.79351836522	109333.01790900278	242796.0118003901	44525.733463666234	West-Western Bantu
100545.95250312558	118123.50792680816	109057.255316962	241740.8599000999	43093.13142888559	West-Western Bantu
101663.1297531603	117673.62033122274	108779.27373441533	240644.88443782408	41648.31438542233	West-Western Bantu
102780.30700319503	117215.10630605962	108498.2844724217	239777.78028091398	39849.3506336316	West-Western Bantu
103897.48425322976	116794.04415302763	108235.6151483253	238851.91897952484	38347.96643918813	West-Western Bantu
105014.66150326449	116359.0649985964	107973.82988680883	237843.81640158073	36692.389479781225	West-Western Bantu
106131.83875329922	115961.07637734633	107731.90747583922	237001.0312394354	35177.24606341079	West-Western Bantu
107249.01600333395	115591.8904284606	107505.72055515033	236154.58793350833	33742.489827967256	West-Western Bantu
108366.19325336868	115265.01189392453	107321.25597004879	235563.4883172503	32445.62120766488	West-Western Bantu
109483.3705034034	114963.77631949037	107170.8153402659	234844.63958294576	31130.00472181501	West-Western Bantu
110600.54775343814	NaN	NaN	NaN	NaN	West-Western Bantu
0.0	2163474.6757762106	1726340.3227221463	6171427.4765270995	674564.7709903681	South-Western Bantu
1502.306221610717	1160003.67993727	946841.8904482819	2403536.732007638	516745.73894517455	South-Western Bantu
3004.612443221434	694091.2619824728	716465.443608777	852560.320070518	357238.3485431955	South-Western Bantu
4506.918664832151	731855.4542214948	732781.7793308531	870141.4872809887	565487.0752197593	South-Western Bantu
6009.224886442868	744880.0439404505	739235.8630292487	888827.6630637483	636733.1217644257	South-Western Bantu
7511.531108053586	748649.5342729264	741144.3387878025	897444.6315411127	645452.2053052428	South-Western Bantu
9013.837329664302	748646.222838418	741172.7460690266	897425.0280265247	645711.317215701	South-Western Bantu
10516.14355127502	748202.3715408536	741076.6587821298	896073.0648858047	645360.5200174041	South-Western Bantu
12018.449772885737	748152.3210501624	741049.9486133596	895958.5693388657	645283.2990783517	South-Western Bantu
13520.755994496454	748086.1908481516	740988.4620058448	895734.3502949933	645176.8507283293	South-Western Bantu
15023.062216107171	747982.8630299347	740944.9549437528	895304.293954125	644971.3720768814	South-Western Bantu
16525.368437717887	747812.708598405	740875.771093769	894864.4807392507	644745.6941007894	South-Western Bantu
18027.674659328604	747589.7865343024	740805.1764639709	894228.3298798521	644320.6499205126	South-Western Bantu
19529.98088093932	747310.6640817007	740702.8385944228	893571.2628781236	643724.4726473187	South-Western Bantu
21032.28710255004	747093.1737911815	740624.8963767485	892842.7562208783	643343.346004537	South-Western Bantu
22534.593324160756	747051.7788381625	740603.967378475	892829.443191018	643236.0731306126	South-Western Bantu
24036.899545771474	746866.9698319763	740550.7199379068	892182.2338018597	642937.6219394641	South-Western Bantu
25539.20576738219	746703.7721456381	740513.2939786933	891711.3625546037	642586.4374576022	South-Western Bantu
27041.51198899291	746491.6490572529	740460.6166212519	891380.0321336052	642196.9539737419	South-Western Bantu
28543.818210603626	746306.4385696219	740388.7829554323	891054.6300635646	641821.4410212195	South-Western Bantu
30046.124432214343	745832.1560837368	740282.9033907547	890189.1428722404	641117.4935292432	South-Western Bantu
31548.43065382506	745556.9398355526	740200.3595110343	889935.8087393235	640654.4786163567	South-Western Bantu
33050.736875435774	745383.9200319877	740164.4815213433	889798.4182557295	640298.3672255871	South-Western Bantu
34553.04309704649	745213.6038806713	740126.5786999146	889744.0695379566	640013.0365203258	South-Western Bantu
36055.3493186572	745048.1727280184	740073.6754947659	889653.0504381389	639755.798797492	South-Western Bantu
37557.655540267915	744940.9281752894	740047.0567585971	889579.6697229774	639622.357278518	South-Western Bantu
39059.96176187863	744814.8432739334	740015.8936028688	889533.7874024656	639394.1604902396	South-Western Bantu
40562.26798348934	744622.0368825514	739974.5940665922	889214.2751227973	639003.8804006231	South-Western Bantu
42064.574205100056	744473.734176286	739935.9108780114	889060.1651901725	638649.8351307452	South-Western Bantu
43566.88042671077	744338.8455654809	739909.5821761761	888918.6610724662	638163.9576628035	South-Western Bantu
45069.18664832148	744198.1127895629	739883.7236697833	888804.0262383797	637892.0055083251	South-Western Bantu
46571.4928699322	744007.2256200992	739822.7545281089	888756.5978878464	637504.8801856972	South-Western Bantu
48073.79909154291	743766.2451998346	739771.8281281489	888538.9986953029	637019.8088448052	South-Western Bantu
49576.105313153625	743388.2280834039	739702.3666648974	888328.8982038443	635986.8903322378	South-Western Bantu
51078.41153476434	742946.958807294	739616.4213626275	888163.6547981696	635050.5214021996	South-Western Bantu
52580.71775637505	742448.7286534747	739514.8852509268	887804.5337240124	633977.0903134675	South-Western Bantu
54083.023977985766	741700.5363214542	739395.5695533691	887492.3820236694	632017.6449413673	South-Western Bantu
55585.33019959648	740602.8879159853	739203.2130423454	887127.2927555481	629255.1890129776	South-Western Bantu
57087.63642120719	738314.0995869959	738789.8735117037	886357.7090099745	622385.5162369169	South-Western Bantu
58589.94264281791	735354.3975465087	738300.0784998119	884983.18350483	605204.1533898091	South-Western Bantu
60092.24886442862	731213.9789086991	737519.0476617693	882826.7978630052	395112.3791635358	South-Western Bantu
61594.555086039334	726141.2227329286	736497.4578279903	880577.6179100217	249869.26402895275	South-Western Bantu
63096.86130765005	720414.8762776529	735578.972667363	878076.4003371374	208392.3962690006	South-Western Bantu
64599.16752926076	713749.184316773	734273.3379357952	874593.2675755046	184748.5495203846	South-Western Bantu
66101.47375087148	706787.3805455121	732894.0115542826	870627.0240272013	169056.910097832	South-Western Bantu
67603.7799724822	700351.1266591491	731679.8912330105	866680.1888528808	158669.74354524157	South-Western Bantu
69106.08619409292	695011.7067613524	730666.9887534329	863597.4976154909	151191.5642036037	South-Western Bantu
70608.39241570364	690540.5473438287	729780.8284216392	861091.0273774056	145483.31175328448	South-Western Bantu
72110.69863731436	686787.812986589	729101.644986308	859110.2835732566	141078.85184919683	South-Western Bantu
73613.00485892508	683599.3896428612	728510.5560728317	857582.0796621678	137534.907394435	South-Western Bantu
75115.3110805358	680990.2064529224	728016.0790092695	856252.0897095671	134944.7100060326	South-Western Bantu
76617.61730214652	679041.6286475878	727635.938286714	855363.3149567866	133118.01411586915	South-Western Bantu
78119.92352375724	677403.7664479158	727352.7170830916	854625.7096026804	130962.85067966628	South-Western Bantu
79622.22974536796	676378.5072300248	727193.5249559456	854446.7839761231	129729.19815624863	South-Western Bantu
81124.53596697868	675484.753699758	727018.7914702018	854140.46113753	128691.80193420932	South-Western Bantu
82626.8421885894	674808.2951190599	726917.409487822	853974.8185717657	127948.17217716096	South-Western Bantu
84129.14841020013	674443.9436058227	726868.9822745353	853875.5705981388	127542.39265254003	South-Western Bantu
85631.45463181085	674152.3585850287	726829.4858493434	853849.1271649537	127267.96634585278	South-Western Bantu
87133.76085342157	674009.8498503529	726811.1248768836	853656.0507551674	127095.9055555682	South-Western Bantu
88636.06707503229	673923.851925365	726788.2159784527	853654.9704868363	126961.24605941887	South-Western Bantu
90138.37329664301	673876.9864806862	726783.9455964301	853654.9704868363	126877.499748583	South-Western Bantu
91640.67951825373	673841.9119175305	726780.0620969099	853654.9704868363	126791.42625728738	South-Western Bantu
93142.98573986445	673820.4126621386	726771.2125385995	853654.9704868363	126779.16194912953	South-Western Bantu
94645.29196147517	673807.1500869227	726771.2125385995	853654.9704868363	126773.48360360645	South-Western Bantu
96147.5981830859	673794.6395191287	726771.2125385995	853654.9704868363	126772.88630986183	South-Western Bantu
97649.90440469662	673787.8415685958	726771.2125385995	853654.9704868363	126754.83322431853	South-Western Bantu
99152.21062630734	673783.1857890645	726768.5258887019	853654.9704868363	126737.40470193398	South-Western Bantu
100654.51684791806	673783.1857890645	726768.5258887019	853654.9704868363	126737.40470193398	South-Western Bantu
102156.82306952878	673782.4323229685	726768.5258887019	853654.9704868363	126733.43568980112	South-Western Bantu
103659.1292911395	673774.4045344864	726767.2966741608	853654.9704868363	126709.69040415477	South-Western Bantu
105161.43551275022	673766.064364426	726767.2966741608	853654.9704868363	126699.88456998175	South-Western Bantu
106663.74173436094	673761.9850027338	726767.2966741608	853654.9704868363	126688.14931029743	South-Western Bantu
108166.04795597166	673759.9108050012	726767.2966741608	853654.9704868363	126682.84039384108	South-Western Bantu
109668.35417758238	673749.9320737311	726767.1008411889	853654.9704868363	126647.47454732936	South-Western Bantu
111170.6603991931	673747.3335718273	726767.1008411889	853654.9704868363	126632.8572600692	South-Western Bantu
112672.96662080383	673737.6186801838	726767.1008411889	853654.9704868363	126594.67293799264	South-Western Bantu
114175.27284241455	673728.474664403	726767.1008411889	853654.9704868363	126575.00807637048	South-Western Bantu
115677.57906402527	673720.7412938749	726767.1008411889	853654.9704868363	126535.48367123876	South-Western Bantu
117179.88528563599	673709.0858264207	726767.1008411889	853654.9704868363	126477.9899552754	South-Western Bantu
118682.19150724671	673698.9099766208	726767.1008411889	853654.9704868363	126448.76094210552	South-Western Bantu
120184.49772885743	673670.7581726683	726767.1008411889	853654.9704868363	126366.58162971307	South-Western Bantu
121686.80395046815	673650.7519011454	726767.1008411889	853654.9704868363	126348.14934740313	South-Western Bantu
123189.11017207887	673646.8294127485	726767.1008411889	853654.9704868363	126320.23014344583	South-Western Bantu
124691.4163936896	673640.4012470413	726767.1008411889	853654.9704868363	126312.556832623	South-Western Bantu
126193.72261530031	673635.5117394512	726767.1008411889	853654.9704868363	126263.48513546161	South-Western Bantu
127696.02883691103	673629.2606319664	726767.1008411889	853654.9704868363	126240.18461815048	South-Western Bantu
129198.33505852176	673624.4148473362	726767.1008411889	853654.9704868363	126228.72567587181	South-Western Bantu
130700.64128013248	673623.0302093542	726767.1008411889	853654.9704868363	126225.49194470952	South-Western Bantu
132202.94750174318	673621.9671411115	726767.1008411889	853654.9704868363	126221.92645797561	South-Western Bantu
133705.2537233539	673625.6982916113	726767.1008411889	853654.9704868363	126221.92645797561	South-Western Bantu
135207.55994496463	673623.233313617	726767.1008411889	853654.9704868363	126163.40791135692	South-Western Bantu
136709.86616657535	673633.6033514868	726767.1008411889	853654.9704868363	126187.73344318623	South-Western Bantu
138212.17238818607	673667.1163997302	726771.2125385995	853654.9704868363	126228.72567587181	South-Western Bantu
139714.4786097968	673714.1169758984	726780.0620969099	853654.9704868363	126261.8211379009	South-Western Bantu
141216.7848314075	673869.4058925344	726814.8690258118	853706.5132614974	126353.66896337844	South-Western Bantu
142719.09105301823	674056.2841616642	726848.7217079211	853849.1271649537	126438.49092113208	South-Western Bantu
144221.39727462895	674358.4626570663	726895.5877800355	853873.4869759337	126773.03251972253	South-Western Bantu
145723.70349623967	674677.8727615526	726936.8804276553	853948.3286488333	127047.37107049514	South-Western Bantu
147226.0097178504	675404.1192848913	727077.1784214409	854027.5714221796	127569.04368111504	South-Western Bantu
148728.3159394611	NaN	NaN	NaN	NaN	South-Western Bantu
0.0	2472012.1728368783	2359651.7539623175	4793469.226159055	834397.3206906347	Eastern Bantu
1590.078830601691	2643619.9326823624	2493260.347990221	5002319.3845527135	1245523.5099429784	Eastern Bantu
3180.157661203382	1343183.1241607987	1176467.8554285346	2921470.1690351157	516642.59075516864	Eastern Bantu
4770.236491805073	1139470.283112627	1159123.793333671	1467113.294800182	605504.754264196	Eastern Bantu
6360.315322406764	1210873.7013790244	1193458.7312891611	1520191.989838223	979561.5430057881	Eastern Bantu
7950.394153008455	1224041.8891017598	1201269.8156377461	1542415.695414456	1007558.237313544	Eastern Bantu
9540.472983610145	1226325.132143073	1203086.4973643045	1546867.3612405895	1010231.2812902651	Eastern Bantu
11130.551814211836	1226088.2925897148	1203139.7909860944	1544901.9618294048	1009685.3062999686	Eastern Bantu
12720.630644813527	1224142.175851512	1202476.7330917367	1540021.3118752025	1007745.167034988	Eastern Bantu
14310.709475415219	1222174.8772408399	1201788.7626830854	1534707.167019696	1005489.9198771555	Eastern Bantu
15900.78830601691	1218526.563958394	1200704.2264508365	1525240.5213594905	1001249.0226371923	Eastern Bantu
17490.8671366186	1215535.6651488864	1199654.9264003688	1518909.749772967	996719.1248063708	Eastern Bantu
19080.94596722029	1213580.7497511292	1198797.0520015522	1514420.5863331633	992642.6104603847	Eastern Bantu
20671.02479782198	1212014.1511680838	1198147.505174417	1510963.8727319597	988875.6909859763	Eastern Bantu
22261.103628423672	1210831.3505148622	1197600.431588433	1508595.4829354766	985868.6586907192	Eastern Bantu
23851.182459025364	1209924.284341669	1197159.1544338316	1507110.6916514803	983308.1860108413	Eastern Bantu
25441.261289627055	1209109.2967854564	1196753.127702156	1505946.6515309203	980650.3115655435	Eastern Bantu
27031.340120228746	1208528.1768002089	1196459.8367602597	1505419.9476728742	978609.7587868634	Eastern Bantu
28621.418950830437	1208004.9285704307	1196216.4048920048	1504770.9966322551	976537.6382116134	Eastern Bantu
30211.49778143213	1207449.0661930866	1195950.7962871613	1504215.1771538034	974267.4218859276	Eastern Bantu
31801.57661203382	1206621.9038849913	1195559.1397170695	1503138.9921056656	971112.5520256141	Eastern Bantu
33391.65544263551	1205528.1628931835	1195140.3818632234	1501687.7090518821	965866.6177778313	Eastern Bantu
34981.7342732372	1204235.7576867389	1194650.0586273822	1499926.021701168	959089.7389448157	Eastern Bantu
36571.81310383889	1203149.8840358679	1194230.0462693758	1499081.830215433	951771.1817795996	Eastern Bantu
38161.89193444058	1201889.499934799	1193723.199504548	1498369.6315179546	940644.648375014	Eastern Bantu
39751.97076504227	1200641.8860239552	1193247.6067106419	1497793.6362942297	926697.207007354	Eastern Bantu
41342.04959564396	1199151.4868008953	1192738.275991509	1497103.8568192327	904881.3038781391	Eastern Bantu
42932.128426245654	1196995.4053522109	1191962.751974921	1496157.0724736964	865614.539317327	Eastern Bantu
44522.207256847345	1193703.0967925193	1190873.8431777165	1495193.945940078	813914.3980859226	Eastern Bantu
46112.286087449036	1188975.0566233192	1189286.5723612192	1494032.9316234197	741049.7003952893	Eastern Bantu
47702.36491805073	1181491.5716988638	1186843.5432480148	1492059.591977178	588663.0790082171	Eastern Bantu
49292.44374865242	1169258.3942253552	1183027.9580992905	1489280.3217676047	425619.97153729823	Eastern Bantu
50882.52257925411	1148845.055079897	1176736.1960344873	1484638.7896522766	344367.10323077464	Eastern Bantu
52472.6014098558	1116761.9132861882	1166804.2366936277	1477875.9507182776	295353.74987608206	Eastern Bantu
54062.68024045749	1072005.3844058628	1152849.2983101984	1467455.878606994	263364.48452248453	Eastern Bantu
55652.75907105918	1015735.0744800055	1134977.4894868429	1452203.1956236272	240851.25658152456	Eastern Bantu
57242.837901660874	955433.7801550856	1115315.456134475	1430957.7089577194	225144.1096116816	Eastern Bantu
58832.916732262565	901225.8529386775	1096668.7679262643	1404211.824482571	213875.10965014235	Eastern Bantu
60422.99556286426	853436.3061926679	1078740.5071556612	1373494.2429542919	205034.55406479645	Eastern Bantu
62013.07439346595	815458.404219905	1062163.6019244643	1343966.4966603739	198151.42876733994	Eastern Bantu
63603.15322406764	786108.2614728654	1046728.2376753981	1318805.860341886	192726.5644360881	Eastern Bantu
65193.23205466933	765995.8243675961	1033746.5703275418	1301229.2726424986	188690.43916782565	Eastern Bantu
66783.31088527101	750765.3963702528	1021201.5988418745	1289409.274536943	185184.55809186082	Eastern Bantu
68373.3897158727	739275.9985151329	1009088.1120666545	1281415.2019917564	182280.18994895354	Eastern Bantu
69963.4685464744	729266.4604058292	994558.6626006057	1275227.394037416	179260.62705514525	Eastern Bantu
71553.54737707609	720397.052016233	974481.8724005852	1270158.432904282	176026.71347922657	Eastern Bantu
73143.62620767778	712661.833173218	932760.988372416	1265949.0638339566	172605.0349849014	Eastern Bantu
74733.70503827947	706744.7035140545	849352.06489008	1262729.2666210374	169974.74210251172	Eastern Bantu
76323.78386888116	702009.0902801212	786169.5290852977	1260387.986285386	167420.67166205257	Eastern Bantu
77913.86269948285	698344.5960360811	735378.1873906928	1258454.6974184369	165435.43117279606	Eastern Bantu
79503.94153008454	695388.4574741984	680689.0686504637	1257204.9054397836	163505.40800940548	Eastern Bantu
81094.02036068623	693059.7352374899	631348.0612222098	1256324.868630751	161871.12449869636	Eastern Bantu
82684.09919128793	691540.7811871403	597161.3627101289	1255696.663844018	160499.14089153355	Eastern Bantu
84274.17802188962	690445.4312685992	574516.5238944482	1255377.1106605527	159430.60476057522	Eastern Bantu
85864.25685249131	689845.0873438547	562959.5093508912	1255167.2182504768	158800.6694313767	Eastern Bantu
87454.335683093	689641.1315189099	559471.98196419	1255095.9402963426	158459.81412173336	Eastern Bantu
89044.41451369469	689489.4409471441	557049.1732797317	1255066.7870261779	158251.18133227603	Eastern Bantu
90634.49334429638	689383.1773170788	555479.9065285084	1255051.0413831917	158030.7485725237	Eastern Bantu
92224.57217489807	689278.054205111	553860.9776398436	1255043.9563075537	157812.75882615545	Eastern Bantu
93814.65100549976	689214.065598592	552890.0325802318	1255040.7156456306	157592.95948079924	Eastern Bantu
95404.72983610145	689152.4074723551	552424.4896767798	1255033.7279898177	157387.19517725572	Eastern Bantu
96994.80866670315	689094.3428267675	551882.060002444	1255033.7279898177	157164.18390584813	Eastern Bantu
98584.88749730484	689043.3446061366	551366.9458322757	1255033.7279898177	156937.97548013937	Eastern Bantu
100174.96632790653	688987.9972920045	551223.8806714418	1255033.7279898177	156715.75041558727	Eastern Bantu
101765.04515850822	688915.8826522972	550791.609666659	1255033.7279898177	156453.33720093552	Eastern Bantu
103355.12398910991	688837.3436545791	550455.8502634924	1255033.7279898177	156199.38930893043	Eastern Bantu
104945.2028197116	688735.9904093394	549567.5399326866	1255033.7279898177	155808.08948354953	Eastern Bantu
106535.28165031329	688650.0255278499	549332.1769268028	1255033.7279898177	155476.3537298092	Eastern Bantu
108125.36048091498	688543.3510607169	548938.1349054544	1255033.7279898177	155020.52476608282	Eastern Bantu
109715.43931151667	688412.7820930798	548341.745096649	1255033.7279898177	154521.44883111535	Eastern Bantu
111305.51814211837	688291.6353072437	548180.72711939	1255033.7279898177	153951.24340987898	Eastern Bantu
112895.59697272006	688159.7849952327	547721.3173100296	1255033.7279898177	153423.5951222488	Eastern Bantu
114485.67580332175	687998.7391502713	547115.8756057315	1255033.7279898177	152665.03137710187	Eastern Bantu
116075.75463392344	687852.5022536754	546808.2245555986	1255033.7279898177	151977.04642204268	Eastern Bantu
117665.83346452513	687699.6843746983	546771.7500994948	1255033.7279898177	151271.30202482498	Eastern Bantu
119255.91229512682	687495.7125618939	545950.943917108	1255033.7279898177	150384.5660675839	Eastern Bantu
120845.99112572851	687267.1415470914	545601.1522045208	1255033.7279898177	149300.08247368323	Eastern Bantu
122436.0699563302	687047.0973987916	545210.5906993308	1255033.7279898177	148162.55412962043	Eastern Bantu
124026.1487869319	686801.9837896446	544701.9248835429	1255033.7279898177	146841.145768466	Eastern Bantu
125616.22761753359	686550.6106313633	544545.7390963144	1255033.7279898177	145593.73502726504	Eastern Bantu
127206.30644813528	686305.1353644179	543953.3578057769	1255033.7279898177	144272.0155388221	Eastern Bantu
128796.38527873697	686091.4843467987	543466.8944713473	1255033.7279898177	142977.26510905073	Eastern Bantu
130386.46410933866	685861.4940481418	543100.8636166521	1255033.7279898177	141640.3974009681	Eastern Bantu
131976.54293994035	685649.8303029245	542769.504642067	1255033.7279898177	140329.2532347204	Eastern Bantu
133566.62177054203	685508.4962675977	542615.0316076912	1255033.7279898177	139389.9020999456	Eastern Bantu
135156.7006011437	685351.314826925	542394.0247469391	1255033.7279898177	138382.7431509313	Eastern Bantu
136746.77943174538	685244.4528761728	542304.7535583406	1255033.7279898177	137794.17967108687	Eastern Bantu
138336.85826234706	685172.0347107082	542256.1548264625	1255033.7279898177	137342.9446845849	Eastern Bantu
139926.93709294873	685115.3094812951	542263.5025524248	1255033.7279898177	136954.48296411097	Eastern Bantu
141517.0159235504	685078.5875234097	542304.7535583406	1255033.7279898177	136584.71706560237	Eastern Bantu
143107.0947541521	685061.3783477432	542447.1801065408	1255033.7279898177	136403.74232771134	Eastern Bantu
144697.17358475376	685096.5555937217	543744.0406720403	1255040.7156456306	136310.6006677939	Eastern Bantu
146287.25241535544	685166.6285077359	546103.8088603606	1255043.9563075537	136222.0615382042	Eastern Bantu
147877.33124595712	685317.6139462872	550384.5707126377	1255053.2577156185	136227.16418379938	Eastern Bantu
149467.4100765588	685565.8743647935	557674.9150346653	1255083.663214384	136280.47710733814	Eastern Bantu
151057.48890716047	686001.8664172168	569942.0072830154	1255150.4812687733	136453.147831796	Eastern Bantu
152647.56773776215	686756.155305377	591546.6952449199	1255230.4654477772	136627.1047781684	Eastern Bantu
154237.64656836382	687843.0755364225	626542.7431130426	1255341.793433055	137050.3412258677	Eastern Bantu
155827.7253989655	689507.7225982957	676689.4554792423	1255551.982543054	137506.49679330914	Eastern Bantu
157417.80422956718	691783.8455241435	735593.9202761909	1255850.8701230886	138127.99080614292	Eastern Bantu
0.0	649202.166194818	518672.90558794956	1862625.1321576515	163807.53583234234	Khoisan, only L0d and L0k
965.7999793422882	451747.9053823693	437258.1056432158	855423.0717131475	234389.59164303754	Khoisan, only L0d and L0k
1931.5999586845764	286199.83893422433	262724.15077166545	508779.377423717	202259.34415434292	Khoisan, only L0d and L0k
2897.3999380268647	262003.993868341	254790.3872050377	374705.9997276878	201305.27655864676	Khoisan, only L0d and L0k
3863.199917369153	258158.78486404754	252851.25385886632	351690.785544831	201280.85944910237	Khoisan, only L0d and L0k
4828.999896711441	256017.24085768237	251765.81449768972	341829.7108436723	199830.17888978656	Khoisan, only L0d and L0k
5794.799876053728	254226.14492902372	250739.4443704292	335571.749225715	197191.39985417796	Khoisan, only L0d and L0k
6760.599855396016	251975.94316690456	249526.34315194277	328012.6126462243	192443.0536585188	Khoisan, only L0d and L0k
7726.399834738304	249737.64124573153	248293.63311024258	320936.2782369108	186713.31535822802	Khoisan, only L0d and L0k
8692.199814080592	247703.8741224564	247250.68717913402	315050.71480782155	179721.94763536134	Khoisan, only L0d and L0k
9657.99979342288	245737.01196895915	246206.34017913722	310737.0560253528	172172.19689431816	Khoisan, only L0d and L0k
10623.799772765167	243972.02438763075	245276.82072613615	307608.77183192497	165503.21532208569	Khoisan, only L0d and L0k
11589.599752107455	242494.62386829322	244485.41634964902	305546.93132548867	159918.00804355563	Khoisan, only L0d and L0k
12555.399731449743	241145.666869396	243773.42079121992	303916.747667028	155201.51462098426	Khoisan, only L0d and L0k
13521.19971079203	239991.16745186952	243151.00826534175	302700.3213325275	151389.88907217572	Khoisan, only L0d and L0k
14486.999690134318	239077.84254744003	242625.1914052045	301862.0762027847	148346.34062754904	Khoisan, only L0d and L0k
15452.799669476606	238314.4191477276	242210.34040908853	301086.35966825805	145666.26321617598	Khoisan, only L0d and L0k
16418.599648818894	237608.77751683313	241807.26982694326	300494.0276076642	143222.3617328729	Khoisan, only L0d and L0k
17384.399628161184	236971.449880689	241513.74372462757	300059.9033232582	140929.03331030536	Khoisan, only L0d and L0k
18350.199607503473	236220.89580395387	241166.05111459704	299622.59467923467	138012.03526220654	Khoisan, only L0d and L0k
19315.999586845763	235443.87997850034	240824.05652897485	299270.5863193104	134994.31178874825	Khoisan, only L0d and L0k
20281.799566188052	234629.42868368718	240466.30476421595	298886.50240623485	131561.9981501685	Khoisan, only L0d and L0k
21247.599545530342	233748.709825368	240045.97606485925	298551.7940080909	128085.84966916357	Khoisan, only L0d and L0k
22213.39952487263	232839.52233330117	239632.78999248735	298120.2060266588	124497.65681437585	Khoisan, only L0d and L0k
23179.19950421492	231986.069981231	239245.69424107025	297695.8894539564	121156.83630834911	Khoisan, only L0d and L0k
24144.99948355721	231270.3482006665	238913.28893749072	297414.93215923174	118482.50075840781	Khoisan, only L0d and L0k
25110.7994628995	230626.9731519828	238650.70914917128	297181.42018062755	116111.7328711513	Khoisan, only L0d and L0k
26076.59944224179	230061.09072351654	238412.36141906676	296907.42451738816	113972.12751309051	Khoisan, only L0d and L0k
27042.39942158408	229506.01490176618	238158.58173202418	296725.6657043461	112108.35118252753	Khoisan, only L0d and L0k
28008.19940092637	228956.77835759232	237943.6261475848	296569.7817507403	109871.9941419966	Khoisan, only L0d and L0k
28973.99938026866	228409.00879028544	237738.21446262972	296470.48913674284	107480.09981246354	Khoisan, only L0d and L0k
29939.799359610948	227828.33872197603	237504.4329522914	296328.4291160917	105304.08879467275	Khoisan, only L0d and L0k
30905.599338953238	227165.24483402434	237265.84486124208	296176.6573326647	102676.72199097379	Khoisan, only L0d and L0k
31871.399318295527	226414.5541583051	236991.06371574572	296033.7154795166	99306.17948613856	Khoisan, only L0d and L0k
32837.19929763782	225498.98930489214	236645.839453954	295781.3324047579	95357.66189555849	Khoisan, only L0d and L0k
33802.9992769801	224418.42700733224	236244.13394176442	295510.0577150423	90816.49778863411	Khoisan, only L0d and L0k
34768.79925632239	223094.960883082	235750.19305474134	295294.1189934456	85885.02204380819	Khoisan, only L0d and L0k
35734.599235664675	221492.25815422816	235148.6668370281	294967.75502325053	79982.00315780153	Khoisan, only L0d and L0k
36700.39921500696	219480.26473784115	234410.20702523648	294614.58074334834	73382.10026909574	Khoisan, only L0d and L0k
37666.19919434925	217069.27422336908	233560.166049819	294179.627950964	66571.38179773373	Khoisan, only L0d and L0k
38631.99917369153	214258.8358777369	232448.35484172433	293539.66321184946	60333.5984834822	Khoisan, only L0d and L0k
39597.79915303382	210945.67485558186	231194.25741028896	292901.69463230134	54496.16420626916	Khoisan, only L0d and L0k
40563.599132376105	207205.74670127846	229749.26823860116	292237.2350194533	49307.7244327618	Khoisan, only L0d and L0k
41529.39911171839	202893.97088032318	227888.62001392004	291292.50837197114	45063.2456094884	Khoisan, only L0d and L0k
42495.19909106068	198208.28515164708	225793.46491490724	290420.0060978137	41439.91238508037	Khoisan, only L0d and L0k
43460.99907040296	193117.29470417948	223261.41834623084	289446.02590699913	38272.7315064476	Khoisan, only L0d and L0k
44426.79904974525	187875.11087376665	220424.98280182315	288362.80495954497	35630.17558113083	Khoisan, only L0d and L0k
45392.599029087534	182837.94558360774	217089.87210675096	287286.7926257916	33533.13779425131	Khoisan, only L0d and L0k
46358.39900842982	178112.71776969355	213292.42690599116	286100.9077286986	31999.002081223316	Khoisan, only L0d and L0k
47324.198987772106	173590.07686887807	209015.27548525954	284964.2018711326	30638.555853393147	Khoisan, only L0d and L0k
48289.99896711439	169504.65812175817	204286.0250725026	283755.4486647165	29512.109988018612	Khoisan, only L0d and L0k
49255.79894645668	166310.61680415372	199556.2526610263	282595.56244273065	28757.041360738327	Khoisan, only L0d and L0k
50221.598925798964	163936.5591219046	195224.2760683431	281725.4628049893	28256.9013415678	Khoisan, only L0d and L0k
51187.39890514125	162232.49049497934	191322.83761023244	280975.8767573728	27919.77350512472	Khoisan, only L0d and L0k
52153.198884483536	161066.60470290924	188588.6414116471	280476.8224550557	27662.045241256998	Khoisan, only L0d and L0k
53118.99886382582	160303.57817548863	186717.16647921468	280250.8546250876	27535.422531415796	Khoisan, only L0d and L0k
54084.79884316811	159710.04187895346	185078.3376165337	280006.4570528257	27412.432769972354	Khoisan, only L0d and L0k
55050.598822510394	159289.24060023334	183848.2164921875	279841.69734938914	27324.445197790454	Khoisan, only L0d and L0k
56016.39880185268	159032.3474234651	183014.50973316323	279724.09571258456	27284.180123763028	Khoisan, only L0d and L0k
56982.198781194966	158856.8218340048	182541.07930352856	279664.86102429946	27249.859449836946	Khoisan, only L0d and L0k
57947.99876053725	158724.37873120717	182164.51456404748	279577.18937153206	27224.625486693974	Khoisan, only L0d and L0k
58913.79873987954	158624.98857745534	181871.3235035254	279552.0890992636	27204.619378536645	Khoisan, only L0d and L0k
59879.59871922182	158569.95383131062	181714.36299187978	279545.91612417117	27197.444533825317	Khoisan, only L0d and L0k
60845.39869856411	158513.18065311474	181508.18530974808	279542.35789858736	27190.250493526546	Khoisan, only L0d and L0k
61811.198677906395	158476.7746935905	181381.02718027963	279540.24783437094	27181.27415273178	Khoisan, only L0d and L0k
62776.99865724868	158434.05897071835	181240.55000746326	279534.06152013474	27169.475150417817	Khoisan, only L0d and L0k
63742.79863659097	158403.29723963255	181133.79385870742	279534.06152013474	27156.98526293482	Khoisan, only L0d and L0k
64708.59861593325	158380.9364935142	181067.37994668217	279534.06152013474	27153.117198996235	Khoisan, only L0d and L0k
65674.39859527555	158351.9691763102	180934.97256162894	279531.33964989847	27146.162672365186	Khoisan, only L0d and L0k
66640.19857461784	158320.48218711323	180848.52953603244	279531.33964989847	27135.556706194646	Khoisan, only L0d and L0k
67605.99855396013	158298.30978364855	180760.79286275915	279529.5745214888	27128.3678383541	Khoisan, only L0d and L0k
68571.79853330243	158269.7762398483	180683.5178044207	279529.5745214888	27125.410763098327	Khoisan, only L0d and L0k
69537.59851264472	158248.98001826945	180617.91508085138	279523.80548444495	27121.226496437615	Khoisan, only L0d and L0k
70503.39849198701	158229.52736204892	180556.03727488808	279523.80548444495	27112.71028449127	Khoisan, only L0d and L0k
71469.1984713293	158214.9579643393	180505.2578600353	279523.80548444495	27110.693290955624	Khoisan, only L0d and L0k
72434.9984506716	158201.79461728787	180468.7025516168	279523.80548444495	27105.293378289472	Khoisan, only L0d and L0k
73400.79843001389	158185.11222677006	180407.7554670688	279523.80548444495	27103.979634531217	Khoisan, only L0d and L0k
74366.59840935619	158176.6421794422	180387.79125453572	279523.80548444495	27103.407249319636	Khoisan, only L0d and L0k
75332.39838869848	158169.38690186024	180380.1263402854	279523.80548444495	27102.391340263937	Khoisan, only L0d and L0k
76298.19836804077	158161.9690827714	180348.24568133245	279523.80548444495	27100.33821914095	Khoisan, only L0d and L0k
77263.99834738307	158155.3837453954	180330.06914831762	279524.26397406013	27096.10582994681	Khoisan, only L0d and L0k
78229.79832672536	158151.9526176955	180316.57355113342	279529.5745214888	27093.846846917164	Khoisan, only L0d and L0k
79195.59830606765	158148.18415616595	180296.40831035443	279529.5745214888	27091.79693886604	Khoisan, only L0d and L0k
80161.39828540994	158141.00971873594	180273.26363553494	279531.33964989847	27089.42694124894	Khoisan, only L0d and L0k
81127.19826475224	158136.78812069618	180269.02472386044	279531.33964989847	27089.008543187072	Khoisan, only L0d and L0k
82092.99824409453	158136.07040919623	180266.00101398237	279531.33964989847	27089.008543187072	Khoisan, only L0d and L0k
83058.79822343682	158138.80795486787	180270.87110207524	279531.33964989847	27089.008543187072	Khoisan, only L0d and L0k
84024.59820277912	158141.2937724322	180271.00440496337	279534.06152013474	27086.88990438341	Khoisan, only L0d and L0k
84990.39818212141	158144.6986627631	180272.00894172455	279534.06152013474	27093.596121035687	Khoisan, only L0d and L0k
85956.1981614637	158150.43244825644	180276.2341639612	279534.3021059972	27094.65669089543	Khoisan, only L0d and L0k
86921.998140806	158162.34551594016	180306.90738034755	279540.24783437094	27099.47022466629	Khoisan, only L0d and L0k
87887.79812014829	158187.28721067304	180349.89522597412	279540.24783437094	27103.979634531217	Khoisan, only L0d and L0k
88853.59809949058	158212.4573582481	180405.57960911316	279542.35789858736	27110.624067282766	Khoisan, only L0d and L0k
89819.39807883288	158259.8315040803	180536.97677356674	279545.91612417117	27124.670097562626	Khoisan, only L0d and L0k
90785.19805817517	158320.90772675298	180707.55384779756	279552.0890992636	27135.682186076567	Khoisan, only L0d and L0k
91750.99803751746	158402.66679437735	180952.07368397017	279567.03227245394	27161.612432150865	Khoisan, only L0d and L0k
92716.79801685976	158479.69458038433	181188.46141318063	279602.4776478623	27186.77791344589	Khoisan, only L0d and L0k
93682.59799620205	158606.19776257887	181623.2546355223	279635.09222095826	27237.00045991583	Khoisan, only L0d and L0k
94648.39797554434	158775.555180974	182114.56928491776	279664.79691343644	27302.407782579532	Khoisan, only L0d and L0k
95614.19795488664	NaN	NaN	NaN	NaN	Khoisan, only L0d and L0k
0.0	1.2308827753955726E7	1.2650127334976142E7	1.812399984289982E7	4575964.888385609	Niger-Congo and Mande
1603.1405123963546	1.4374074926012563E7	1.37005170142614E7	2.4392984586656183E7	9430885.506222036	Niger-Congo and Mande
3206.281024792709	1.5852853322215367E7	1.4243381721562564E7	3.2800414619909488E7	1.0725298886047123E7	Niger-Congo and Mande
4809.421537189064	1.61155604380866E7	1.4306534053175475E7	3.493302268829483E7	1.0032784164381923E7	Niger-Congo and Mande
6412.562049585418	1.414770294323494E7	1.3683362965661658E7	2.9473381422374282E7	1421857.0656792035	Niger-Congo and Mande
8015.702561981772	8046772.811098926	6069624.508603114	2.008799215391456E7	978957.11125514	Niger-Congo and Mande
9618.843074378126	2507021.7670204774	2072041.6119160266	8115005.737222099	792648.530396986	Niger-Congo and Mande
11221.98358677448	1709261.352983101	1582815.1732523814	3980814.447483628	682423.2461108839	Niger-Congo and Mande
12825.124099170835	1379537.7357106484	1072311.9497390462	2893742.710187704	575888.6978506248	Niger-Congo and Mande
14428.264611567189	1113319.5207183508	910866.9688322751	2463555.3949162946	497812.735052698	Niger-Congo and Mande
16031.405123963543	852157.1305238617	777155.3167567109	1918087.247490426	436935.4376852194	Niger-Congo and Mande
17634.545636359897	736552.2648072137	690069.3463836906	1337371.8926734817	402589.5507545043	Niger-Congo and Mande
19237.686148756253	700772.7167883031	650536.6474787155	1226639.0513895766	386649.03920099157	Niger-Congo and Mande
20840.82666115261	694216.351857837	640963.3738681879	1215944.7395174867	381714.346402218	Niger-Congo and Mande
22443.967173548965	692084.3917052125	637014.5999666088	1215714.2332206732	378907.2473586021	Niger-Congo and Mande
24047.10768594532	691160.3744766312	635307.6503186424	1215714.2332206732	376913.78428783873	Niger-Congo and Mande
25650.248198341676	690563.458675417	634539.728245223	1215714.2332206732	375310.3568720404	Niger-Congo and Mande
27253.388710738032	690237.9879502986	634308.7124193356	1215714.2332206732	374134.55624995823	Niger-Congo and Mande
28856.52922313439	690004.4103499099	633942.9121798705	1215714.2332206732	373349.9347933057	Niger-Congo and Mande
30459.669735530744	689928.2611361216	633870.4715120972	1215714.2332206732	373027.22857038415	Niger-Congo and Mande
32062.8102479271	689900.7959013097	633853.6452297736	1215714.2332206732	372890.4684299479	Niger-Congo and Mande
33665.95076032345	689893.307828493	633853.6452297736	1215714.2332206732	372861.5306845749	Niger-Congo and Mande
35269.09127271981	689892.3022048172	633851.4831771097	1215714.2332206732	372857.3748910804	Niger-Congo and Mande
36872.231785116164	689892.2202084629	633851.4831771097	1215714.2332206732	372857.3748910804	Niger-Congo and Mande
38475.37229751252	689891.2650415335	633849.8021895754	1215714.2332206732	372856.49300464476	Niger-Congo and Mande
40078.512809908876	689889.4645168221	633845.2764316929	1215714.2332206732	372853.4360283668	Niger-Congo and Mande
41681.65332230523	689888.446324473	633844.9261417014	1215714.2332206732	372851.67557662114	Niger-Congo and Mande
43284.79383470159	689886.1090318905	633842.5584962536	1215714.2332206732	372840.8737674153	Niger-Congo and Mande
44887.934347097944	689883.7529683142	633842.5584962536	1215714.2332206732	372830.3830212626	Niger-Congo and Mande
46491.0748594943	689881.7838938895	633842.5584962536	1215714.2332206732	372819.6028735348	Niger-Congo and Mande
48094.215371890656	689880.3518364673	633842.5584962536	1215714.2332206732	372809.6846292564	Niger-Congo and Mande
49697.35588428701	689877.3498941915	633842.5584962536	1215714.2332206732	372802.6944740434	Niger-Congo and Mande
51300.49639668337	689870.8019031447	633839.1120139563	1215714.2332206732	372784.8602278858	Niger-Congo and Mande
52903.63690907972	689867.2639399456	633839.1120139563	1215714.2332206732	372771.0864635466	Niger-Congo and Mande
54506.77742147608	689860.0130329799	633839.1120139563	1215714.2332206732	372760.6156748704	Niger-Congo and Mande
56109.917933872435	689849.182250202	633824.2944198927	1215714.2332206732	372707.6982198181	Niger-Congo and Mande
57713.05844626879	689842.478904073	633824.2944198927	1215714.2332206732	372663.8299208267	Niger-Congo and Mande
59316.19895866515	689836.3797137408	633824.2944198927	1215714.2332206732	372642.2155063204	Niger-Congo and Mande
60919.3394710615	689824.2886435991	633823.6039271543	1215714.2332206732	372607.71683342307	Niger-Congo and Mande
62522.47998345786	689812.1008821476	633818.9531115935	1215714.2332206732	372551.5840008896	Niger-Congo and Mande
64125.620495854215	689794.2590177475	633818.9531115935	1215714.2332206732	372501.50507952983	Niger-Congo and Mande
65728.76100825057	689779.8610106772	633812.1576001925	1215714.2332206732	372430.6522215184	Niger-Congo and Mande
67331.90152064692	689762.7688397535	633812.1576001925	1215714.2332206732	372386.1695629265	Niger-Congo and Mande
68935.04203304327	689749.8838351575	633812.1576001925	1215714.2332206732	372318.1706157006	Niger-Congo and Mande
70538.18254543962	689739.4909745305	633812.1576001925	1215714.2332206732	372271.75398499146	Niger-Congo and Mande
72141.32305783597	689726.5012487753	633812.1576001925	1215714.2332206732	372241.8286513429	Niger-Congo and Mande
73744.46357023231	689709.7187911932	633812.1576001925	1215714.2332206732	372177.86577032163	Niger-Congo and Mande
75347.60408262866	689695.028958105	633812.1576001925	1215714.2332206732	372139.7569851589	Niger-Congo and Mande
76950.74459502501	689678.6483143271	633812.1576001925	1215714.2332206732	372100.89887536893	Niger-Congo and Mande
78553.88510742136	689656.008165937	633812.1576001925	1215714.2332206732	372047.5636731797	Niger-Congo and Mande
80157.02561981771	689620.0824355363	633812.1576001925	1215714.2332206732	371908.3100049559	Niger-Congo and Mande
81760.16613221406	689588.6895382102	633812.1576001925	1215714.2332206732	371822.82596082205	Niger-Congo and Mande
83363.3066446104	689554.5169908699	633812.1576001925	1215714.2332206732	371728.3446646128	Niger-Congo and Mande
84966.44715700675	689534.0449090677	633812.1576001925	1215714.2332206732	371670.74365412066	Niger-Congo and Mande
86569.5876694031	689517.459223018	633812.1576001925	1215714.2332206732	371611.6313882237	Niger-Congo and Mande
88172.72818179945	689494.154320921	633812.1576001925	1215714.2332206732	371507.2383441071	Niger-Congo and Mande
89775.8686941958	689457.7402810237	633812.1576001925	1215714.2332206732	371380.27207028767	Niger-Congo and Mande
91379.00920659215	689410.9646314008	633812.1576001925	1215714.2332206732	371204.85384363757	Niger-Congo and Mande
92982.1497189885	689381.6534678553	633812.1576001925	1215714.2332206732	371123.1607039783	Niger-Congo and Mande
94585.29023138485	689354.3537578781	633812.1576001925	1215714.2332206732	371068.07179781946	Niger-Congo and Mande
96188.4307437812	689331.630261939	633812.1576001925	1215714.2332206732	371018.4234146353	Niger-Congo and Mande
97791.57125617754	689320.6304064685	633812.1576001925	1215714.2332206732	370990.4686159924	Niger-Congo and Mande
99394.71176857389	689318.8571431516	633812.1576001925	1215714.2332206732	370979.5558731798	Niger-Congo and Mande
100997.85228097024	689317.5059769908	633812.1576001925	1215714.2332206732	370978.52455835533	Niger-Congo and Mande
102600.99279336659	689315.2659679856	633812.1576001925	1215714.2332206732	370964.68670621567	Niger-Congo and Mande
104204.13330576294	689313.586499586	633812.1576001925	1215714.2332206732	370950.82060888945	Niger-Congo and Mande
105807.27381815929	689313.586499586	633812.1576001925	1215714.2332206732	370950.82060888945	Niger-Congo and Mande
107410.41433055564	689312.7049438318	633812.1576001925	1215714.2332206732	370949.9272384757	Niger-Congo and Mande
109013.55484295198	689312.7049438318	633812.1576001925	1215714.2332206732	370949.9272384757	Niger-Congo and Mande
110616.69535534833	689312.3853422778	633812.1576001925	1215714.2332206732	370949.9272384757	Niger-Congo and Mande
112219.83586774468	689312.3853422778	633812.1576001925	1215714.2332206732	370949.9272384757	Niger-Congo and Mande
113822.97638014103	689312.3853422778	633812.1576001925	1215714.2332206732	370949.9272384757	Niger-Congo and Mande
115426.11689253738	689312.3853422778	633812.1576001925	1215714.2332206732	370949.9272384757	Niger-Congo and Mande
117029.25740493373	689312.3853422778	633812.1576001925	1215714.2332206732	370949.9272384757	Niger-Congo and Mande
118632.39791733008	689312.3853422778	633812.1576001925	1215714.2332206732	370949.9272384757	Niger-Congo and Mande
120235.53842972642	689312.3853422778	633812.1576001925	1215714.2332206732	370949.9272384757	Niger-Congo and Mande
121838.67894212277	689312.3853422778	633812.1576001925	1215714.2332206732	370949.9272384757	Niger-Congo and Mande
123441.81945451912	689312.3853422778	633812.1576001925	1215714.2332206732	370949.9272384757	Niger-Congo and Mande
125044.95996691547	689312.3853422778	633812.1576001925	1215714.2332206732	370949.9272384757	Niger-Congo and Mande
126648.10047931182	689312.3853422778	633812.1576001925	1215714.2332206732	370949.9272384757	Niger-Congo and Mande
128251.24099170817	689312.3853422778	633812.1576001925	1215714.2332206732	370949.9272384757	Niger-Congo and Mande
129854.38150410452	689311.7979054297	633812.1576001925	1215714.2332206732	370947.6760088956	Niger-Congo and Mande
131457.52201650088	689312.0578488056	633812.1576001925	1215714.2332206732	370947.6760088956	Niger-Congo and Mande
133060.66252889723	689311.6892057506	633812.1576001925	1215714.2332206732	370947.6760088956	Niger-Congo and Mande
134663.80304129358	689311.6892057506	633812.1576001925	1215714.2332206732	370947.6760088956	Niger-Congo and Mande
136266.94355368993	689311.6892057506	633812.1576001925	1215714.2332206732	370947.6760088956	Niger-Congo and Mande
137870.08406608627	689311.4786641159	633808.8198937768	1215714.2332206732	370945.87301145756	Niger-Congo and Mande
139473.22457848262	689311.1681569463	633808.8198937768	1215714.2332206732	370945.87301145756	Niger-Congo and Mande
141076.36509087897	689315.5309339747	633830.2427221498	1215714.2332206732	370947.6760088956	Niger-Congo and Mande
142679.50560327532	689322.66553829	633844.9261417014	1215738.499204589	370945.87301145756	Niger-Congo and Mande
144282.64611567167	689333.8390814081	633869.6776504725	1215754.3409045474	370940.7530111325	Niger-Congo and Mande
145885.78662806802	689345.579010296	633892.3244461261	1215738.499204589	370938.5931622475	Niger-Congo and Mande
147488.92714046437	689355.1105206775	633878.6579785052	1215777.9854309128	370938.5931622475	Niger-Congo and Mande
149092.06765286071	689361.6825322916	633892.3244461261	1215770.8710482933	370938.5931622475	Niger-Congo and Mande
150695.20816525706	689367.5609992762	633870.4715120972	1215770.8710482933	370950.82060888945	Niger-Congo and Mande
152298.3486776534	689376.5060800225	633839.1120139563	1215882.358572698	370950.82060888945	Niger-Congo and Mande
153901.48919004976	689374.8368540799	633711.1140298662	1215945.0795691407	370997.7718554681	Niger-Congo and Mande
155504.6297024461	689394.7659715093	633661.2285268025	1215960.6270303638	371014.4155631575	Niger-Congo and Mande
157107.77021484246	689447.0503914828	633661.2285268025	1216212.5062001548	371054.17683204345	Niger-Congo and Mande
158710.9107272388	689472.8988876682	633564.6335487532	1216441.7022829137	371131.61847860675	Niger-Congo and Mande
0.0	229399.23202479674	169920.30473909547	737226.1888312827	61268.7263326136	North-Western Bantu L3e
281.1794713278149	228872.76620345344	170672.7077977637	723505.048544388	67034.8310970972	North-Western Bantu L3e
562.3589426556298	227216.77511642917	170789.25242804765	707943.3743939877	69466.85375437638	North-Western Bantu L3e
843.5384139834447	224650.96712866728	170588.15668835217	692447.7462900593	70734.95319494311	North-Western Bantu L3e
1124.7178853112596	222305.27214025115	170160.89888707182	675430.2177709766	71514.94792511498	North-Western Bantu L3e
1405.8973566390746	219980.59031586585	169538.5055457197	661329.0710502365	71936.64746413555	North-Western Bantu L3e
1687.0768279668896	217161.45408476988	168681.64983830115	644266.2483203337	71929.30386786087	North-Western Bantu L3e
1968.2562992947046	214483.98590907312	167812.59887121042	630028.9348448518	71651.09693682729	North-Western Bantu L3e
2249.4357706225196	211458.57739500742	166748.26971283788	615513.4942302764	71228.22580791706	North-Western Bantu L3e
2530.6152419503346	208372.63233632667	165403.4103454836	600355.4547386372	70292.1818642998	North-Western Bantu L3e
2811.7947132781496	205003.159503466	163976.42865951516	586729.8605256656	69316.85887371282	North-Western Bantu L3e
3092.9741846059646	201804.52525337238	162327.71498431338	570377.212671628	67850.20950499653	North-Western Bantu L3e
3374.1536559337796	198343.18166930572	160582.8345454212	555979.0374038185	66234.0278136236	North-Western Bantu L3e
3655.3331272615947	194659.1419053962	158435.48482966205	540545.1624150077	64259.46831747874	North-Western Bantu L3e
3936.5125985894097	190879.02667121714	156278.4211170118	525331.8054899655	62098.657824496746	North-Western Bantu L3e
4217.692069917224	187048.62185659268	154020.99048135022	509928.41415480606	60019.43062780101	North-Western Bantu L3e
4498.871541245039	183065.64397093974	151682.52148165306	495195.3608495144	57345.387772910624	North-Western Bantu L3e
4780.051012572854	179152.44326507463	149348.34809082202	482153.47610645153	54891.2177415734	North-Western Bantu L3e
5061.230483900669	175332.8459169044	146903.7492250545	469003.07684494735	51869.59401089027	North-Western Bantu L3e
5342.409955228484	171716.6093811048	144465.02740703154	458489.28867462225	49037.31075985523	North-Western Bantu L3e
5623.589426556299	167955.34626696302	141857.75399875687	446439.2340130038	46183.34015712795	North-Western Bantu L3e
5904.768897884114	164077.9752903846	139185.4512568169	434933.96320541424	43417.973223249624	North-Western Bantu L3e
6185.948369211929	160292.24669910615	136280.56896512388	424056.83027006785	40536.60555926632	North-Western Bantu L3e
6467.127840539744	156308.51588962437	133397.2233215135	413615.8239137643	37557.4514156583	North-Western Bantu L3e
6748.307311867559	152336.8517778347	130366.48510755874	404504.6308746927	34781.702212741075	North-Western Bantu L3e
7029.486783195374	148268.44362612953	126996.30412243183	396233.864116259	32021.949036352813	North-Western Bantu L3e
7310.666254523189	143736.06705530194	123323.54688058665	386567.2416400997	29442.742010220096	North-Western Bantu L3e
7591.845725851004	139053.36023957274	119454.13904123356	377985.7247806298	26975.377206585308	North-Western Bantu L3e
7873.025197178819	134164.58430000758	114985.29782500453	369445.1545488489	24784.620295380246	North-Western Bantu L3e
8154.204668506634	128944.55942339072	110163.84062619037	359647.11845796276	22812.50689432342	North-Western Bantu L3e
8435.384139834448	123582.26100507629	104813.9683870019	350987.85060874483	21043.714312502314	North-Western Bantu L3e
8716.563611162263	118077.0747586229	98970.68662704875	341861.18674484047	19607.16876417193	North-Western Bantu L3e
8997.743082490077	112162.37192628041	92457.07634052944	332235.8229185571	18313.354967296716	North-Western Bantu L3e
9278.92255381789	106241.34392656114	85125.36249174167	322301.46177191095	17185.572045446042	North-Western Bantu L3e
9560.102025145705	100041.25265081631	77201.32841052861	312131.10025801207	16197.243912553373	North-Western Bantu L3e
9841.281496473519	94072.40246470144	69229.33305769275	301457.0686658136	15393.029446675415	North-Western Bantu L3e
10122.460967801333	88092.58718394562	61531.77651684374	291174.61858286336	14736.687665945741	North-Western Bantu L3e
10403.640439129147	82260.86717441514	54880.459927942815	279169.86133727565	14194.423737901321	North-Western Bantu L3e
10684.819910456961	76562.773067183	49211.12820300326	267236.2213664663	13727.50513429384	North-Western Bantu L3e
10965.999381784775	71326.89652368274	44833.743651594414	254924.81437494734	13291.237322953413	North-Western Bantu L3e
11247.17885311259	66332.71654814688	41412.94397179537	242055.15613978083	12946.002880874581	North-Western Bantu L3e
11528.358324440404	61653.10513542788	38687.109441699715	229934.7251352795	12677.553012542821	North-Western Bantu L3e
11809.537795768218	57502.86202032926	36495.58866508691	217542.98070212733	12474.557297918576	North-Western Bantu L3e
12090.717267096032	53712.79321493936	34735.641965731294	204869.55655925485	12272.009844832244	North-Western Bantu L3e
12371.896738423846	50431.42319239142	33360.07500289884	192397.5743163496	12117.705783263042	North-Western Bantu L3e
12653.07620975166	47406.22415750064	32192.561906040726	179931.5167138526	11949.680640320328	North-Western Bantu L3e
12934.255681079474	44839.63059530866	31264.965307422477	167971.0919546134	11817.715829054629	North-Western Bantu L3e
13215.435152407288	42618.7925233405	30475.72820472174	156768.16553631058	11723.628880039056	North-Western Bantu L3e
13496.614623735102	40633.31193973836	29817.85303503352	144960.23977233528	11626.50017357099	North-Western Bantu L3e
13777.794095062916	39022.84713043301	29298.291820394057	134189.00770823957	11565.136794342417	North-Western Bantu L3e
14058.97356639073	37586.57694496901	28836.970598430373	124414.3674350352	11489.533624930966	North-Western Bantu L3e
14340.153037718545	36392.69678756466	28444.567503934522	115467.27611145578	11425.52047948082	North-Western Bantu L3e
14621.332509046359	35391.122844350786	28127.885702806318	108135.82327127359	11378.45185411416	North-Western Bantu L3e
14902.511980374173	34521.405188228775	27867.997008605733	101182.93451424332	11326.546398067367	North-Western Bantu L3e
15183.691451701987	33762.86358335727	27608.54365818782	95617.13626747139	11271.31192341661	North-Western Bantu L3e
15464.8709230298	33148.90046737385	27396.60837545146	91230.19994887129	11219.202744815997	North-Western Bantu L3e
15746.050394357615	32631.94458845911	27206.20415163362	87633.0057241818	11160.288664681297	North-Western Bantu L3e
16027.22986568543	32202.010853833777	27048.18044490955	84882.03493835626	11117.47502583392	North-Western Bantu L3e
16308.409337013243	31793.178784719625	26900.111980495418	82228.14261735973	11058.914587311332	North-Western Bantu L3e
16589.588808341057	31473.34791024036	26775.848620737976	80400.65407143779	11010.022240118464	North-Western Bantu L3e
16870.76827966887	31174.90400590108	26650.56747110047	78498.52869009778	10946.723747028855	North-Western Bantu L3e
17151.947750996685	30922.406504840317	26551.233691809586	77043.43591033833	10892.461443346045	North-Western Bantu L3e
17433.1272223245	30714.514371846162	26449.493578626636	75972.30570170753	10845.789510148777	North-Western Bantu L3e
17714.306693652314	30533.64835775909	26362.623867867154	75070.05318909246	10789.517239868437	North-Western Bantu L3e
17995.486164980128	30365.466407477445	26282.357474366414	74163.7333428916	10725.008274213222	North-Western Bantu L3e
18276.665636307942	30221.60280220588	26211.871939600187	73511.57018620176	10669.58014144942	North-Western Bantu L3e
18557.845107635756	30091.0948305055	26140.25253888717	72853.00714361855	10596.806315901964	North-Western Bantu L3e
18839.02457896357	29961.244567822592	26067.917138110395	72345.30050600362	10526.56826695041	North-Western Bantu L3e
19120.204050291384	29846.362426354644	25993.623028233207	71874.03687909077	10453.540289456609	North-Western Bantu L3e
19401.3835216192	29737.228053706116	25923.584168905967	71524.98223449565	10383.226112940849	North-Western Bantu L3e
19682.562992947012	29636.357695279567	25851.108979264816	71310.29706496296	10302.53187575814	North-Western Bantu L3e
19963.742464274826	29543.47184213729	25786.981758027083	70996.30105920618	10210.991847010928	North-Western Bantu L3e
20244.92193560264	29450.8216508485	25722.801388683612	70745.57008416204	10131.527534753412	North-Western Bantu L3e
20526.101406930455	29354.52541940978	25652.280363954804	70465.71448261823	10033.884084867092	North-Western Bantu L3e
20807.28087825827	29270.363779506788	25587.461784951676	70219.97345865115	9964.2663738589	North-Western Bantu L3e
21088.460349586083	29185.198565079176	25520.34575430147	70009.09171149453	9863.511089674517	North-Western Bantu L3e
21369.639820913897	29088.482979760654	25444.02225892526	69733.13837124362	9758.429542135505	North-Western Bantu L3e
21650.81929224171	28998.09209192808	25372.02625130697	69516.15149746879	9667.241404808747	North-Western Bantu L3e
21931.998763569525	28909.56746120824	25298.469656330857	69383.12984514168	9563.688903247952	North-Western Bantu L3e
22213.17823489734	28826.130818136604	25233.370662962658	69280.47879672346	9455.526569969788	North-Western Bantu L3e
22494.357706225153	28745.791080194806	25167.12504005172	69181.98681465407	9345.337993965095	North-Western Bantu L3e
22775.537177552967	28655.903173144285	25093.17253757504	69013.82222384494	9235.491294867637	North-Western Bantu L3e
23056.71664888078	28572.01941425663	25030.342831095044	68821.15492872962	9109.25049746566	North-Western Bantu L3e
23337.896120208596	28490.115349294985	24960.718192489338	68757.29064118351	8993.763348120205	North-Western Bantu L3e
23619.07559153641	28410.085879734343	24884.714399576602	68553.60946004312	8893.1422912574	North-Western Bantu L3e
23900.255062864224	28335.667922271925	24818.442697304876	68511.41992695775	8788.609495699377	North-Western Bantu L3e
24181.434534192038	28256.842517185836	24750.456444923824	68412.95987364708	8680.018934730086	North-Western Bantu L3e
24462.614005519852	28176.388383546255	24683.8814476726	68328.39218307032	8568.228770007463	North-Western Bantu L3e
24743.793476847666	28096.436986467314	24609.667029626664	68241.7964378872	8450.805027731372	North-Western Bantu L3e
25024.97294817548	28023.60690546933	24545.45958617208	68190.86750920425	8333.15435032404	North-Western Bantu L3e
25306.152419503294	27953.755026652543	24487.61599700323	68128.43808638604	8215.276757654949	North-Western Bantu L3e
25587.33189083111	27885.190591661212	24427.12414336447	68080.70190156915	8091.724912290482	North-Western Bantu L3e
25868.511362158923	27815.665353705874	24370.450906424147	67995.32637216932	7980.309004249846	North-Western Bantu L3e
26149.690833486737	27756.280615333555	24317.98042334733	67952.00913551307	7863.765175947961	North-Western Bantu L3e
26430.87030481455	27690.21151413522	24265.62300192249	67878.52658963585	7752.400626202014	North-Western Bantu L3e
26712.049776142365	27625.90039628848	24210.03443488665	67804.05258670087	7655.046084728373	North-Western Bantu L3e
26993.22924747018	27559.595304126567	24153.052790083453	67713.71251156196	7542.699483391553	North-Western Bantu L3e
27274.408718797993	27501.004473472138	24101.864134675874	67637.21832012275	7441.643030919414	North-Western Bantu L3e
27555.588190125807	27455.757776320883	24063.647042846034	67626.48227828165	7305.964959627253	North-Western Bantu L3e
27836.76766145362	27398.552705566774	24019.14755876798	67551.86962443586	7213.336151419557	North-Western Bantu L3e
0.0	400305.80829644174	360266.4440261393	869366.6098574513	129766.80246239052	West-Western Bantu L3e
285.92051401306907	406305.1817671603	368824.9057232923	843457.4654619036	173555.9380530208	West-Western Bantu L3e
571.8410280261381	413306.9233550606	375880.4436086206	845392.2540804504	193648.82680513602	West-Western Bantu L3e
857.7615420392071	417546.2286185933	379941.6779109668	853396.2790835886	200419.04562032755	West-Western Bantu L3e
1143.6820560522763	419749.6524129367	381839.360138804	860149.7598827055	201943.71660904886	West-Western Bantu L3e
1429.6025700653454	420621.7991040584	382485.4246630102	865579.1840906696	200917.8778888542	West-Western Bantu L3e
1715.5230840784145	420050.4957368105	381976.4945742407	868200.2826088252	197223.19594004983	West-Western Bantu L3e
2001.4435980914836	417675.2602198376	380333.0146759132	868119.2208568965	188064.6735242065	West-Western Bantu L3e
2287.3641121045525	412483.5167825679	376914.5660440219	865295.172110795	164987.5012791682	West-Western Bantu L3e
2573.2846261176214	402445.57971231354	370260.3061938918	858915.2992856243	114229.56088185326	West-Western Bantu L3e
2859.2051401306903	384178.6841243321	358276.5404292708	845492.716147628	81070.97688151668	West-Western Bantu L3e
3145.125654143759	355320.06222930684	337557.6198880161	822929.5923016657	64048.700018663076	West-Western Bantu L3e
3431.046168156828	315422.8880298468	302838.7370502191	789258.0385767755	53358.924516454055	West-Western Bantu L3e
3716.966682169897	266654.10479850037	239244.11905439856	741000.1492658294	45975.864418405945	West-Western Bantu L3e
4002.887196182966	215531.85727920977	125580.6344693857	676737.9023152982	41277.53431574303	West-Western Bantu L3e
4288.807710196035	169858.09193322127	90822.38708959811	601918.8942893009	38185.55993328524	West-Western Bantu L3e
4574.728224209104	133846.47239887426	78346.82022377512	520816.43953868025	36358.75633874014	West-Western Bantu L3e
4860.648738222173	108253.09108408363	71883.23483842053	435227.767296658	35192.445596759266	West-Western Bantu L3e
5146.569252235242	91544.00373829562	68077.86118497951	352306.348322035	34481.72606481114	West-Western Bantu L3e
5432.489766248311	81544.3455690856	65714.98514375888	273391.28840211075	34030.22276014271	West-Western Bantu L3e
5718.41028026138	75207.31707242565	64057.585274456505	200558.60952006374	33657.691396790666	West-Western Bantu L3e
6004.330794274449	71263.19082412742	62865.827512498865	161039.3364884215	33279.75474813293	West-Western Bantu L3e
6290.2513082875175	69018.05007394587	61964.01055772842	145770.1927508143	32903.5088132876	West-Western Bantu L3e
6576.171822300586	67436.39625274517	61181.25457616303	137804.5037181062	32503.873671202713	West-Western Bantu L3e
6862.092336313655	66260.23406769431	60495.98072772056	133001.28897336972	32019.124659734633	West-Western Bantu L3e
7148.012850326724	65293.53111995623	59869.41403418085	129633.15602881307	31461.413617239854	West-Western Bantu L3e
7433.933364339793	64431.69900645518	59230.54008157778	127158.28269715235	30868.451108850306	West-Western Bantu L3e
7719.853878352862	63636.319881369694	58606.17091981686	125342.09079507976	30194.882303827046	West-Western Bantu L3e
8005.774392365931	62837.25211724654	57975.67390779108	123497.45541471866	29446.135234321304	West-Western Bantu L3e
8291.694906379	61999.22267402274	57275.46838317357	121820.74978671358	28528.41942190766	West-Western Bantu L3e
8577.615420392069	61152.55414695995	56578.12725865129	120200.53981144044	27585.25517358297	West-Western Bantu L3e
8863.535934405138	60292.27980089632	55843.985296948864	118762.14356548135	26565.03747700252	West-Western Bantu L3e
9149.456448418206	59401.789816277866	55077.780716282105	117265.93007281882	25560.90422008834	West-Western Bantu L3e
9435.376962431275	58464.47367637024	54268.11684113307	115826.65467683223	24549.544019903322	West-Western Bantu L3e
9721.297476444344	57478.78499932105	53406.90733883874	114288.42340278825	23556.26628937856	West-Western Bantu L3e
10007.217990457413	56438.146724494545	52481.758592773556	112748.92387202235	22542.517065871198	West-Western Bantu L3e
10293.138504470482	55363.63784099728	51522.40624032616	111101.4374308036	21639.70305744726	West-Western Bantu L3e
10579.059018483551	54231.54207356683	50525.13239049342	109416.45446061525	20771.354313836375	West-Western Bantu L3e
10864.97953249662	53056.521269112134	49491.457761804726	107535.5032981165	19960.2667615331	West-Western Bantu L3e
11150.900046509689	51874.81687264571	48426.20573768182	105519.35908133816	19242.75083518291	West-Western Bantu L3e
11436.820560522758	50684.391176636294	47360.01402070606	103582.58822005558	18598.66281312369	West-Western Bantu L3e
11722.741074535827	49474.13668663611	46292.964785968165	101432.8384389557	17979.27808672508	West-Western Bantu L3e
12008.661588548895	48308.58054894502	45234.27725513073	99245.2009561523	17446.245192928807	West-Western Bantu L3e
12294.582102561964	47189.56598536119	44237.154331807964	97071.89382875455	16966.19168413664	West-Western Bantu L3e
12580.502616575033	46100.550188185676	43258.17534080875	94816.89421572066	16528.754349949282	West-Western Bantu L3e
12866.423130588102	45075.09969277291	42352.48079124785	92537.97905967232	16144.992585123617	West-Western Bantu L3e
13152.343644601171	44126.467516226636	41493.87196078774	90388.16802883154	15814.238089884046	West-Western Bantu L3e
13438.26415861424	43249.92917638002	40720.155600693564	88194.00862521265	15534.469640188945	West-Western Bantu L3e
13724.184672627309	42446.37384194619	40003.528736777815	86195.43140125726	15294.917205076135	West-Western Bantu L3e
14010.105186640378	41724.67147553439	39344.278044970124	84325.39791106842	15074.411504340002	West-Western Bantu L3e
14296.025700653447	41085.287965464115	38764.14744307737	82595.7217591289	14879.030500333101	West-Western Bantu L3e
14581.946214666516	40500.154972296965	38239.75085639106	81045.24634495996	14698.077877634456	West-Western Bantu L3e
14867.866728679584	39992.18932705811	37780.74462625699	79636.31353933203	14549.105808921791	West-Western Bantu L3e
15153.787242692653	39551.03977120556	37379.341501104835	78367.01114047713	14419.349335834067	West-Western Bantu L3e
15439.707756705722	39170.32203477011	37041.36922692419	77234.25278769914	14302.027825711482	West-Western Bantu L3e
15725.628270718791	38841.616719319965	36739.65086277887	76317.78898353393	14194.366877261886	West-Western Bantu L3e
16011.54878473186	38547.707767541026	36470.156211350586	75567.3237458223	14100.95678868514	West-Western Bantu L3e
16297.469298744929	38294.66933130377	36237.79598566744	74897.16288907823	14027.024836936735	West-Western Bantu L3e
16583.389812758	38077.427136683764	36033.03950363619	74360.42483980785	13961.405406478048	West-Western Bantu L3e
16869.31032677107	37868.37641869159	35836.51749459573	73863.44873841267	13880.13830971164	West-Western Bantu L3e
17155.230840784137	37692.66936315769	35678.00041179871	73435.5879307556	13809.576497954753	West-Western Bantu L3e
17441.151354797206	37542.762224162485	35525.85790247577	73068.04784339045	13746.17769984839	West-Western Bantu L3e
17727.071868810275	37405.41233032224	35395.428237426924	72732.57248388145	13685.799890458422	West-Western Bantu L3e
18012.992382823344	37285.048704167144	35276.04046465833	72496.98387443999	13625.763187666164	West-Western Bantu L3e
18298.912896836413	37176.907591821386	35171.742927998246	72244.94754634528	13563.551068793022	West-Western Bantu L3e
18584.833410849482	37074.77582618981	35071.1419966392	72041.18850395996	13505.233927051044	West-Western Bantu L3e
18870.75392486255	36982.868066378855	34979.674268076415	71876.62160783219	13446.665057473469	West-Western Bantu L3e
19156.67443887562	36900.66365549437	34896.95362150056	71706.7766578245	13393.024715243753	West-Western Bantu L3e
19442.59495288869	36822.204196201135	34816.81309830862	71560.22649443152	13334.369050849684	West-Western Bantu L3e
19728.515466901757	36746.040306415576	34742.083527495946	71420.531062981	13272.562708815596	West-Western Bantu L3e
20014.435980914826	36671.793453266524	34668.639331443446	71289.16476754121	13208.46948276762	West-Western Bantu L3e
20300.356494927895	36607.29682956495	34603.30912178292	71197.13703590322	13142.671945964423	West-Western Bantu L3e
20586.277008940964	36537.81402376541	34534.360253818384	71082.31982510735	13078.226991507885	West-Western Bantu L3e
20872.197522954033	36472.17893035142	34473.49720187531	70991.79981253763	12999.337430271557	West-Western Bantu L3e
21158.118036967102	36407.355170392104	34408.059697585646	70930.83970299021	12914.670961680018	West-Western Bantu L3e
21444.03855098017	36339.32407644812	34341.34545530369	70840.18549467147	12830.774478037692	West-Western Bantu L3e
21729.95906499324	36277.72275386174	34278.5851704869	70781.8442494884	12751.251548801707	West-Western Bantu L3e
22015.87957900631	36213.3227199226	34210.64302343764	70695.20277382298	12664.36702114665	West-Western Bantu L3e
22301.800093019378	36150.00599605209	34145.69633437237	70622.08635410943	12575.260611776914	West-Western Bantu L3e
22587.720607032446	36084.165945532826	34076.467089612226	70550.58395781266	12475.78037422983	West-Western Bantu L3e
22873.641121045515	36017.805531028964	34011.931721401845	70502.0325829467	12368.357310783462	West-Western Bantu L3e
23159.561635058584	35952.28887641834	33944.68670534773	70440.62216248509	12272.474368602609	West-Western Bantu L3e
23445.482149071653	35887.09848802865	33880.67058499387	70386.15698740652	12168.226553785133	West-Western Bantu L3e
23731.402663084722	35819.74209011022	33810.261227279014	70338.01207239392	12050.175924270263	West-Western Bantu L3e
24017.32317709779	35748.59237766653	33738.58438445667	70287.76287839981	11924.108615546173	West-Western Bantu L3e
24303.24369111086	35678.20093862199	33670.39415528013	70229.14935862551	11804.537054215498	West-Western Bantu L3e
24589.16420512393	35603.656502144455	33590.93793795205	70151.61650096402	11672.870687697383	West-Western Bantu L3e
24875.084719136998	35529.83797546565	33516.594845813444	70093.99184753271	11524.873474862292	West-Western Bantu L3e
25161.005233150066	35454.71512219363	33440.27720423501	70040.15075011074	11387.543100970775	West-Western Bantu L3e
25446.925747163135	35384.34155069342	33370.58030951046	70000.08284326318	11239.698860213546	West-Western Bantu L3e
25732.846261176204	35314.67969473396	33296.14805714507	69963.91399785658	11086.17958070099	West-Western Bantu L3e
26018.766775189273	35242.839048523834	33227.45205362937	69908.0517254381	10929.331890145992	West-Western Bantu L3e
26304.687289202342	35174.14212501704	33161.365162061134	69853.6916171847	10776.766178215192	West-Western Bantu L3e
26590.60780321541	35101.51137568195	33084.25318178357	69815.33805635311	10607.339552077066	West-Western Bantu L3e
26876.52831722848	35033.062040097255	33020.80735686191	69756.14674799734	10440.237869953917	West-Western Bantu L3e
27162.44883124155	34964.899222128675	32955.608598752515	69693.7361322658	10252.759034883415	West-Western Bantu L3e
27448.369345254618	34902.57826567037	32895.82112908205	69658.34092634445	10098.669930733866	West-Western Bantu L3e
27734.289859267687	34840.7562161608	32835.1764574041	69632.58114531873	9923.149153317052	West-Western Bantu L3e
28020.210373280755	34785.526716380766	32781.64986689506	69602.18327452743	9739.49095666557	West-Western Bantu L3e
28306.130887293824	34731.40618432769	32732.867249762054	69568.97226569026	9561.60049076793	West-Western Bantu L3e
0.0	483392.9759963494	354023.0833300703	1545819.9991761246	161937.93855948825	South-Western Bantu L3e
303.8889505831347	466100.71816925926	351418.3451811828	1409267.315327861	185844.3276917148	South-Western Bantu L3e
607.7779011662694	424916.3625458702	336896.20075352304	1190485.9056543568	170551.76787846815	South-Western Bantu L3e
911.6668517494041	370184.44064620725	313697.80505501817	942734.7192188242	126207.67084977872	South-Western Bantu L3e
1215.5558023325389	318314.44124313	286363.5695807271	752362.2369581832	91065.93719156494	South-Western Bantu L3e
1519.4447529156737	271062.92029876664	254240.27005502218	625415.2084457474	71244.85246706071	South-Western Bantu L3e
1823.3337034988085	228138.0063517032	213534.64665155686	538083.0733597227	59010.60574187343	South-Western Bantu L3e
2127.2226540819433	187658.8977120745	157975.61928874656	469933.8322691859	50291.5684760866	South-Western Bantu L3e
2431.111604665078	150292.09647762481	106850.18800632855	410131.4983433075	43597.72187481056	South-Western Bantu L3e
2735.000555248213	118815.21465232747	80973.77082303423	352452.46416329074	38792.64114452537	South-Western Bantu L3e
3038.889505831348	95504.38749075819	69789.48791641038	301318.03561476653	35554.958089965796	South-Western Bantu L3e
3342.7784564144827	79308.03503070031	63947.87062451688	241855.32256686737	33566.76242441889	South-Western Bantu L3e
3646.6674069976175	70144.16378053343	60793.0534295584	182991.39264423275	32992.36593307617	South-Western Bantu L3e
3950.5563575807523	65117.50718707755	59012.18321050903	139778.40155714867	32931.951044361114	South-Western Bantu L3e
4254.445308163887	62544.37366457992	58037.11741622363	118846.61928914108	33387.360548472076	South-Western Bantu L3e
4558.3342587470215	61173.67774031433	57462.85717043346	109318.29729536393	33822.8351137538	South-Western Bantu L3e
4862.223209330156	60293.34774079465	57082.604965945684	104385.72199610969	34054.030497005966	South-Western Bantu L3e
5166.112159913291	59795.94966675366	56828.2775626367	101845.67158872721	34222.392465370765	South-Western Bantu L3e
5470.001110496426	59480.37575234291	56647.439205758055	100364.17054880776	34336.03282435518	South-Western Bantu L3e
5773.890061079561	59273.19171794007	56511.727224715374	99479.46081680791	34368.47520606344	South-Western Bantu L3e
6077.779011662696	59124.889365016104	56389.535049366285	98968.16245818678	34349.490206221286	South-Western Bantu L3e
6381.6679622458305	59014.54597501682	56286.6750826459	98673.69420518736	34275.74244153623	South-Western Bantu L3e
6685.556912828965	58910.68506421685	56187.955561640156	98467.69738354474	34190.92299780355	South-Western Bantu L3e
6989.4458634121	58813.41464407562	56090.27149382506	98343.70515727306	34076.72134213109	South-Western Bantu L3e
7293.334813995235	58714.08699313091	55989.05653932183	98224.88232125409	33920.807485279045	South-Western Bantu L3e
7597.22376457837	58606.97629927699	55884.923347012045	98118.78234663658	33762.76576417587	South-Western Bantu L3e
7901.112715161505	58503.769399623554	55781.52963327643	98068.82845373807	33585.21904230671	South-Western Bantu L3e
8205.00166574464	58378.2372663673	55667.59463897962	97935.67962852027	33353.91622071069	South-Western Bantu L3e
8508.890616327773	58238.74452765344	55540.435084082324	97790.49090733091	33068.71362810442	South-Western Bantu L3e
8812.779566910907	58080.47766433863	55407.5890503122	97625.54085478779	32730.50487014912	South-Western Bantu L3e
9116.668517494041	57908.221412211766	55263.0707930071	97479.87916651832	32330.233278237843	South-Western Bantu L3e
9420.557468077175	57702.16840154949	55101.5318462512	97247.99189964181	31837.050040879865	South-Western Bantu L3e
9724.446418660309	57463.47518908622	54916.38066123108	97047.25208459163	31202.650336437306	South-Western Bantu L3e
10028.335369243443	57189.13121448502	54708.43462230356	96772.55911278001	30455.472982386655	South-Western Bantu L3e
10332.224319826577	56868.36913382337	54466.42503207334	96441.90342636203	29548.4575837194	South-Western Bantu L3e
10636.11327040971	56499.245358430075	54188.765280730295	96068.38687727967	28433.021093233765	South-Western Bantu L3e
10940.002220992845	56081.61861253511	53883.64796037874	95597.07712690081	27159.839205577944	South-Western Bantu L3e
11243.891171575979	55627.95114266885	53547.48384463529	95043.67522860186	25862.30133328931	South-Western Bantu L3e
11547.780122159113	55111.02415938935	53178.336976126535	94468.35274080688	24482.48690712989	South-Western Bantu L3e
11851.669072742246	54559.03889554817	52776.2644445551	93883.21399047764	23171.826081636435	South-Western Bantu L3e
12155.55802332538	53960.42930900043	52342.65374928289	93182.56137176346	21933.067512317397	South-Western Bantu L3e
12459.446973908514	53329.61546143164	51890.456138215246	92392.77913306656	20857.643431247685	South-Western Bantu L3e
12763.335924491648	52672.92881917309	51417.00852876151	91593.25860792448	19883.06983534944	South-Western Bantu L3e
13067.224875074782	51997.11038055319	50924.877990193076	90644.90052367034	19003.03752620064	South-Western Bantu L3e
13371.113825657916	51315.383450224865	50437.50175716845	89709.0447318952	18236.907404879275	South-Western Bantu L3e
13675.00277624105	50643.555580660126	49946.02775668514	88800.27826400526	17560.463750822946	South-Western Bantu L3e
13978.891726824184	49977.44004366069	49469.72150628541	87831.3330682273	16975.691262677403	South-Western Bantu L3e
14282.780677407318	49339.40924344636	49000.447431439556	86876.39163032926	16475.789696353084	South-Western Bantu L3e
14586.669627990452	48725.20777288611	48546.764703466506	85897.12055979778	16032.15690927417	South-Western Bantu L3e
14890.558578573586	48140.55616579889	48116.11419264695	85030.65788394347	15630.796990568218	South-Western Bantu L3e
15194.44752915672	47588.83774235357	47702.77774256791	84094.1634180625	15274.474810999694	South-Western Bantu L3e
15498.336479739854	47072.666534713506	47318.59922452239	83215.10197379782	14943.89493053989	South-Western Bantu L3e
15802.225430322987	46595.67818636911	46962.872792762246	82348.99429852872	14643.329359296276	South-Western Bantu L3e
16106.114380906121	46155.09803084788	46624.69222281304	81644.69065044889	14363.617991129715	South-Western Bantu L3e
16410.003331489257	45757.52006705797	46320.15462984359	80947.5681869886	14140.931927262607	South-Western Bantu L3e
16713.892282072393	45374.451053021636	46017.40584281977	80309.42227175164	13905.429579468559	South-Western Bantu L3e
17017.78123265553	45032.02041113494	45742.20023415237	79722.48581066534	13702.097634806447	South-Western Bantu L3e
17321.670183238664	44718.12181858892	45490.772317005736	79184.63939572731	13500.232826233116	South-Western Bantu L3e
17625.5591338218	44426.06147866562	45252.1951510807	78731.74330337429	13312.185781377722	South-Western Bantu L3e
17929.448084404936	44158.58937728958	45031.53155143673	78294.27507585156	13138.48911291072	South-Western Bantu L3e
18233.33703498807	43913.4142112621	44832.74124781558	77921.77070865587	12987.193167298798	South-Western Bantu L3e
18537.225985571207	43686.59416294644	44646.2828480001	77577.0615945635	12824.875284017988	South-Western Bantu L3e
18841.114936154343	43483.460458566646	44472.42504285877	77258.2641450444	12674.325260817937	South-Western Bantu L3e
19145.00388673748	43288.58959016047	44303.92008519795	76975.26171686218	12521.264225848909	South-Western Bantu L3e
19448.892837320614	43109.88317184742	44147.763868936294	76702.3349380138	12387.533243591877	South-Western Bantu L3e
19752.78178790375	42944.014219098244	44005.93404816031	76466.65824608813	12257.348440598234	South-Western Bantu L3e
20056.670738486886	42785.40707561984	43867.721920461	76271.02763820977	12125.894638514237	South-Western Bantu L3e
20360.55968907002	42640.78815964163	43737.7082539091	76070.08268941526	12005.83111180219	South-Western Bantu L3e
20664.448639653157	42511.33697116253	43619.57120506365	75936.55706619253	11888.052278717445	South-Western Bantu L3e
20968.337590236293	42386.271169235944	43505.75028572747	75796.5893826102	11782.961403870811	South-Western Bantu L3e
21272.22654081943	42273.14103824352	43400.261393877976	75685.74948838778	11676.609693302838	South-Western Bantu L3e
21576.115491402565	42159.54517827399	43298.248377604854	75567.8429864898	11577.170722971243	South-Western Bantu L3e
21880.0044419857	42051.00133272441	43198.27688638782	75462.48352269665	11478.621517409118	South-Western Bantu L3e
22183.893392568836	41948.060955653564	43098.81998429703	75352.06591033257	11385.346236312826	South-Western Bantu L3e
22487.782343151972	41856.42373038241	43011.51967752419	75252.0335492456	11304.133277927072	South-Western Bantu L3e
22791.671293735108	41766.205252473774	42923.28607504418	75175.47498793624	11215.958302501642	South-Western Bantu L3e
23095.560244318243	41680.46920790718	42836.528190794415	75105.86156339663	11125.637937814858	South-Western Bantu L3e
23399.44919490138	41595.26432270836	42753.08056952665	75020.30841421911	11042.271834453779	South-Western Bantu L3e
23703.338145484515	41513.8923612987	42669.838434049714	74954.02391338907	10959.310955510535	South-Western Bantu L3e
24007.22709606765	41439.7313856069	42602.193894509	74891.24474890865	10885.744568016331	South-Western Bantu L3e
24311.116046650786	41371.04093462969	42534.69283493352	74842.2468137651	10814.965313136325	South-Western Bantu L3e
24615.004997233922	41302.094327389095	42470.47384877375	74797.56003878155	10745.094211275373	South-Western Bantu L3e
24918.893947817058	41235.5550595046	42402.81763152865	74759.85007846451	10684.9210710075	South-Western Bantu L3e
25222.782898400194	41175.849628238255	42343.52529460389	74718.59573651492	10628.613360209776	South-Western Bantu L3e
25526.67184898333	41117.33346680568	42282.95454518364	74686.5566697986	10570.726477440248	South-Western Bantu L3e
25830.560799566465	41059.09767917702	42223.64509493122	74649.90944813237	10505.935676193189	South-Western Bantu L3e
26134.4497501496	41001.92605248336	42166.690879628	74616.05827174996	10445.017563127527	South-Western Bantu L3e
26438.338700732736	40952.90644422841	42115.595450315566	74579.752504756	10384.973886517593	South-Western Bantu L3e
26742.227651315872	40904.62185282183	42066.7757697881	74555.3104928571	10328.77584267762	South-Western Bantu L3e
27046.116601899008	40860.506914654405	42021.58528538695	74526.80059431604	10286.355384341796	South-Western Bantu L3e
27350.005552482144	40819.37136509409	41977.96558207783	74513.27592461911	10241.497805581605	South-Western Bantu L3e
27653.89450306528	40779.81737309917	41938.6980605107	74493.8739627702	10187.338187184552	South-Western Bantu L3e
27957.783453648415	40745.09405256484	41903.52199648392	74477.70504199946	10142.731035750352	South-Western Bantu L3e
28261.67240423155	40714.32198939343	41871.475575982244	74468.1720997256	10098.82522073203	South-Western Bantu L3e
28565.561354814687	40684.02530388403	41838.74021323993	74461.87925466383	10055.621352467813	South-Western Bantu L3e
28869.450305397822	40655.2740810186	41807.82303962086	74452.9326198355	10006.74497970988	South-Western Bantu L3e
29173.339255980958	40633.34156587369	41781.75760729101	74453.83639967351	9963.214135791368	South-Western Bantu L3e
29477.228206564094	40619.92344016901	41767.32230767642	74454.94028521124	9934.526563038728	South-Western Bantu L3e
29781.11715714723	40611.03902813706	41757.86608513243	74461.64012874653	9898.67552896416	South-Western Bantu L3e
30085.006107730365	NaN	NaN	NaN	NaN	South-Western Bantu L3e
0.0	585226.219847385	406377.8802096258	2016060.4502588166	153592.27560545644	Eastern Bantu L3e
291.43972514736635	577882.8516346732	405408.8600468132	1958384.1579584728	162189.98982424056	Eastern Bantu L3e
582.8794502947327	559569.9223445724	397118.02031510934	1870291.366768946	153972.04174608283	Eastern Bantu L3e
874.3191754420991	518128.2409809184	376535.1969066281	1705597.4560194153	113703.7477503853	Eastern Bantu L3e
1165.7589005894654	443168.30807493714	333781.1238058325	1458239.184889968	78577.04585265968	Eastern Bantu L3e
1457.1986257368317	342486.08971182466	260790.1067814657	1160677.1907326686	62285.54999450005	Eastern Bantu L3e
1748.638350884198	241933.03256545414	147911.29830392325	865385.4635029576	51863.71734269528	Eastern Bantu L3e
2040.0780760315643	166083.17978642427	94079.12100826741	622699.7498926856	45320.42113895683	Eastern Bantu L3e
2331.5178011789308	121254.49061549462	83719.27874344942	447224.40668845846	42806.2365503294	Eastern Bantu L3e
2622.9575263262973	98214.7258838562	79635.80574107947	312535.6480065693	42959.67712512302	Eastern Bantu L3e
2914.397251473664	87608.37094201929	77829.02429445129	217400.75663048623	44406.643639672184	Eastern Bantu L3e
3205.8369766210303	82766.82539982573	76943.11378620521	161645.29711774454	45845.10184244139	Eastern Bantu L3e
3497.276701768397	80637.66234377521	76534.36389266147	139397.580515188	46968.59537200519	Eastern Bantu L3e
3788.7164269157633	79486.86481771096	76280.74527390953	129959.5575910685	47493.188015717904	Eastern Bantu L3e
4080.15615206313	78918.4980813881	76135.94486323289	125882.76173905653	47919.212571471406	Eastern Bantu L3e
4371.595877210496	78579.51511375712	76041.88403047378	123733.91001431	48170.80024538723	Eastern Bantu L3e
4663.035602357862	78359.17973561533	75956.34523989723	122404.30119349496	48310.22461891255	Eastern Bantu L3e
4954.475327505229	78197.3232039607	75880.99460825253	121586.20761153569	48325.32085879083	Eastern Bantu L3e
5245.9150526525955	78070.65853459031	75823.43507780791	121020.03616521499	48263.12672365796	Eastern Bantu L3e
5537.354777799962	77968.15609829301	75767.16707367309	120711.2684894576	48111.92572652505	Eastern Bantu L3e
5828.7945029473285	77903.23166580797	75722.13160232164	120634.66102618877	47943.441610799244	Eastern Bantu L3e
6120.234228094695	77825.51678509018	75658.52020533185	120540.68473963313	47760.52399652229	Eastern Bantu L3e
6411.6739532420615	77769.65634438397	75613.4207600993	120495.2376949678	47573.211088424134	Eastern Bantu L3e
6703.113678389428	77723.40829597962	75563.19688308498	120623.93667321489	47397.37652033913	Eastern Bantu L3e
6994.553403536795	77684.22802161051	75511.04923467447	120813.06121226579	47165.03345295439	Eastern Bantu L3e
7285.993128684161	77650.474530825	75464.43550192441	121020.03616521499	46930.50015226189	Eastern Bantu L3e
7577.432853831528	77617.25585200507	75414.39285150153	121249.08647690823	46676.71149214254	Eastern Bantu L3e
7868.872578978894	77584.79812684449	75365.0015511186	121588.38387585778	46416.76851419279	Eastern Bantu L3e
8160.312304126261	77551.42313310571	75317.49750065828	121915.09292183233	46124.91041582861	Eastern Bantu L3e
8451.752029273626	77509.45161994996	75267.93047542717	122165.08548288498	45852.04760295424	Eastern Bantu L3e
8743.191754420992	77466.40337919538	75213.15287451823	122404.72634138135	45525.05166810684	Eastern Bantu L3e
9034.631479568357	77400.78177008627	75155.28631443864	122605.69934751425	45151.88986442624	Eastern Bantu L3e
9326.071204715723	77331.73608125014	75085.81348788629	122818.49436505642	44721.33748093421	Eastern Bantu L3e
9617.510929863089	77256.26159086823	75008.5503656539	123039.26147861293	44265.11354224294	Eastern Bantu L3e
9908.950655010454	77156.13690563316	74924.84967142568	123176.86511262602	43742.31514277516	Eastern Bantu L3e
10200.39038015782	77062.88119407036	74850.45827693147	123383.03873761727	43197.24623863972	Eastern Bantu L3e
10491.830105305185	76929.19983218213	74760.08948392446	123460.6834542997	42530.556048836246	Eastern Bantu L3e
10783.269830452551	76793.87225895013	74676.19868443412	123518.49904561532	41756.58095757209	Eastern Bantu L3e
11074.709555599917	76647.88640813144	74584.36802794751	123556.04691231412	40878.69555439625	Eastern Bantu L3e
11366.149280747282	76462.44086028895	74462.51476859997	123615.78848072646	39750.34036756708	Eastern Bantu L3e
11657.589005894648	76247.51853063871	74326.50566856193	123608.38933644338	38448.92432085772	Eastern Bantu L3e
11949.028731042014	75996.98140029168	74167.62286857299	123727.00637626076	36778.47888773871	Eastern Bantu L3e
12240.46845618938	75690.13339354498	73994.83660720402	123675.93684085783	34756.920575687174	Eastern Bantu L3e
12531.908181336745	75366.53931305087	73812.22109655236	123636.6987639501	32826.108540911184	Eastern Bantu L3e
12823.34790648411	74961.05746495727	73599.14176386273	123488.35950911063	30663.34417401174	Eastern Bantu L3e
13114.787631631476	74493.7739464883	73368.02348412237	123288.10576501256	28344.261926856623	Eastern Bantu L3e
13406.227356778842	73974.24393166414	73074.9468215065	123116.18857841074	26236.77909130196	Eastern Bantu L3e
13697.667081926207	73378.87806295206	72754.80597638455	122818.49436505642	24309.19302144069	Eastern Bantu L3e
13989.106807073573	72695.14363457412	72387.84466017771	122595.1768076642	22529.347968962047	Eastern Bantu L3e
14280.546532220938	71961.58277093932	71982.18986753657	122339.42023923727	20935.849067526757	Eastern Bantu L3e
14571.986257368304	71126.09637024661	71507.98698803899	121939.87635228327	19531.806755437494	Eastern Bantu L3e
14863.42598251567	70195.21414969303	70970.4148939011	121576.95826163526	18210.835377921576	Eastern Bantu L3e
15154.865707663035	69200.28447213882	70372.73442809103	121073.35039128507	17082.424125925398	Eastern Bantu L3e
15446.3054328104	68097.25171551672	69703.0281850801	120553.8447387784	16015.408122227913	Eastern Bantu L3e
15737.745157957766	66934.876280408	68957.11796898015	120002.30626988683	15033.193064190604	Eastern Bantu L3e
16029.184883105132	65668.08033674308	68092.69828492001	119534.88375563691	14116.134984202392	Eastern Bantu L3e
16320.624608252498	64360.98963675979	67153.1379281716	118975.24532388033	13305.038211311188	Eastern Bantu L3e
16612.064333399863	62940.16797484425	66056.49960130008	118373.96514770869	12510.117582636556	Eastern Bantu L3e
16903.50405854723	61443.30397712376	64817.96311731303	117482.98859403544	11747.8118551289	Eastern Bantu L3e
17194.943783694598	59834.00596383566	63387.07706204226	116572.08979555502	10996.814902704913	Eastern Bantu L3e
17486.383508841966	58172.70110889662	61701.69396726574	115742.69227495528	10334.688646750805	Eastern Bantu L3e
17777.823233989333	56520.98360480381	59760.64512653614	114855.90000656871	9699.384554454908	Eastern Bantu L3e
18069.2629591367	54813.07696222267	57505.7758210528	113938.72629171498	9129.713141748185	Eastern Bantu L3e
18360.702684284068	52944.265289457355	54607.379208650214	112843.35297657028	8580.576563477298	Eastern Bantu L3e
18652.142409431435	51053.91539816133	50976.94772525393	111669.04996556666	8126.390718825593	Eastern Bantu L3e
18943.582134578803	49154.996556971804	46506.82446057599	110633.88861409097	7698.435050873078	Eastern Bantu L3e
19235.02185972617	47337.21759186337	42009.051070051406	109471.467516791	7370.89144960749	Eastern Bantu L3e
19526.461584873538	45479.898275729116	37617.52534828136	108169.22027186274	7038.132442106302	Eastern Bantu L3e
19817.901310020905	43684.564139860624	34093.78513019627	106822.76429517008	6769.46187340224	Eastern Bantu L3e
20109.341035168272	41941.95732531874	31399.2812032261	105297.12103624681	6526.317981215761	Eastern Bantu L3e
20400.78076031564	40306.308210312985	29344.320343618714	103828.3101039875	6327.67753059495	Eastern Bantu L3e
20692.220485463007	38688.6458634182	27590.767438686064	102285.43308064328	6103.422488097263	Eastern Bantu L3e
20983.660210610375	37209.9011481484	26197.199574137343	100645.83938688874	5950.555567033882	Eastern Bantu L3e
21275.099935757742	35871.50464947101	25077.07458835242	99149.66302865218	5828.631820299212	Eastern Bantu L3e
21566.53966090511	34643.056114860534	24140.480507889748	97384.92093030666	5706.370416246858	Eastern Bantu L3e
21857.979386052477	33503.23149911177	23316.585929191086	95802.70980203201	5597.386971213142	Eastern Bantu L3e
22149.419111199844	32489.541417801698	22662.588957852644	94114.82879166219	5504.13801691095	Eastern Bantu L3e
22440.85883634721	31584.959973946367	22117.937303116385	92206.83496394892	5419.322007444671	Eastern Bantu L3e
22732.29856149458	30733.710857093916	21601.1246458845	90334.67856055178	5345.596951666015	Eastern Bantu L3e
23023.738286641947	30000.88855134012	21185.697241886104	88606.37648914816	5293.353196859758	Eastern Bantu L3e
23315.178011789314	29381.825107811535	20855.35316504244	87016.15437098988	5238.563340964174	Eastern Bantu L3e
23606.61773693668	28831.596947920534	20577.092896024602	85616.44100781302	5189.983734406208	Eastern Bantu L3e
23898.05746208405	28348.116828855877	20331.602933370115	84271.76371967117	5145.901019581459	Eastern Bantu L3e
24189.497187231416	27920.237409148707	20114.306190967756	83083.99148595541	5098.893812380312	Eastern Bantu L3e
24480.936912378784	27524.5825444788	19925.22826556827	81907.48770089765	5068.8045795230355	Eastern Bantu L3e
24772.37663752615	27233.5178954322	19783.4864125016	80977.01399832702	5043.710430167892	Eastern Bantu L3e
25063.81636267352	26966.587168748025	19646.234325897258	80188.87597666684	5025.702199473289	Eastern Bantu L3e
25355.256087820886	26733.797685258563	19530.64315613317	79503.17221618594	5004.210684980465	Eastern Bantu L3e
25646.695812968253	26538.80391408772	19435.889481733895	78939.61672344533	4990.091838895671	Eastern Bantu L3e
25938.13553811562	26378.688954369198	19360.385651763674	78507.90258154935	4980.396025675883	Eastern Bantu L3e
26229.57526326299	26232.18509550434	19289.256358617487	78068.11763570354	4968.515128727232	Eastern Bantu L3e
26521.014988410356	26114.361158537413	19236.530890924103	77755.96713434046	4961.179892297038	Eastern Bantu L3e
26812.454713557723	26006.709381332017	19189.034249265034	77445.25932391736	4950.168386797519	Eastern Bantu L3e
27103.89443870509	25911.077230675928	19143.03676631443	77187.08403311759	4946.884243269606	Eastern Bantu L3e
27395.334163852458	25834.21629706271	19112.580261710962	76916.33877990267	4940.188965916178	Eastern Bantu L3e
27686.773888999825	25773.64449601872	19083.23299348352	76737.18113451546	4940.138228474611	Eastern Bantu L3e
27978.213614147193	25718.781737767884	19062.494826387978	76583.65542402054	4938.79937335682	Eastern Bantu L3e
28269.65333929456	25680.014849389878	19046.965635354747	76441.35045498863	4938.79937335682	Eastern Bantu L3e
28561.093064441928	25644.271067771842	19040.90999091819	76351.98093574602	4942.071908386708	Eastern Bantu L3e
28852.532789589295	NaN	NaN	NaN	NaN	Eastern Bantu L3e

## Sheet: Suppl. Fig. 3
This tab contains the source data for Supplementary Figure 3.
A	Coverage		B	Coverage
	1518.34			461.249
	479.67			133.745
	122.525			855.525
	1663.79			162.351
	1230.15			371.353
	49.8339			552.996
	1021.11			762.42
	1081.3			415.891
	1058.72			315.188
	622.541			690.089
	42.846			250.557
	765.648			377.906
	1306.36			223.649
	1000.27			930.338
	1124.56			430.605
	491.574			236.644
	1254.1			730.157
	1500.04			553.16
	1621.69			227.61
	1530.27			486.464
	1306.1			273.586
	1153.38			32.9339
	1265.2			85.8562
	116.632			298.563
	1696.75			244.63
	1469.48			758.79
	793.468			343.392
	564.47			672.049
	196.875			33.7436
	1452.29			409.126
	582.365			26.8642
	424.658			344.397
	756.649			71.8597
	450.188			511.307
	1491.09			533.905
	502.52			185.039
	1301.21			2706.92
	1592.27			288.346
	1078.48			485.155
	1393.95			328.473
	1019.15			563.971
	1025.26			654.372
	1201.13			380.165
	798.505			538.285
	1105.19			472.537
	470.757			1217.48
	823.797			0.997767
	1507.36			109.831
	839.984			446.375
	1164.19			703.725
	1398.26			65.8843
	584.284			8.9418
	2350.74			520.532
	1652.67			507.017
	107.499			226.828
	896.581			315.491
	706.884			180.606
	1537.97			43.9362
	524.677			511.187
	227.324			242.551
	889.217			161.764
	1917.14			461.562
	1514			255.989
	907.138			1124.87
	921.46			330.408
	23.9126			494.407
	885.247			509.46
	1075.71			413.284
	803.301			263.573
	1463.81			282.5
	911.962			93.8311
	399.485			886.568
	974.838			569.087
	969.356			831.68
	615.631			486.201
	501.891			244.672
	1813.9			392.415
	698.23			301.484
	1552.89			467.183
	615.558			551.849
	582.074			45.9185
	620.983			570.048
	862.305			212.157
	820.416			10.9858
	690.539			160.737
	799.567			119.817
	572.7			78.8812
	1072.22			351.415
	577.622			853.836
	318.06			541.578
	1085.76			472.276
	1563.34			485.194
	1703.02			582
	1266.04			848.438
	74.7121			231.621
	501.535			351.465
	40.881			1012.89
	1726.97			552.076
	1197.12			454.238
	1137.22			415.758
	748.897			502.255
	2062.76			207.658
	1160.31			424.322
	201.897			226.608
	302.818			150.776
	851.404			162.7
	989.486			493.522
	1608.77			46.7476
	1484.42			437.529
	1590.97			322.452
	397.726			547.772
	1469.16			143.779
	341.924			258.488
	1287.84			1031.1
	1006.75			187.601
	1304.01			434.01
	910.469			396.32
	884.126			451.05
	1777.95			449.881
	130.615			570.946
	317.051			924.971
	1664.86			439.646
	89.7537			609.703
	859.622			67.7191
	1034.44			521.804
	1424.95			447.507
	950.804			742.673
	959.432			0.998008
	775.068			760.829
	213.866			373.987
	1519.01			458.17
	1431.27			298.406
	1081.36			1544.35
	1070.05			488.203
	482.678			247.675
	128.936			502.083
	482.273			867.297
	198.439			1127.96
	1193.38			435.223
	1645			188.661
	65.7566			289.095
	920.395			317.549
	74.7821			592.803
	1826.26			512.252
	1539.28			480.27
	1692.35			372.33
	1565.84			238.59
	46.9637			578.618
	614.714			71.8947
	1339.74			1053.68
	1020.41			576.852
	174.465			571.902
	1722.96			402.7
	798.485			696.074
	935.404			486.371
	98.2885			490.377
	1926.12			698.854
	1493.98			329.655
	1132.35			705.865
	1226			531.84
	140.843			440.241
	1031.51			759.049
	1997.39			790.674
	1005.41			880.365
	2660.56			711.781
	894.462			531.449
	860.802			970.194
	938.171			885.479
	939.484			42.9307
	1568.79			329.2
	608.888			87.4968
	2182.46			37.9567
	763.43			198.998
	588.672			1543.01
	390.783			435.694
	1213.31			261.6
	900.181			181.716
	1455.49			322.442
	671.596			306.775
	2217.26			482.256
	1250.17			369.019
	938.88			670.294
	1342.85			707.247
	608.085			466.612
	1584.96			165.753
	640.64			748.551
	540.358			487.687
	768.057			346.178
	929.081			300.737
	162.78			560.023
	1196.16			278.837
	1448.98			578.532
	1843.58			504.351
	2498.37			184.653
	1453.85			398.33
	927.538			76.5542
	698.303			90.8606
	1036.67			408.234
	1384.97			437.274
	1267.26			357.133
	904.259			426.291
	1105.83			275.516
	887.458			377.374
	303.008			174.749
	845.453			563.06
	1529.03			629.223
	1095.43			192.689
	65.9248			451.62
	947.277			819.091
	898.368			106.81
	172.461			563.079
	1192.29			473.528
	975.017			452.31
	1175.64			67.467
	1344.11			234.033
	176.29			831.557
	748.572			572.071
	1078.31			748.006
	1602.97			94.4427
	1066.34			422.32
	1145.01			370.39
	1504.58			702.767
	1572.98			544.084
	1348.24			126.752
	614.694			275.507
	1181.9			20.9797
	1402.87			440.69
	1076.42			562.993
	1257.74			513.287
	817.416			541.741
	942.564			691.221
	1090.42			441.417
	1483.33			803.832
	993.499			534.174
	1119.56			613.961
	1278.14			2.98423
	1314.85			287.478
	1320.99			135.731
	739.942			761.079
	1994.73			270.539
	1500.28			542.157
	974.401			315.448
	1256.04			313.551
	1258.86			410.859
	1338.26			364.999
	1199.4			397.367
	36.8828			243.639
	654.933			390.327
	585.54			498.158
	26.9807			908.116
	556.64			204.633
	484.143			426.673
	986.442			496.279
	752.527			287.49
	27.9176			420.239
	1213.47			690.417
	2124.61			389.798
	424.996			588.466
	1600.71			2267.91
	1196.3			96.8366
	1614.04			216.589
	699.427			492.459
	91.7365			7.96566
	229.845			505.018
	51.9586			257.601
	987.834			140.273
	895.467			250.008
	89.1031			519.228
	985.368			441.262
	15.9885			193.649
	1347.06			315.663
	815.581			248.406
	1203.28			726.147
	611.612			906.487
	1108.54			566.725
	2014.89			105.847
	744.089			580.524
	1442.92			727.261
	998.472			497.27
	881.154			403.325
	1476.98			364.427
	790.575			455.545
	1243.5			153.769
	832.494			487.1
	662.011			541.02
	1466.61			4.97042
	1263.34			646.735
	1873.74			311.512
	511.381			427.221
	422.71			117.823
	2094.45			375.988
	964.997			240.576
				509.112
				559.064
				178.683
				690.867
				35.9337
				479.131
				454.303
				670.571
				920.238
				42.8205
				429.234
				293.929
				88.6284
				149.214
				19.9532
				581.944
				135.755
				137.761
				318.44
				472.717
				367.416
				21.96
				461.211
				250.548
				260.589
				515.953
				597.951
				327.489
				209.657
				761.673
				1098.81
				258.488
				204.636
				889.058
				138.265
				135.32
				402.235
				7.99046
				139.771
				450.453
				514.131
				5.99227
				343.407
				344.355
				412.18
				53.7187
				56.6555
				64.9052
				19.9635
				321.414
				271.472
				430.301
				270.216
				123.766
				412.733
				93.5173
				246.704
				413.783
				212.912
				813.542
				39.9295
				294.891
				62.6693
				325.42
				540.991
				455.146
				10.9789
				193.762
				281.524
				50.7459
				23.8222
				9.94985
				864.565
				30.8316
				69.4847
				1052.28
				27.8664
				5.98871
				13.9765
				163.705
				104.845
				825.503
				485.208
				464.157
				749.672
				870.526
				725.51
				604.949
				359.496
				477.979
				111.83
				182.676
				405.307
				333.451
				231.495
				381.972
				200.695
				308.311
				893.758
				5.98781
				885.291
				404.355
				6.98769
				795.141
				118.746
				6.9863
				12.9554
				169.068
				346.08
				126.719
				69.8505
				4.99517
				335.287
				175.655
				38.8018
				379.368
				140.724
				280.527
				129.782
				126.501
				209.668
				69.8812
				320.33
				152.722
				294.749
				326.484
				383.777
				325.335
				3.99179
				624.654
				747.994
				516.198
				640.012
				626.744
				958.023
				164.345
				87.8068
				1.99402
				3.98069
				34.8987
				170.662
				409.23
				61.8825
				2.99155
				496.365
				3.99209
				1.99369
				579.996
				25.9647
				103.818
				194.713
				419.296
				334.456
				7.92623
				262.558
				97.4703
				166.086
				227.774
				472.148
				487.44
				507.016
				354.229
				9.94528
				191.558
				173.731
				205.859
				151.313
				8.98684
				18.9703
				83.8629
				191.012
				195.669
				181.673
				94.8298
				57.9126
				73.4314
				136.76
				92.126
				501.305
				579.985
				314.55
				517.857
				144.755
				478.181
				446.092
				456.333
				599.971
				280.468
				604.541
				485.952
				510.305
				632.95
				476.413
				252.604
				1132.28
				509.122
				321.68
				325.493
				425.3
				602.762
				5.98817
				9.94349
				509.056
				62.909
				415.566
				393.352
				82.8609
				567.036
				460.259
				427.785
				6.993
				258.521
				417.406
				374.36
				484.154
				83.8519
				223.783
				254.584
				196.699
				333.289
				286.622
				228.594
				2.99354
				321.37
				1.99638
				273.506
				650.454
				1025.04
				323.493
				467.008
				276.452
				504.244
				525.449
				396.308
				468.134
				670.851
				407.273
				492.119
				391.25
				336.148
				548.172
				101.855
				135.797
				459.626
				741.031
				622.997
				107.433
				31.9512
				374.094
				15.9144
				163.671
				2.99012
				88.8383
				309.339
				95.5401
				329.417
				400.833
				90.819
				2.98827
				0.999698
				4.98236
				0.998612
				339.335
				9.96129
				61.8969
				210.714
				1.99197
				2.99463
				10.961
				75.8762
				134.689
				5.99119
				598.911
				79.855
				217.472
				599.551
				889.442
				244.898
				526.213
				634.68
				507.181
				14.973
				275.558
				846.652
				316.681
				406.285
				137.282
				66.6936
				279.987
				290.433
				71.879
				11.9838
				320.505
				145.706
				283.565
				480.211
				907.124
				718.255
				676.453
				254.951
				427.335
				456.096
				744.703
				206.374
				170.692
				196.657
				132.745
				62.893
				44.764
				67.6648
				553.064
				167.726
				99.8416
				204.947
				389.338
				171.124
				161.795
				604.385
				807.718
				340.437
				152.387
				131.778
				226.651
				225.632
				437.734
				514.134
				652.531
				620.732
				286.536
				170.127
				421.326
				629.917
				567.115
				404.27
				4.98998
				132.789
				86.5725
				3.98962
				19.9048
				11.9774
				1.99399
				10.9556
				0.995292
				1.99565
				622.549
				10.9148
				124.49
				3.99294
				162.613
				2.99288
				50.9235
				84.8774
				2.98731
				325.478
				560.081
				207.652
				26.9721
				311.313
				594.072
				838.551
				269.569
				417.808
				202.621
				276.509
				298.529
				180.709
				154.773
				11.9803
				524.167
				3.99771
				27.9489
				48.9212
				193.64
				12.9779
				1.99368
				216.755
				7.97294
				4.97733
				99.8489
				90.5374
				208.906
				457.283
				132.809
				367.494
				400.424
				201.493
				59.8986
				314.508
				255.663
				104.841
				100.45
				473.169
				543.124
				213.621
				98.8275
				371.007
				374.404
				349.143
				585.865
				312.46
				154.754
				3.98322
				197.628
				176.728
				710.011
				203.911
				575.943
				362.415
				394.011
				424.232
				516.197
				5.99264
				59.916
				381.987
				243.592
				1346.54
				229.69
				873.403
				198.704
				414.275
				189.659
				555.051
				589.052
				331.702
				113.933
				361.456
				199.701
				290.495
				449.241
				1141.96
				248.407
				78.5844
				327.283
				304.458
				304.433
				468.293
				415.864
				442.233
				218.566
				749.89
				498.376
				514.318
				287.525
				450.29
				580.954
				235.585
				531.169
				467.181
				152.683
				391.328
				252.671
				577.845
				507.078
				592.867
				611.711
				859.399
				496.153
				616.953
				815.501
				409.257
				28.8521
				226.635
				27.8502
				395.264
				146.789
				290.435
				182.676
				306.471
				3.99614
				458.104
				130.779
				60.9086
				320.252
				62.9093
				96.8095
				162.11
				199.612
				544.13
				7.95418
				418.725
				37.9413
				96.8335
				608.798
				12.9847
				481.139
				438.253
				189.446
				236.503
				445.034
				65.6376
				575.045
				498.427
				403.904
				232.63
				760.769
				736.297
				254.412
				611.43
				205.044
				137.693
				480.454
				879.363
				466.154
				373.381
				451.314
				361.417
				2.98615
				406.103
				74.8893
				68.9039
				310.434
				55.8935
				88.5224
				124.786
				501.128
				143.3
				95.8541
				2.99765
				3.99795
				243.719
				118.487
				142.766
				11.9486
				83.8696
				271.694
				231.809
				291.767
				148.328
				283.845
				115.506
				301.524
				131.726
				107.829
				589.128
				257.607
				297.489
				242.732
				674.871
				619.977
				252.609
				604.034
				245.098
				53.9118
				382.412
				279.549
				257.056
				572.881
				781.913
				119.352
				202.664
				3.99451
				5.99215
				7.99028
				4.98058
				356.463
				7.9723
				115.397
				6.97168
				90.8552
				116.831
				739.793
				384.128
				6.96966
				117.782
				13.9801
				328.315
				173.718
				656.617
				5.98026
				3.98896
				6.96729
				335.465
				172.697
				118.382
				111.829
				831.641
				624.937
				267.589
				167.116
				46.9325
				386.395
				428.239
				467.136
				257.418
				49.9325
				411.307
				655.944
				355.357
				792.564
				611.027
				353.4
				434.232
				10.9437
				344.537
				158.165
				328.479
				240.573
				357.118
				635.671
				544.65
				520.986
				692.721
				410.232
				696.271
				211.111
				208.143
				204.67
				234.379
				63.692
				37.9206
				143.282
				39.7892
				556.103
				6.99155
				4.96751
				60.6821
				65.9058
				206.665
				0.996982
				202.628
				5.95769
				12.9446
				70.6294
				69.8934
				98.8272
				363.375
				505.211
				212.655
				47.9296
				176.704
				175.689
				337.603
				254.91
				4.97883
				2.99578
				1.993
				46.7645
				4.98136
				27.8515
				7.97857
				4.98274
				3.9775
				148.897
				302.446
				792.618
				1.9971
				333.207
				305.756
				237.67
				354.503
				167.69
				29.8483
				227.599
				473.378
				4.99095
				452.695
				427.639
				263.45
				3.98178
				507.826
				1050.46
				319.257
				204.631
				826.026
				69.8927
				707.022
				2.99427
				788.847
				319.466
				793.047
				70.8899
				232.709
				216.66
				92.5198
				86.839
				9.95803
				1.98974
				124.365
				335.385
				264.955
				168.718
				329.485
				245.008
				39.952
				173.587
				153.807
				446.23
				266.533
				389.295
				793.808
				269.513
				451.635
				419.247
				72.8964
				583.032
				770.687
				515.181
				699.133
				471.22
				874.502
				619.89
				536.087
				140.767
				286.81
				609.938
				971.216
				916.424
				516.322
				625.989
				372.181
				729.372
				325.482
				769.782
				396.936
				894.154
				253.592
				497.192
				862.359
				560.117
				275.529
				20.9682
				4.99427
				11.9834
				33.9178
				83.8564
				634.64

## Sheet: Suppl. Fig. 4
This tab contains the source data for Supplementary Figure 4.
Quality	Coverage
0.9649	461.249
0.9769	133.745
1	855.525
0.9679	162.351
0.9754	371.353
1	552.996
0.9155	762.42
0.9947	415.891
0.9818	315.188
0.9617	690.089
0.9439	250.557
0.9831	377.906
0.9666	223.649
0.9689	930.338
0.9888	430.605
0.9808	236.644
0.9799	730.157
0.95	553.16
0.9769	227.61
0.9567	486.464
0.9777	273.586
0.99	32.9339
0.9822	85.8562
0.9705	298.563
0.9728	244.63
0.9838	758.79
0.9558	343.392
0.9505	672.049
0.9041	33.7436
0.9505	409.126
0.9742	344.397
0.9027	71.8597
0.9656	511.307
0.9966	533.905
0.9721	185.039
0.9848	2706.92
0.9843	288.346
0.9947	485.155
0.9594	328.473
0.9902	563.971
0.9857	654.372
0.9721	380.165
0.9617	538.285
0.9679	472.537
1	1217.48
0.8737	109.831
1	446.375
0.9747	703.725
0.9056	65.8843
0.9705	520.532
0.9794	507.017
0.9586	226.828
0.9891	315.491
0.986	180.606
0.9905	43.9362
0.9701	511.187
0.9701	242.551
0.9365	161.764
0.9203	461.562
0.9016	255.989
0.9952	1124.87
0.986	330.408
0.9822	494.407
0.9716	509.46
0.9887	413.284
0.8752	263.573
0.973	282.5
0.9912	93.8311
0.9497	886.568
0.9915	569.087
0.9915	831.68
0.9699	486.201
0.9775	244.672
0.9777	392.415
1	301.484
0.9612	467.183
1	551.849
0.8632	45.9185
0.9407	570.048
0.9827	212.157
0.9934	160.737
0.9666	119.817
0.9897	78.8812
1	351.415
0.9483	853.836
0.9799	541.578
0.9919	472.276
0.9798	485.194
0.8484	582
0.8835	848.438
0.9754	231.621
0.9889	351.465
0.9469	1012.89
0.9968	552.076
0.9934	454.238
0.9852	415.758
1	502.255
0.9652	207.658
0.9578	424.322
0.874	226.608
0.9799	150.776
0.9911	162.7
0.9927	493.522
0.9245	46.7476
0.9803	437.529
0.993	322.452
0.978	547.772
0.9939	143.779
0.9934	258.488
0.9897	1031.1
0.9718	187.601
0.9315	434.01
0.9514	396.32
0.9816	451.05
0.9804	449.881
1	570.946
0.9725	924.971
0.9871	439.646
0.9804	609.703
0.952	67.7191
0.9277	521.804
0.9769	447.507
0.9934	742.673
0.9351	760.829
0.945	373.987
0.945	458.17
0.9113	298.406
0.975	1544.35
0.9647	488.203
0.93	247.675
0.9634	502.083
0.945	867.297
1	1127.96
0.9842	435.223
1	188.661
0.9949	289.095
0.9666	317.549
0.9311	592.803
0.981	512.252
1	480.27
0.9481	372.33
0.9963	238.59
0.9891	578.618
0.8719	71.8947
0.9786	1053.68
0.973	576.852
0.9879	571.902
0.9922	402.7
0.983	696.074
0.9395	486.371
0.9921	490.377
0.9818	698.854
0.9527	329.655
0.9774	705.865
0.861	531.84
0.9949	440.241
0.9155	759.049
1	790.674
0.9239	880.365
0.9967	711.781
1	531.449
0.9877	970.194
0.9833	885.479
0.8012	42.9307
0.9853	329.2
0.9744	87.4968
0.9882	37.9567
0.9721	198.998
0.9427	1543.01
0.9861	435.694
0.9928	261.6
0.9142	181.716
0.9361	322.442
0.8797	306.775
0.9965	482.256
0.9743	369.019
0.9803	670.294
0.9925	707.247
0.9932	466.612
0.9689	165.753
0.9142	748.551
0.9755	487.687
0.9818	346.178
0.9936	300.737
0.9903	560.023
0.9829	278.837
0.9715	578.532
0.9888	504.351
0.9692	184.653
0.9658	398.33
0.9392	76.5542
0.9044	90.8606
0.9711	408.234
0.9895	437.274
0.9456	357.133
0.9861	426.291
0.9481	275.516
0.9477	377.374
0.9695	174.749
0.9849	563.06
0.9861	629.223
0.9727	192.689
0.9504	451.62
0.8416	819.091
0.9416	106.81
0.9151	563.079
0.8972	473.528
0.8654	452.31
0.8903	67.467
0.9341	234.033
0.9379	831.557
0.9412	572.071
0.9341	748.006
0.892	94.4427
0.9131	422.32
0.9861	370.39
0.8602	702.767
0.9131	544.084
0.9048	126.752
0.9229	275.507
0.9545	440.69
0.9444	562.993
0.8951	513.287
0.9885	541.741
0.9882	691.221
0.9221	441.417
0.948	803.832
0.9618	534.174
0.8994	613.961
0.9592	287.478
1.0032	135.731
0.9594	761.079
0.9838	270.539
0.9761	542.157
0.9455	315.448
0.939	313.551
0.9079	410.859
0.9576	364.999
0.9747	397.367
0.9609	243.639
0.9569	390.327
0.9184	498.158
0.948	908.116
0.9231	726.147
0.9884	906.487
0.9829	566.725
0.9781	105.847
0.9123	580.524
0.9882	727.261
0.9919	497.27
0.9738	403.325
0.9915	364.427
0.9747	455.545
0.9642	153.769
0.9672	487.1
0.9808	541.02
0.9814	646.735
0.9731	311.512
0.9783	427.221
0.9509	117.823
1	375.988
0.9894	240.576
0.9407	509.112
0.9888	559.064
0.9453	178.683
0.9792	690.867
0.9653	35.9337
0.9748	479.131
0.9657	454.303
0.9937	670.571
0.9884	920.238
0.9914	204.633
0.9529	426.673
0.9199	496.279
0.9926	287.49
0.9284	420.239
0.9284	690.417
0.9527	389.798
0.9353	588.466
1	2267.91
0.8851	96.8366
0.9905	216.589
0.9388	492.459
0.9368	505.018
0.9582	257.601
0.9363	140.273
0.9378	250.008
0.8563	519.228
0.9889	441.262
0.9926	193.649
0.9434	315.663
0.8707	248.406
0.9354	42.8205
0.9652	429.234
0.9777	293.929
0.9886	88.6284
0.9832	149.214
0.9687	581.944
0.9005	135.755
0.8743	137.761
0.8869	318.44
0.8869	472.717
0.9103	367.416
0.8743	461.211
0.8743	250.548
0.9005	260.589
0.991	515.953
0.8869	597.951
0.8743	327.489
0.9831	209.657
0.9775	761.673
0.9931	1098.81
0.9931	258.488
0.9931	204.636
0.9931	889.058
0.9701	138.265
0.9943	135.32
0.9861	402.235
0.9861	139.771
0.9852	450.453
0.9729	514.131
0.9861	343.407
0.9877	344.355
0.9905	412.18
0.9882	53.7187
0.7742	56.6555
0.9515	64.9052
0.9729	321.414
0.9659	271.472
0.991	430.301
0.9756	270.216
0.9934	123.766
0.9873	412.733
0.9933	93.5173
0.9939	246.704
0.9805	413.783
0.9866	212.912
0.9931	813.542
0.8929	39.9295
0.9874	294.891
0.7862	62.6693
0.9877	325.42
0.9931	540.991
0.9821	455.146
0.9685	193.762
0.9832	281.524
0.9804	50.7459
0.9528	864.565
0.9906	30.8316
0.8995	69.4847
0.9873	1052.28
0.9896	163.705
0.9931	104.845
0.9939	825.503
0.9701	485.208
0.991	464.157
0.9668	749.672
0.9873	870.526
0.9809	725.51
0.9809	604.949
0.9761	359.496
0.9341	477.979
1	111.83
0.967	182.676
0.9448	405.307
1	333.451
0.9835	231.495
1	381.972
0.9747	200.695
0.9784	308.311
0.9821	893.758
0.962	885.291
0.9814	404.355
0.9696	795.141
0.9803	118.746
0.9297	169.068
0.9783	346.08
0.8504	126.719
0.8504	69.8505
0.9297	335.287
0.9509	175.655
0.9408	38.8018
0.9425	379.368
0.924	140.724
0.932	280.527
0.9783	129.782
0.9738	126.501
0.9297	209.668
0.9221	69.8812
0.951	320.33
0.9425	152.722
0.9855	294.749
0.9611	326.484
0.9317	383.777
0.9665	325.335
0.9816	624.654
0.9682	747.994
0.9611	516.198
1	640.012
0.9877	626.744
0.9834	958.023
1	164.345
0.9922	87.8068
0.9089	34.8987
0.9694	170.662
0.9693	409.23
0.9204	61.8825
0.9652	496.365
0.9733	579.996
0.9005	103.818
0.8869	194.713
0.904	419.296
0.9005	334.456
0.9499	262.558
0.8079	97.4703
0.9106	166.086
0.9432	227.774
0.9068	472.148
0.9361	487.44
0.9552	507.016
0.963	354.229
0.963	191.558
0.9221	173.731
0.9068	205.859
0.9233	151.313
0.9747	83.8629
0.8619	191.012
0.9499	195.669
0.9361	181.673
0.9702	94.8298
0.9295	57.9126
0.9471	73.4314
0.9641	136.76
0.9267	92.126
0.9412	501.305
0.9738	579.985
0.9827	314.55
0.9718	517.857
0.932	144.755
0.8563	478.181
0.9598	446.092
0.8734	456.333
0.932	599.971
0.9832	280.468
0.9274	604.541
0.8617	485.952
0.9718	510.305
0.964	632.95
0.9953	476.413
0.9438	252.604
0.9312	1132.28
0.9614	509.122
0.9395	321.68
0.8982	325.493
0.9734	425.3
0.8874	602.762
0.9939	509.056
1	62.909
1	415.566
1	393.352
0.9877	82.8609
0.9888	567.036
0.989	460.259
0.9939	427.785
1	258.521
0.9939	417.406
0.9929	374.36
0.9932	484.154
0.9807	83.8519
0.979	223.783
0.9855	254.584
1	196.699
0.9203	333.289
0.9847	286.622
0.988	228.594
0.9827	321.37
0.9711	273.506
0.9647	650.454
0.9742	1025.04
0.9943	323.493
0.9466	467.008
0.9814	276.452
0.9778	504.244
0.9932	525.449
0.8988	396.308
0.9652	468.134
0.9472	670.851
0.9874	407.273
0.9672	492.119
0.9466	391.25
0.981	336.148
0.9644	548.172
0.9914	101.855
0.8906	135.797
0.9646	459.626
0.9929	741.031
0.9935	622.997
0.9345	107.433
0.8812	31.9512
0.9897	374.094
0.9461	163.671
1	88.8383
0.9808	309.339
0.9261	95.5401
0.9902	329.417
0.9637	400.833
0.9655	90.819
0.9512	339.335
0.9805	61.8969
1	210.714
0.8912	75.8762
0.9816	134.689
0.9527	598.911
0.8785	79.855
0.9915	217.472
0.9695	599.551
0.9816	889.442
0.973	244.898
0.9654	526.213
0.9896	634.68
0.9862	507.181
0.8792	275.558
0.8737	846.652
0.9638	316.681
0.7795	132.745
0.9579	406.285
0.9612	137.282
0.9128	66.6936
0.9972	279.987
0.9304	290.433
0.9088	71.879
0.9552	320.505
0.9805	145.706
0.9568	283.565
0.9548	480.211
0.8455	907.124
0.8785	718.255
0.9361	676.453
0.984	254.951
0.9528	427.335
0.9457	456.096
0.9528	744.703
0.984	206.374
0.9809	170.692
0.9165	196.657
0.9658	62.893
0.9495	44.764
0.7655	67.6648
0.8991	553.064
0.9218	167.726
0.9688	99.8416
0.9644	204.947
0.9364	389.338
0.7681	171.124
0.9298	404.27
0.9727	132.789
0.9857	86.5725
0.9689	622.549
0.9749	124.49
0.9206	162.613
0.9872	50.9235
0.9814	84.8774
0.9747	161.795
0.8615	604.385
0.8999	807.718
0.9835	340.437
0.9264	152.387
0.9393	131.778
0.912	226.651
0.9272	225.632
0.9523	437.734
0.9742	514.134
0.9084	652.531
0.9641	620.732
0.9137	286.536
0.948	170.127
0.9285	421.326
0.9106	629.917
0.9559	567.115
0.9628	325.478
0.9932	560.081
0.9889	207.652
0.9805	311.313
1	594.072
0.9775	838.551
0.9943	269.569
1	417.808
0.9943	202.621
0.9821	276.509
0.8869	298.529
0.9897	180.709
0.9838	154.773
0.8921	524.167
0.9878	48.9212
0.9231	193.64
1	216.755
0.9586	99.8489
0.8837	90.5374
0.8904	208.906
0.9804	457.283
0.9678	132.809
0.8843	367.494
0.9976	400.424
0.977	201.493
0.891	59.8986
0.9804	314.508
0.9865	394.011
0.9743	424.232
0.9676	516.197
0.9788	255.663
0.932	104.841
0.985	100.45
0.9527	473.169
0.985	543.124
0.9499	213.621
0.8516	98.8275
0.8034	371.007
0.9722	374.404
0.9487	349.143
0.9402	585.865
0.816	312.46
0.8884	154.754
0.9619	197.628
0.9487	176.728
0.816	710.011
0.9494	203.911
0.9494	575.943
0.9402	362.415
0.9705	59.916
0.9729	381.987
0.9443	243.592
0.9883	1346.54
0.9105	229.69
0.9729	873.403
0.9874	198.704
0.9482	414.275
0.9585	189.659
0.9604	555.051
0.9905	589.052
0.9793	331.702
0.9192	113.933
0.972	361.456
1	199.701
0.953	290.495
0.9746	449.241
0.9881	1141.96
0.9796	248.407
0.8649	78.5844
0.9512	327.283
0.9443	304.458
0.9874	304.433
0.9274	468.293
0.9774	415.864
0.9825	442.233
0.9568	218.566
0.9339	749.89
0.9842	498.376
0.9246	514.318
0.9762	287.525
0.9873	450.29
0.9842	580.954
0.9873	235.585
0.9466	531.169
0.9461	467.181
0.9843	152.683
0.9337	391.328
0.9797	252.671
0.9825	577.845
0.9629	507.078
0.9385	592.867
0.9624	611.711
0.9858	859.399
1	496.153
0.9695	616.953
0.9298	815.501
0.9298	409.257
0.9959	226.635
0.9703	395.264
0.9703	146.789
0.9682	290.435
0.9784	182.676
0.9783	306.471
0.9589	458.104
0.9276	130.779
0.965	60.9086
0.9387	320.252
0.9229	62.9093
0.9414	96.8095
0.8847	162.11
0.8834	199.612
0.905	544.13
0.8982	418.725
0.9326	37.9413
0.9204	96.8335
0.9218	608.798
0.9641	481.139
0.9968	575.045
0.9512	498.427
0.9514	403.904
0.984	232.63
1	760.769
0.9824	736.297
0.9809	254.412
0.9633	611.43
0.9831	205.044
0.991	137.693
0.9568	480.454
0.9722	879.363
0.9771	466.154
0.9527	373.381
0.9892	451.314
0.9884	361.417
0.9871	406.103
0.9025	74.8893
0.9639	68.9039
0.9702	310.434
0.8379	55.8935
0.9639	88.5224
0.9589	124.786
0.7989	501.128
0.9639	143.3
0.9628	95.8541
0.9121	243.719
0.9707	118.487
0.9431	142.766
0.9431	83.8696
0.9707	271.694
0.9628	231.809
0.9701	291.767
0.8968	148.328
0.9558	283.845
0.9943	438.253
0.985	189.446
0.9892	236.503
0.9829	445.034
0.9485	65.6376
0.968	115.506
0.9594	301.524
0.9079	131.726
0.9705	107.829
0.9645	589.128
0.9469	257.607
0.8537	297.489
0.9204	242.732
0.9514	674.871
0.968	619.977
0.9594	252.609
0.968	604.034
0.9594	245.098
0.9594	53.9118
0.9469	382.412
0.968	279.549
0.968	257.056
0.9469	572.881
0.968	781.913
0.9633	119.352
0.9362	202.664
0.8912	356.463
0.8736	115.397
0.8736	90.8552
0.8736	116.831
0.8861	739.793
0.8736	384.128
0.9933	117.782
0.976	328.315
0.8736	173.718
0.9694	656.617
0.8912	335.465
0.8792	172.697
0.9103	118.382
0.8743	111.829
0.8743	831.641
0.8948	624.937
0.9005	267.589
0.9469	167.116
0.9521	46.9325
0.8743	386.395
0.9221	428.239
0.9541	467.136
0.9656	257.418
1	49.9325
0.8602	411.307
0.9293	655.944
0.9633	355.357
0.9331	792.564
0.9273	611.027
0.9926	353.4
0.932	434.232
0.9331	344.537
0.9541	158.165
0.9323	328.479
0.9541	240.573
0.9616	357.118
0.7886	635.671
0.9343	544.65
0.8991	520.986
0.9459	692.721
0.9931	410.232
0.9931	696.271
0.9429	211.111
0.9331	208.143
0.9814	204.67
0.9705	234.379
0.9813	63.692
0.8621	37.9206
0.8826	143.282
0.8648	39.7892
0.9006	556.103
0.9819	60.6821
0.9225	65.9058
0.9875	206.665
0.9131	202.628
0.8061	70.6294
0.974	69.8934
0.9635	98.8272
0.9832	363.375
0.8839	505.211
0.9544	212.655
0.9318	47.9296
0.9705	176.704
0.9389	175.689
0.9686	337.603
0.9888	254.91
0.9672	46.7645
0.9611	148.897
1	302.446
0.9858	792.618
0.9933	333.207
0.9856	305.756
0.9775	237.67
1	354.503
0.9778	167.69
1	227.599
0.9935	473.378
0.9659	452.695
0.9933	427.639
0.9886	263.45
0.9711	507.826
0.9771	1050.46
0.9879	319.257
0.9708	204.631
0.9708	826.026
0.9421	69.8927
0.9163	707.022
0.9809	788.847
0.9729	319.466
0.9944	793.047
0.9129	70.8899
0.9679	232.709
0.9689	216.66
0.9866	92.5198
0.969	86.839
0.9053	124.365
0.9782	335.385
0.8936	264.955
0.953	168.718
0.9587	329.485
0.9662	245.008
0.9176	39.952
0.9369	173.587
0.9864	153.807
0.9362	446.23
0.9365	266.533
0.9915	389.295
0.9594	793.808
0.9143	269.513
0.9661	451.635
0.9059	419.247
0.9008	72.8964
0.9442	583.032
0.9708	33.9178
0.9516	770.687
0.9742	515.181
0.963	699.133
0.9566	471.22
0.9252	874.502
0.9567	619.89
0.9773	536.087
0.9772	140.767
0.9788	286.81
0.963	609.938
0.9279	971.216
0.9279	916.424
0.9278	516.322
0.9279	625.989
0.8936	372.181
0.9279	729.372
0.9736	325.482
0.8535	769.782
0.8043	396.936
0.9165	894.154
0.9777	253.592
0.9831	497.192
0.9633	862.359
0.9831	560.117
0.9341	275.529
0.9383	83.8564
0.9748	634.64

## Sheet: Suppl. Fig. 5
This tab contains the source data for Supplementary Figure 5.
Site	Haplogroup	Nr. of individuals
Alle	HV1	1
Alle	L0a	1
Alle	L0f	3
Alle	L3	1
Alle	L3a	2
Alle	L3i	1
Alle	L3x	3
Alle	L4a	3
Alle	L4b	5
Alle	L5b	4
Alle	L6b	1
Alle	M1a	3
ArabsKababish	L3f	1
Arbore	I2'	1
Arbore	L3	2
Arbore	L3a	2
Arbore	L3x	1
Arbore	L5b	1
Banna	HV1	1
Banna	K1a	2
Banna	L3a	1
Banna	L3i	1
Banna	L3x	9
Banna	L4a	1
Banna	L4b	2
Banna	L5b	2
Banna	L6b	1
Banna	M1a	1
Battu	J1d	1
Battu	K1a	1
Battu	L0a	3
Battu	L2a	3
Battu	L3a	1
Battu	L3d	1
Battu	L3f	1
Battu	L3h	3
Battu	L3i	6
Battu	L3x	5
Battu	L4a	1
Battu	L4b	3
Battu	L5a	1
Battu	L5b	2
Battu	L6b	2
Battu	M1a	7
Battu	N1b	1
Battu	R0a	5
Battu	U2d	1
Battu	U4'	1
Bobangi-Sept	L2a	1
BolingoTrentesept	L2a	10
BolingoTrentesept	L3e	1
Cameroon	L0a	3
Cameroon	L1b	2
Cameroon	L1c	3
Cameroon	L2a	6
Cameroon	L2c	1
Cameroon	L3b	3
Cameroon	L3d	1
Cameroon	L3e	3
Cameroon	L3f	5
Coloured	L0d	7
Coloured	L1b	1
Coloured	L2a	2
Daju	L0a	1
Daju	L2a	1
Daju	L3b	1
Daju	N	1
Damara	L3d	1
Damara	L3e	1
Dangaléat	L2a	1
Daza	L3f	1
Douze	L2a	4
Ganta	H	1
Ganta	HV1	2
Ganta	L0a	1
Ganta	L2a	1
Ganta	L3f	2
Ganta	L4a	1
Ganta	L4b	1
Ganta	L5b	2
Ganta	L6b	2
Ganta	R0a	2
Genadendal	H1a	1
Genadendal	H1c	1
Genadendal	L0d	8
Genadendal	L0f	1
Genadendal	L3e	1
Genadendal	M6a	1
Ghanzi Tswana	L0d	9
Ghanzi Tswana	L1b	1
Ghanzi Tswana	L2a	3
Ghanzi Tswana	L3	2
Ghanzi Tswana	L3e	1
Gobe	K1a	5
Gobe	L2a	2
Gobe	L3'	1
Gobe	L3f	1
Gobe	L3x	3
Gobe	L4a	1
Gobe	L6b	3
Graaff-Reinet	B4a	2
Graaff-Reinet	L0d	25
Graaff-Reinet	L1c	1
Graaff-Reinet	L3d	2
Graaff-Reinet	M18	1
Graaff-Reinet	M2a	1
Graaff-Reinet	M42	1
Greyton	L0d	6
Greyton	L2a	1
Greyton	L4b	2
Hamer	K1a	2
Hamer	L0a	1
Hamer	L3f	1
Hamer	L4a	1
Hamer	L4b	5
Hamer	L5b	1
Hamer	M1a	1
Heidelberg	L0d	1
Idiofa	L0a	6
Idiofa	L1b	2
Idiofa	L1c	11
Idiofa	L2a	6
Idiofa	L2b	5
Idiofa	L2c	3
Idiofa	L3d	5
Idiofa	L3e	13
Idiofa	L3f	3
Ikono	L0a	1
Ikono	L1c	3
Ikono	L2'	1
Ikono	L2a	3
Ikono	L2c	2
Ikono	L3e	4
Ikono	L3f	3
Inongo	L0a	2
Inongo	L1c	1
Inongo	L2a	4
Inongo	L2b	1
Inongo	L3b	1
Inongo	L3d	1
Inongo	L3e	1
Kabou	L1c	1
Kabou	L2a	3
Kabou	L2d	1
Kabou	L3b	1
Kabou	L3e	1
Kachema	L0a	2
Kachema	L2a	1
Kachema	L3f	1
Kachema	L3h	1
Kachema	L3i	1
Kachema	L3x	1
Kachema	L4a	7
Kachema	L4b	1
Kachema	L5b	1
Kachema	L6b	1
Kalanga	L0a	1
Kalanga	L2'	1
Kalanga	L2a	4
Karro	L0a	1
Karro	L0f	1
Karro	L2a	1
Karro	L3d	1
Karro	L3f	1
Karro	L3h	1
Karro	L4b	1
Karro	L5a	1
Karro	L5b	1
Khoisan Namibia	L0a	1
Khoisan Namibia	L0d	1
Khoisan Namibia	L0k	3
Khoisan Namibia	L2a	2
Khoisan Namibia	L3e	3
Kiga	L4b	1
Kikwit	L0a	4
Kikwit	L1'	1
Kikwit	L1b	2
Kikwit	L1c	18
Kikwit	L2a	10
Kikwit	L2b	2
Kikwit	L3b	8
Kikwit	L3d	4
Kikwit	L3e	14
Kikwit	L3f	3
Kikwit	L4b	1
Kinshasa	L0a	5
Kinshasa	L1c	8
Kinshasa	L2a	13
Kinshasa	L2b	3
Kinshasa	L2c	1
Kinshasa	L3b	4
Kinshasa	L3d	1
Kinshasa	L3e	10
Kinshasa	L3f	5
Kinshasa	L3k	1
Kinshasa	L4b	2
Kintambo	L1c	2
Kintambo	L2a	3
Kintambo	L2d	1
Kintambo	L3e	2
Kintambo	L3f	1
Lebialem	L0a	4
Lebialem	L1b	1
Lebialem	L1c	1
Lebialem	L2a	1
Lebialem	L2b	1
Lebialem	L3e	6
Lebialem	L3f	1
Lomela	L0a	2
Lomela	L1c	2
Lomela	L2a	10
Lomela	L2b	1
Lomela	L3e	1
Lomela	L3f	1
Maba	L2a	1
Maba	L2e	1
Maba	L3b	1
Mageng	L3f	1
Mageng	L3i	1
Mageng	L3x	1
Mageng	L4a	2
Mageng	L4b	6
Mageng	L5b	5
Mageng	L6b	3
Mangai	L0a	11
Mangai	L1b	1
Mangai	L1c	6
Mangai	L2a	9
Mangai	L2b	3
Mangai	L2c	2
Mangai	L2d	2
Mangai	L3b	2
Mangai	L3d	11
Mangai	L3e	22
Mangai	L3f	3
Matete	L0a	4
Matete	L1c	2
Matete	L2'	1
Matete	L2a	4
Matete	L2b	1
Matete	L3c	1
Matete	L3d	1
Matete	L3e	5
Matete	L3f	4
Mbandaka	L0a	14
Mbandaka	L1b	2
Mbandaka	L1c	9
Mbandaka	L2'	1
Mbandaka	L2a	20
Mbandaka	L2b	3
Mbandaka	L2c	5
Mbandaka	L2d	1
Mbandaka	L3	2
Mbandaka	L3b	4
Mbandaka	L3d	4
Mbandaka	L3e	12
Mbandaka	L3f	6
Mbandaka	L4b	3
Meki	HV+	1
Meki	HV1	1
Meki	L0a	2
Meki	L2a	2
Meki	L3a	2
Meki	L3d	1
Meki	L3h	2
Meki	L4b	1
Meki	M1a	5
Meki	N1a	2
Meki	R0	1
Meki	R0a	1
Melong	L0a	4
Melong	L1b	2
Melong	L1c	5
Melong	L2a	7
Melong	L2c	2
Melong	L3b	3
Melong	L3d	4
Melong	L3e	9
Melong	L3f	1
Monkoto	L0a	2
Monkoto	L1c	2
Monkoto	L2'	1
Monkoto	L2a	1
Monkoto	L2d	1
Monkoto	L3d	1
Monkoto	L3e	6
Monkoto	L3h	1
MontNgafula	L0a	4
MontNgafula	L1b	2
MontNgafula	L1c	5
MontNgafula	L2'	1
MontNgafula	L2a	2
MontNgafula	L2b	1
MontNgafula	L2c	1
MontNgafula	L3d	1
MontNgafula	L3e	10
MontNgafula	L3f	2
Nangbani	L0a	1
Nangbani	L2a	2
Nangbani	L2c	1
Nangbani	L3	1
Nangbani	L3b	2
Nangbani	L3d	2
Nangbani	L3e	3
Nangbani	L3f	5
Nao	HV1	1
Nao	K1a	1
Nao	L0a	1
Nao	L2a	2
Nao	L3e	1
Nao	L3f	1
Nao	L3i	1
Nao	L3x	5
Nao	L4a	1
Nao	L4b	1
Ndebele	L0a	2
Ndebele	L0d	1
Ndebele	L2'	1
Ndebele	L2a	1
Ngoni	L2a	1
Nieu-Bethesda	L0a	1
Nieu-Bethesda	L0d	15
Nieu-Bethesda	L1c	1
Nieu-Bethesda	L2a	2
Nioki	L0a	2
Nioki	L1c	4
Nioki	L2a	3
Nioki	L2b	1
Nioki	L3b	1
Nioki	L3d	1
Nioki	L3e	4
Nioki	L3f	1
Nsele	L0a	3
Nsele	L1c	1
Nsele	L3e	3
Nsele	L3f	3
Nsele	L4b	1
Nyangatom	L0a	1
Nyangatom	L2a	6
Nyangatom	L3a	1
Nyangatom	L3b	1
Nyangatom	L3h	1
Nyangatom	L3i	2
Nyangatom	L3x	1
Nyangatom	L4b	2
Nyangatom	M1a	1
Nyangatom	R0a	2
Ongota	L0a	8
Ongota	L3i	1
Ongota	L3x	4
Ongota	L4a	1
Ongota	L5b	2
Ongota	M1a	5
Pedi	L0a	2
Pedi	L0d	1
Pedi	L2a	1
Pedi	L3e	3
Pelenge	L0a	2
Pelenge	L2a	8
Pelenge	L3e	1
Quinze	L2a	8
Riversdale	L0d	3
Saka	HV+	1
Saka	HV1	2
Saka	L1'	1
Saka	L2a	1
Saka	L3	1
Saka	M1a	1
Saka	R0a	2
Sheko	HV	1
Sheko	HV1	1
Sheko	L0a	3
Sheko	L3f	1
Sheko	L3h	1
Sheko	L3x	7
Sheko	L4a	1
Sheko	L5b	2
Sheko	L6a	2
Sheko	M1a	1
Suurbraak	L3e	1
Suurbraak	U2a	1
Swahili	L0a	1
Tsemaye	K1a	1
Tsemaye	L0a	2
Tsemaye	L2'	1
Tsemaye	L3	1
Tsemaye	L3'	2
Tsemaye	L3e	1
Tsemaye	L3i	2
Tsemaye	L3x	4
Tsemaye	L4a	3
Tsemaye	L5b	1
Tsemaye	L6b	2
Tsemaye	M1a	2
Tsonga	L0a	2
Tsonga	L2a	1
Tswana (Botswana)	L0d	2
Tswana (Botswana)	L1c	1
Tswana (South Africa)	L0a	1
Tswana (South Africa)	L0d	2
Tswana (South Africa)	L2a	2
Tswana (South Africa)	L3d	1
Wadande	L0a	1
Wadande	L1c	2
Wadande	L2a	2
Wadande	L2b	1
Wadande	L2c	1
Wadande	L3	1
Wadande	L3b	4
Wadande	L3d	1
Wadande	L3e	1
Waliso	HV1	1
Waliso	L0b	1
Waliso	L2a	2
Waliso	L3	1
Waliso	L3f	3
Waliso	L3i	2
Waliso	L3x	1
Waliso	L4a	1
Waliso	M1a	1
Waliso	N1a	1
Waliso	R0a	1
Waliso	U6a	2
Xade KalahariKhoe	L0	1
Xade KalahariKhoe	L0d	27
Xade KalahariKhoe	L0k	2
Xade KalahariKhoe	L1'	1
Xade KalahariKhoe	L2a	2
Xade KalahariKhoe	L3	1
Xade KalahariKhoe	L3'	1
Zaghawa	L3f	1
Zulu	L0a	1
Zulu	L0d	4
Zulu	L2a	3
Zulu	L3e	2

## Sheet: Suppl. Fig. 6
This tab contains the source data for Supplementary Figure 6.
Site	Ancestry	Nr. of individuals
Alle	Bantu/West/Central Africa	1
Alle	East African	25
Alle	European	1
Alle	Other	1
ArabsKababish	East African	1
Arbore	East African	4
Arbore	European	1
Arbore	Other	2
Banna	East African	18
Banna	European	3
Battu	Asian	1
Battu	Bantu/West/Central Africa	7
Battu	East African	37
Battu	European	4
Bobangi-Sept	Bantu/West/Central Africa	1
BolingoTrentesept	Bantu/West/Central Africa	11
Cameroon	Bantu/West/Central Africa	22
Cameroon	East African	5
Coloured	Bantu/West/Central Africa	3
Coloured	KhoeSan	7
Daju	Bantu/West/Central Africa	3
Daju	European	1
Damara	Bantu/West/Central Africa	2
Dangaléat	Bantu/West/Central Africa	1
Daza	East African	1
Douze	Bantu/West/Central Africa	4
Ganta	Bantu/West/Central Africa	2
Ganta	East African	10
Ganta	European	3
Genadendal	Bantu/West/Central Africa	1
Genadendal	East African	1
Genadendal	European	2
Genadendal	KhoeSan	8
Genadendal	South Asian	1
Ghanzi Tswana	Bantu/West/Central Africa	5
Ghanzi Tswana	KhoeSan	9
Ghanzi Tswana	Other	2
Gobe	Bantu/West/Central Africa	2
Gobe	East African	8
Gobe	European	5
Gobe	Other	1
Graaff-Reinet	Bantu/West/Central Africa	3
Graaff-Reinet	East Asian	2
Graaff-Reinet	KhoeSan	25
Graaff-Reinet	South Asian	3
Greyton	Bantu/West/Central Africa	1
Greyton	East African	2
Greyton	KhoeSan	6
Hamer	Bantu/West/Central Africa	1
Hamer	East African	9
Hamer	European	2
Heidelberg	KhoeSan	1
Idiofa	Bantu/West/Central Africa	51
Idiofa	East African	3
Ikono	Bantu/West/Central Africa	14
Ikono	East African	3
Inongo	Bantu/West/Central Africa	11
Kabou	Bantu/West/Central Africa	7
Kachema	Bantu/West/Central Africa	3
Kachema	East African	14
Kalanga	Bantu/West/Central Africa	6
Karro	Bantu/West/Central Africa	3
Karro	East African	6
Khoisan Namibia	Bantu/West/Central Africa	6
Khoisan Namibia	KhoeSan	4
Kiga	East African	1
Kikwit	Bantu/West/Central Africa	63
Kikwit	East African	4
Kinshasa	Bantu/West/Central Africa	45
Kinshasa	East African	7
Kinshasa	North African	1
Kintambo	Bantu/West/Central Africa	8
Kintambo	East African	1
Lebialem	Bantu/West/Central Africa	14
Lebialem	East African	1
Lomela	Bantu/West/Central Africa	16
Lomela	East African	1
Maba	Bantu/West/Central Africa	3
Mageng	East African	19
Mangai	Bantu/West/Central Africa	69
Mangai	East African	3
Matete	Bantu/West/Central Africa	18
Matete	East African	5
Mbandaka	Bantu/West/Central Africa	75
Mbandaka	East African	9
Mbandaka	Other	2
Meki	Asian	1
Meki	Bantu/West/Central Africa	5
Meki	East African	11
Meki	European	4
Melong	Bantu/West/Central Africa	36
Melong	East African	1
Monkoto	Bantu/West/Central Africa	14
Monkoto	East African	1
MontNgafula	Bantu/West/Central Africa	27
MontNgafula	East African	2
Nangbani	Bantu/West/Central Africa	11
Nangbani	East African	5
Nangbani	Other	1
Nao	Bantu/West/Central Africa	4
Nao	East African	9
Nao	European	2
Ndebele	Bantu/West/Central Africa	4
Ndebele	KhoeSan	1
Ngoni	Bantu/West/Central Africa	1
Nieu-Bethesda	Bantu/West/Central Africa	4
Nieu-Bethesda	KhoeSan	15
Nioki	Bantu/West/Central Africa	16
Nioki	East African	1
Nsele	Bantu/West/Central Africa	7
Nsele	East African	4
Nyangatom	Bantu/West/Central Africa	8
Nyangatom	East African	10
Ongota	Bantu/West/Central Africa	8
Ongota	East African	13
Pedi	Bantu/West/Central Africa	6
Pedi	KhoeSan	1
Pelenge	Bantu/West/Central Africa	11
Quinze	Bantu/West/Central Africa	8
Riversdale	KhoeSan	3
Saka	Bantu/West/Central Africa	2
Saka	East African	3
Saka	European	3
Saka	Other	1
Sheko	Bantu/West/Central Africa	3
Sheko	East African	15
Sheko	European	2
Suurbraak	Bantu/West/Central Africa	1
Suurbraak	South Asian	1
Swahili	Bantu/West/Central Africa	1
Tsemaye	Bantu/West/Central Africa	4
Tsemaye	East African	14
Tsemaye	European	1
Tsemaye	Other	3
Tsonga	Bantu/West/Central Africa	3
Tswana (Botswana)	Bantu/West/Central Africa	1
Tswana (Botswana)	KhoeSan	2
Tswana (South Africa)	Bantu/West/Central Africa	4
Tswana (South Africa)	KhoeSan	2
Wadande	Bantu/West/Central Africa	13
Wadande	Other	1
Waliso	Bantu/West/Central Africa	2
Waliso	East African	10
Waliso	European	2
Waliso	North African	2
Waliso	Other	1
Xade KalahariKhoe	Bantu/West/Central Africa	3
Xade KalahariKhoe	KhoeSan	29
Xade KalahariKhoe	Other	3
Zaghawa	East African	1
Zulu	Bantu/West/Central Africa	6
Zulu	KhoeSan	4

[truncated: 12 more sheets: Suppl. Fig. 7, Suppl. Fig. 8, Suppl. Fig. 11, Suppl. Fig 12, Suppl. Fig. 13, Suppl. Fig. 14, Suppl. Fig. 22, Suppl. Fig. 23, Suppl. Fig. 24, Suppl. Fig. 25, Suppl. Fig. 26, Suppl. Fig. 27-30]
