# Supplementary material for: Revisiting the African mtDNA landscape through complete mitochondrial genomes
Source: Commun Biol. 2026 Jun 3;9:754. doi: 10.1038/s42003-026-10330-9 (PMC13234189; doi:10.1038/s42003-026-10330-9)
Supplement: Supplementary file 5 — Supplementary Data 3 [file 42003_2026_10330_MOESM5_ESM.txt]

#NEXUS
begin trees;
	tree TREE1 = [&R] ((((L1[&CAheight_95%_HPD={0.0,8.003553375601768E-8},CAheight_mean=2.8134398779824966E-8,CAheight_median=2.0023435354232788E-8,CAheight_range={0.0,1.500011421740055E-7},height=2.8134398779824966E-8,height_95%_HPD={0.0,8.003553375601768E-8},height_median=2.0023435354232788E-8,height_range={0.0,1.500011421740055E-7},length=104881.12283824384,length_95%_HPD={87839.59052079002,121462.14260229998},length_median=105277.0950275,length_range={49131.948867800005,136638.2961436},rate=2.2849999999892936E-8]:105276.773897,(L1b[&CAheight_95%_HPD={0.0,7.002381607890129E-8},CAheight_mean=2.824683920932877E-8,CAheight_median=2.2060703486204147E-8,CAheight_range={0.0,1.41968484967947E-7},height=2.824683920932877E-8,height_95%_HPD={0.0,7.002381607890129E-8},height_median=2.2060703486204147E-8,height_range={0.0,1.41968484967947E-7},length=86628.8767575957,length_95%_HPD={69878.62940886,102920.1164734},length_median=86611.30771411001,length_range={48941.46332893998,122391.69288059999},rate=2.2849999999892936E-8]:86667.622293,L1c[&CAheight_95%_HPD={0.0,7.002381607890129E-8},CAheight_mean=2.8248247819071657E-8,CAheight_median=2.2060703486204147E-8,CAheight_range={0.0,1.41968484967947E-7},height=2.8248247819071657E-8,height_95%_HPD={0.0,7.002381607890129E-8},height_median=2.2060703486204147E-8,height_range={0.0,1.41968484967947E-7},length=86667.53268978633,length_95%_HPD={69823.48134476002,102934.92718239999},length_median=86636.83028326003,length_range={48941.46332893998,133118.07226860002},rate=2.2849999999892936E-8]:86667.622293)[&CAheight_95%_HPD={69823.48134481002,102934.92718243002},CAheight_mean=86667.62229261563,CAheight_median=86636.83028326905,CAheight_range={48941.46332898998,133840.79375057996},height=86641.19055758338,height_95%_HPD={69917.19509630001,102922.85442480503},height_median=86620.32201474303,height_range={48941.46332898998,122391.69288067997},length=18553.35912239894,length_95%_HPD={7684.544626062008,30509.120580510003},length_median=18027.626787660003,length_range={1182.7778911550122,51640.03893327},posterior=0.9988222353084966,rate=2.284999999989308E-8]:18609.151605)[&CAheight_95%_HPD={87847.43004241103,122521.22055480801},CAheight_mean=105276.77389723269,CAheight_median=105550.16850965505,CAheight_range={66091.20000522997,141578.16115177402},height=103477.0966177171,height_95%_HPD={86417.24742723,119060.92359144287},height_median=103717.65596165002,height_range={66091.20000522997,135223.57083792225},length=10630.539689514948,length_95%_HPD={0.06485188941587694,24867.94388338001},length_median=9334.553464068507,length_range={0.06485188941587694,57580.69461145002},posterior=0.8222353084965722,rate=2.2849999999919753E-8]:8741.565287,(((L2[&CAheight_95%_HPD={0.0,6.897607818245888E-8},CAheight_mean=2.8223084926846454E-8,CAheight_median=2.3981556296348572E-8,CAheight_range={0.0,1.0797521099448204E-7},height=2.8223084926846454E-8,height_95%_HPD={0.0,6.897607818245888E-8},height_median=2.3981556296348572E-8,height_range={0.0,1.0797521099448204E-7},length=76720.94096006601,length_95%_HPD={64753.00860527999,88525.95660709997},length_median=77066.76663174003,length_range={40693.24786387,103815.5663147},rate=2.2849999999892936E-8]:80633.71241,(((((((((L3[&CAheight_95%_HPD={0.0,6.897607818245888E-8},CAheight_mean=2.822627434785061E-8,CAheight_median=2.403976395726204E-8,CAheight_range={0.0,1.1402880772948265E-7},height=2.822627434785061E-8,height_95%_HPD={0.0,6.897607818245888E-8},height_median=2.403976395726204E-8,height_range={0.0,1.1402880772948265E-7},length=14003.630030467035,length_95%_HPD={2609.230039899994,28887.480409350013},length_median=12504.889606370009,length_range={445.67221696907654,54407.41698751002},rate=2.2849999999892936E-8]:14108.724085,L3c[&CAheight_95%_HPD={0.0,6.897607818245888E-8},CAheight_mean=2.822564118488537E-8,CAheight_median=2.403976395726204E-8,CAheight_range={0.0,1.1402880772948265E-7},height=2.822564118488537E-8,height_95%_HPD={0.0,6.897607818245888E-8},height_median=2.403976395726204E-8,height_range={0.0,1.1402880772948265E-7},length=13941.77723300575,length_95%_HPD={2306.2066004010267,28478.411230899976},length_median=12504.889606370009,length_range={445.67221696907654,54578.330999810016},rate=2.2849999999892936E-8]:14108.724085)[&CAheight_95%_HPD={2453.9378735219943,28886.79484406201},CAheight_mean=14108.72408511315,CAheight_median=12504.889606378856,CAheight_range={445.67221698502544,60619.59286745501},height=13111.290730899584,height_95%_HPD={3131.935574111063,24711.9845962174},height_median=12253.358165844955,height_range={445.67221698502544,46022.50644140024},length=30578.117769083994,length_95%_HPD={15049.074380269973,44781.84245275002},length_median=31125.81612458499,length_range={39.62898835015949,56431.48831854999},posterior=0.9660781546871702,rate=2.284999999989729E-8]:33245.777574,((U6a[&CAheight_95%_HPD={0.0,6.903428584337234E-8},CAheight_mean=2.8205994377369572E-8,CAheight_median=2.403976395726204E-8,CAheight_range={0.0,1.1443626135587692E-7},height=2.8205994377369572E-8,height_95%_HPD={0.0,6.903428584337234E-8},height_median=2.403976395726204E-8,height_range={0.0,1.1443626135587692E-7},length=25123.75736744698,length_95%_HPD={17853.978864439996,32401.168907969986},length_median=24982.461641839996,length_range={10997.770129129989,43044.46567692002},rate=2.2849999999892936E-8]:25182.349398,(U6b[&CAheight_95%_HPD={0.0,6.903428584337234E-8},CAheight_mean=2.8198732405607405E-8,CAheight_median=2.403976395726204E-8,CAheight_range={0.0,1.1239899322390556E-7},height=2.8198732405607405E-8,height_95%_HPD={0.0,6.903428584337234E-8},height_median=2.403976395726204E-8,height_range={0.0,1.1239899322390556E-7},length=18472.456355617618,length_95%_HPD={11426.475865349988,25812.805857739993},length_median=18355.21014745999,length_range={6103.013701519987,36071.947747040016},rate=2.2849999999892936E-8]:18472.656953,U6d[&CAheight_95%_HPD={0.0,6.903428584337234E-8},CAheight_mean=2.8198521890239495E-8,CAheight_median=2.403976395726204E-8,CAheight_range={0.0,1.1239899322390556E-7},height=2.8198521890239495E-8,height_95%_HPD={0.0,6.903428584337234E-8},height_median=2.403976395726204E-8,height_range={0.0,1.1239899322390556E-7},length=18472.093394924137,length_95%_HPD={11426.475865349988,25810.07744497998},length_median=18355.131570130005,length_range={6103.013701519987,36071.947747040016},rate=2.2849999999892936E-8]:18472.656953)[&CAheight_95%_HPD={11426.475865360931,25812.805857749016},CAheight_mean=18472.656953073718,CAheight_median=18355.210147468955,CAheight_range={6103.013701595075,36071.94774705899},height=18468.585856221365,height_95%_HPD={11427.768152121978,25800.804271913716},height_median=18353.33522728301,height_range={6103.013701595075,36071.94774705899},length=6626.232388312904,length_95%_HPD={982.0862414424191,12990.218016670027},length_median=6189.695146657003,length_range={4.816727278899634,24305.600820149994},posterior=0.9995111165431495,rate=2.2849999999892995E-8]:6709.692445)[&CAheight_95%_HPD={17880.24552656227,32537.052558413357},CAheight_mean=25182.349398204173,CAheight_median=25039.417724461993,CAheight_range={10997.770129129989,43044.46567695442},height=24952.30413640485,height_95%_HPD={17895.731373633258,32243.173703006003},height_median=24820.302024294506,height_range={10997.770129129989,43044.46567695442},length=3265.9660211598816,length_95%_HPD={44.6374622869771,7607.1327705389995},length_median=2799.250273410493,length_range={0.18690563854761422,17203.841782730015},posterior=0.9150564993722292,rate=2.284999999990445E-8]:2988.543434,U6c[&CAheight_95%_HPD={0.0,6.897607818245888E-8},CAheight_mean=2.820180185548791E-8,CAheight_median=2.403976395726204E-8,CAheight_range={0.0,1.1292286217212677E-7},height=2.820180185548791E-8,height_95%_HPD={0.0,6.897607818245888E-8},height_median=2.403976395726204E-8,height_range={0.0,1.1292286217212677E-7},length=28026.05409159561,length_95%_HPD={20742.438712359988,35841.531614280015},length_median=27925.807651899988,length_range={12315.72909617002,44959.63267285001},rate=2.2849999999892936E-8]:28170.892833)[&CAheight_95%_HPD={20813.047960504075,35741.13342344569},CAheight_mean=28170.892832596986,CAheight_median=28051.142980224045,CAheight_range={13354.437500592205,44959.63267289204},height=28170.892832596986,height_95%_HPD={20813.047960504075,35741.13342344569},height_median=28051.142980224045,height_range={13354.437500592205,44959.63267289204},length=18943.636556660767,length_95%_HPD={10411.569553430018,27891.251599690004},length_median=18773.942075740022,length_range={3855.9527767800028,38894.51745901001},posterior=1.0,rate=2.2849999999892936E-8]:19183.608827)[&CAheight_95%_HPD={37299.48322345439,56743.995850510604},CAheight_mean=47354.501659520996,CAheight_median=47509.597123353014,CAheight_range={23530.957439918013,67299.99937386898},height=44242.96449866,height_95%_HPD={35460.70574932505,52978.84753874698},height_median=44281.962626172986,height_range={23530.957439918013,63861.91289517202},length=5244.813884860581,length_95%_HPD={0.2009706907265354,12270.104505570023},length_median=4573.295238232997,length_range={0.2009706907265354,25094.41650571997},posterior=0.39396228930789656,rate=2.285000000008376E-8]:2699.677988,(L3b[&CAheight_95%_HPD={0.0,6.897607818245888E-8},CAheight_mean=2.8205845626111142E-8,CAheight_median=2.403976395726204E-8,CAheight_range={0.0,1.1338852345943451E-7},height=2.8205845626111142E-8,height_95%_HPD={0.0,6.897607818245888E-8},height_median=2.403976395726204E-8,height_range={0.0,1.1338852345943451E-7},length=39809.84030880441,length_95%_HPD={28466.460716919973,51306.77733975003},length_median=39659.56293179002,length_range={13637.80389861,72429.41866156002},rate=2.2849999999892936E-8]:39945.230281,L3d[&CAheight_95%_HPD={0.0,6.897607818245888E-8},CAheight_mean=2.8212413640915497E-8,CAheight_median=2.403976395726204E-8,CAheight_range={0.0,1.1338852345943451E-7},height=2.8212413640915497E-8,height_95%_HPD={0.0,6.897607818245888E-8},height_median=2.403976395726204E-8,height_range={0.0,1.1338852345943451E-7},length=39486.881699077116,length_95%_HPD={28778.317959890002,50033.06115788003},length_median=39495.81077374,length_range={18653.77225009998,67844.40088957999},rate=2.2849999999892936E-8]:39945.230281)[&CAheight_95%_HPD={28430.948950587015,51750.82097387724},CAheight_mean=39945.23028152426,CAheight_median=39741.8082165175,CAheight_range={18653.772250141134,72429.41866157003},height=39256.00055082547,height_95%_HPD={28739.323459572508,49585.845008163014},height_median=39270.77646123484,height_range={18653.772250141134,66156.04465415704},length=6386.648795997194,length_95%_HPD={627.029718201491,12981.483274189988},length_median=5885.362250005492,length_range={5.878127446165308,28426.334356430016},posterior=0.9267008144353952,rate=2.2849999999902746E-8]:10108.949366)[&CAheight_95%_HPD={41804.301543068956,58156.94386107495},CAheight_mean=50054.1796474241,CAheight_median=49963.871313170035,CAheight_range={31753.520852440968,72429.41866157003},height=47969.32603267415,height_95%_HPD={40448.59679636004,55596.62535148495},height_median=47923.277720542916,height_range={31753.520852440968,64504.8091311226},length=2807.3541988606553,length_95%_HPD={0.008182205667253584,7366.01043243098},length_median=2232.963328108017,length_range={0.008182205667253584,17229.947868710005},posterior=0.29047455028277464,rate=2.2850000000062442E-8]:870.541948,(((L3e[&CAheight_95%_HPD={0.0,6.897607818245888E-8},CAheight_mean=2.819291493791353E-8,CAheight_median=2.403976395726204E-8,CAheight_range={0.0,1.0977964848279953E-7},height=2.819291493791353E-8,height_95%_HPD={0.0,6.897607818245888E-8},height_median=2.403976395726204E-8,height_range={0.0,1.0977964848279953E-7},length=37350.58462728156,length_95%_HPD={26856.08924895001,47868.544064570015},length_median=37240.535661929986,length_range={16884.152133719996,61661.28914433002},rate=2.2849999999892936E-8]:37826.870116,L3x[&CAheight_95%_HPD={0.0,6.897607818245888E-8},CAheight_mean=2.8214853161553774E-8,CAheight_median=2.4097971618175507E-8,CAheight_range={0.0,1.1443626135587692E-7},height=2.8214853161553774E-8,height_95%_HPD={0.0,6.897607818245888E-8},height_median=2.4097971618175507E-8,height_range={0.0,1.1443626135587692E-7},length=36531.143133777565,length_95%_HPD={25903.19679264998,47042.998269920005},length_median=36418.74632387998,length_range={13954.498498930014,61661.28914433002},rate=2.2849999999892936E-8]:37826.870116)[&CAheight_95%_HPD={27409.173901814735,48584.99542736006},CAheight_mean=37826.870116431186,CAheight_median=37743.40870854433,CAheight_range={16884.15213377209,61661.289144342125},height=35827.33626854339,height_95%_HPD={26088.28162337799,46262.89263859196},height_median=35678.942943752016,height_range={16884.15213377209,61661.289144342125},length=3012.2097669534824,length_95%_HPD={0.667877467290964,8100.415715522016},length_median=2351.234430373006,length_range={0.006117393349995837,23666.154375689977},posterior=0.39865112609859893,rate=2.2850000000080054E-8]:1284.271633,L3i[&CAheight_95%_HPD={0.0,6.897607818245888E-8},CAheight_mean=2.8217218629935138E-8,CAheight_median=2.4097971618175507E-8,CAheight_range={0.0,1.1449446901679039E-7},height=2.8217218629935138E-8,height_95%_HPD={0.0,6.897607818245888E-8},height_median=2.4097971618175507E-8,height_range={0.0,1.1449446901679039E-7},length=35900.09663979112,length_95%_HPD={26308.551583529974,45812.56647661998},length_median=35832.25477836002,length_range={13954.498498930014,63306.46802650002},rate=2.2849999999892936E-8]:39111.14175)[&CAheight_95%_HPD={29129.617672638182,49447.65104046266},CAheight_mean=39111.141749625844,CAheight_median=39017.263052808004,CAheight_range={20479.056903930963,68687.10881893508},height=36722.68937052471,height_95%_HPD={28148.468409019755,45688.40588807044},height_median=36647.64330635773,height_range={20479.056903930963,58646.08834148623},length=4649.86118490176,length_95%_HPD={0.09158827434293926,10538.343639700004},length_median=4075.0583269969793,length_range={0.09158827434293926,22651.010717320023},posterior=0.5759936000711103,rate=2.284999999998425E-8]:2693.879242,L3k[&CAheight_95%_HPD={0.0,6.897607818245888E-8},CAheight_mean=2.8211414097133298E-8,CAheight_median=2.403976395726204E-8,CAheight_range={0.0,1.1449446901679039E-7},height=2.8211414097133298E-8,height_95%_HPD={0.0,6.897607818245888E-8},height_median=2.403976395726204E-8,height_range={0.0,1.1449446901679039E-7},length=39485.89733417589,length_95%_HPD={29427.095855529973,49245.14016730001},length_median=39610.138274720026,length_range={18738.04010465002,60736.37603569002},rate=2.2849999999892936E-8]:41805.020992)[&CAheight_95%_HPD={33035.77965123506,50627.04292891786},CAheight_mean=41805.020991647536,CAheight_median=41752.171355696395,CAheight_range={21987.35842942627,75072.305953101},height=41594.240492698824,height_95%_HPD={32876.43570377672,50057.88897259865},height_median=41579.078356990445,height_range={21987.35842942627,60736.37603569997},length=6589.748266191887,length_95%_HPD={672.9737747795007,13469.001626630023},length_median=6062.132984268508,length_range={10.586405287816888,27764.069043670024},posterior=0.9523894178953567,rate=2.2849999999899136E-8]:9119.700603)[&CAheight_95%_HPD={43435.015463548014,58881.64881673199},CAheight_mean=50924.721595095325,CAheight_median=50794.598299083475,CAheight_range={35217.17093863798,75072.305953101},height=50699.47389378215,height_95%_HPD={43422.23749740998,58374.402341219014},height_median=50599.65608453599,height_range={35217.17093863798,68445.5383263361},length=4910.565107822807,length_95%_HPD={226.89803980040597,10453.175935909996},length_median=4441.30981750699,length_range={6.11635496764211,24811.139120330015},posterior=0.9339340673992511,rate=2.284999999990171E-8]:7701.104937,(L3a[&CAheight_95%_HPD={0.0,6.897607818245888E-8},CAheight_mean=2.8202213831799306E-8,CAheight_median=2.403976395726204E-8,CAheight_range={0.0,1.1041993275284767E-7},height=2.8202213831799306E-8,height_95%_HPD={0.0,6.897607818245888E-8},height_median=2.403976395726204E-8,height_range={0.0,1.1041993275284767E-7},length=55889.78606232697,length_95%_HPD={46503.26057845002,65510.05558700999},length_median=55811.77755322997,length_range={33157.18378692001,84242.77969147998},rate=2.2849999999892936E-8]:57484.46692,L3h[&CAheight_95%_HPD={0.0,6.897607818245888E-8},CAheight_mean=2.8203727214167696E-8,CAheight_median=2.403976395726204E-8,CAheight_range={0.0,1.1140946298837662E-7},height=2.8203727214167696E-8,height_95%_HPD={0.0,6.897607818245888E-8},height_median=2.403976395726204E-8,height_range={0.0,1.1140946298837662E-7},length=55908.878744631926,length_95%_HPD={46354.204456760024,65482.607934269996},length_median=56032.55710704002,length_range={21682.962969680026,78614.37313671},rate=2.2849999999892936E-8]:57484.46692)[&CAheight_95%_HPD={47655.637876447814,66862.68658168367},CAheight_mean=57484.466919856386,CAheight_median=57383.90471777588,CAheight_range={35827.44675008001,84242.77969151601},height=54568.67177700198,height_95%_HPD={45963.790286927484,63018.33510631867},height_median=54544.43268255629,height_range={35827.44675008001,71985.736769837},length=2730.3046778838407,length_95%_HPD={0.024530244700144976,7682.488643429999},length_median=2028.3916887785017,length_range={0.024530244700144976,21744.64176428999},posterior=0.28859679336896255,rate=2.285000000006153E-8]:1141.359612)[&CAheight_95%_HPD={50274.735795190005,67503.271520585},CAheight_mean=58625.82653197374,CAheight_median=58459.17194737331,CAheight_range={41624.169104338944,84242.77969151601},height=57019.5941866239,height_95%_HPD={49557.237984034,64934.036035923054},height_median=56916.322362076346,height_range={41624.169104338944,78614.37313672245},length=3344.6710119102186,length_95%_HPD={74.9871587138914,7697.861824959982},length_median=2887.722193671012,length_range={3.0073134626145475,18285.04347273003},posterior=0.49300563327074143,rate=2.28500000000205E-8]:1967.996129,(L3f[&CAheight_95%_HPD={0.0,6.897607818245888E-8},CAheight_mean=2.81950770051176E-8,CAheight_median=2.3981556296348572E-8,CAheight_range={0.0,1.0977964848279953E-7},height=2.81950770051176E-8,height_95%_HPD={0.0,6.897607818245888E-8},height_median=2.3981556296348572E-8,height_range={0.0,1.0977964848279953E-7},length=55658.00584633077,length_95%_HPD={46285.94463993999,65067.23001116002},length_median=55620.50767797002,length_range={26375.821334709995,76138.88647919998},rate=2.2849999999892936E-8]:58282.486794,(M1a[&CAheight_95%_HPD={0.0,6.897607818245888E-8},CAheight_mean=2.819117131446687E-8,CAheight_median=2.403976395726204E-8,CAheight_range={0.0,1.125154085457325E-7},height=2.819117131446687E-8,height_95%_HPD={0.0,6.897607818245888E-8},height_median=2.403976395726204E-8,height_range={0.0,1.125154085457325E-7},length=22679.366806399277,length_95%_HPD={13623.960916510026,31971.938230919972},length_median=22440.025890710007,length_range={6435.858693834976,45563.939787750016},rate=2.2849999999892936E-8]:22679.366806,M1b[&CAheight_95%_HPD={0.0,6.897607818245888E-8},CAheight_mean=2.819117131446687E-8,CAheight_median=2.403976395726204E-8,CAheight_range={0.0,1.125154085457325E-7},height=2.819117131446687E-8,height_95%_HPD={0.0,6.897607818245888E-8},height_median=2.403976395726204E-8,height_range={0.0,1.125154085457325E-7},length=22679.366806399277,length_95%_HPD={13623.960916510026,31971.938230919972},length_median=22440.025890710007,length_range={6435.858693834976,45563.939787750016},rate=2.2849999999892936E-8]:22679.366806)[&CAheight_95%_HPD={13623.96091652778,31971.93823093598},CAheight_mean=22679.366806427373,CAheight_median=22440.025890766992,CAheight_range={6435.8586938560475,45563.93978775706},height=22679.366806427373,height_95%_HPD={13623.96091652778,31971.93823093598},height_median=22440.025890766992,height_range={6435.8586938560475,45563.93978775706},length=33683.40348509834,length_95%_HPD={22231.15015080999,45290.56835151999},length_median=33624.86585837,length_range={12261.921942729998,58817.77541807998},posterior=1.0,rate=2.2849999999892936E-8]:35603.119987)[&CAheight_95%_HPD={48579.195082463964,67760.41552341203},CAheight_mean=58282.48679359637,CAheight_median=58305.716775882,CAheight_range={35008.858962572966,79932.38815905381},height=56027.26323788339,height_95%_HPD={47181.10312633804,65291.883613977},height_median=55998.49612256102,height_range={35008.858962572966,76138.88647921296},length=4373.2493839769095,length_95%_HPD={0.7719297368312255,10135.988856920012},length_median=3777.1638927260065,length_range={0.7719297368312255,24744.756987950008},posterior=0.44450617215364274,rate=2.2850000000047956E-8]:2311.335867)[&CAheight_95%_HPD={52575.471712836035,68822.00264965097},CAheight_mean=60593.82266050359,CAheight_median=60458.125414686045,CAheight_range={45253.26671220697,84242.77969151601},height=60583.18864646578,height_95%_HPD={52574.91905295901,68819.62818842594},height_median=60446.30858124899,height_range={45253.26671220697,84242.77969151601},length=5009.7831117172655,length_95%_HPD={574.8622249552864,10399.929858319985},length_median=4549.189321187005,length_range={19.117528009897796,26382.579813040007},posterior=0.9908334351840535,rate=2.2849999999894084E-8]:4998.335096,L4a[&CAheight_95%_HPD={0.0,6.897607818245888E-8},CAheight_mean=2.8205910623943632E-8,CAheight_median=2.4010660126805305E-8,CAheight_range={0.0,1.1140946298837662E-7},height=2.8205910623943632E-8,height_95%_HPD={0.0,6.897607818245888E-8},height_median=2.4010660126805305E-8,height_range={0.0,1.1140946298837662E-7},length=64988.37682058972,length_95%_HPD={56026.223600419995,74128.56539309002},length_median=64894.265036569996,length_range={31437.064133809996,88359.44685223},rate=2.2849999999892936E-8]:65592.157757)[&CAheight_95%_HPD={56741.66429774102,74911.82376585601},CAheight_mean=65592.15775676796,CAheight_median=65364.939170999976,CAheight_range={45508.36595509108,89834.41021567304},height=65003.361338442686,height_95%_HPD={56521.105681985006,73542.53823455606},height_median=64873.854924319545,height_range={45508.36595509108,85800.81833566606},length=4131.081737936186,length_95%_HPD={203.31979733830667,8814.274733225},length_median=3720.267091102505,length_range={0.7548398868239019,19738.914335979993},posterior=0.8597682247975023,rate=2.284999999991317E-8]:3551.772812,L4b[&CAheight_95%_HPD={0.0,6.897607818245888E-8},CAheight_mean=2.8215348891291114E-8,CAheight_median=2.3981556296348572E-8,CAheight_range={0.0,1.1338852345943451E-7},height=2.8215348891291114E-8,height_95%_HPD={0.0,6.897607818245888E-8},height_median=2.3981556296348572E-8,height_range={0.0,1.1338852345943451E-7},length=68561.98926223454,length_95%_HPD={58913.78606754,78126.86470182001},length_median=68540.70558345999,length_range={41623.2555265,89958.84145142001},rate=2.2849999999892936E-8]:69143.930569)[&CAheight_95%_HPD={60294.15725654201,78203.87785372403},CAheight_mean=69143.93056908865,CAheight_median=69013.79884919044,CAheight_range={52232.64703868999,89958.84145143654},height=69143.93056908865,height_95%_HPD={60294.15725654201,78203.87785372403},height_median=69013.79884919044,height_range={52232.64703868999,89958.84145143654},length=8815.072295409487,length_95%_HPD={2341.5655047899927,16399.633788030013},length_median=8291.948865849,length_range={292.52506265000557,33637.295696860005},posterior=1.0,rate=2.2849999999892936E-8]:8952.282407,(L6a[&CAheight_95%_HPD={0.0,6.897607818245888E-8},CAheight_mean=2.8186660594241083E-8,CAheight_median=2.3981556296348572E-8,CAheight_range={0.0,1.1292286217212677E-7},height=2.8186660594241083E-8,height_95%_HPD={0.0,6.897607818245888E-8},height_median=2.3981556296348572E-8,height_range={0.0,1.1292286217212677E-7},length=12940.318783578048,length_95%_HPD={5594.765279766987,20574.958282570005},length_median=12593.018650570011,length_range={2500.529793896014,37076.61901980001},rate=2.2849999999892936E-8]:12940.318784,L6b[&CAheight_95%_HPD={0.0,6.897607818245888E-8},CAheight_mean=2.8186660594241083E-8,CAheight_median=2.3981556296348572E-8,CAheight_range={0.0,1.1292286217212677E-7},height=2.8186660594241083E-8,height_95%_HPD={0.0,6.897607818245888E-8},height_median=2.3981556296348572E-8,height_range={0.0,1.1292286217212677E-7},length=12940.318783578048,length_95%_HPD={5594.765279766987,20574.958282570005},length_median=12593.018650570011,length_range={2500.529793896014,37076.61901980001},rate=2.2849999999892936E-8]:12940.318784)[&CAheight_95%_HPD={5594.765279781015,20574.958282610343},CAheight_mean=12940.318783606323,CAheight_median=12593.01865059702,CAheight_range={2500.5297939360025,37076.61901982702},height=12940.318783606323,height_95%_HPD={5594.765279781015,20574.958282610343},height_median=12593.01865059702,height_range={2500.5297939360025,37076.61901982702},length=63437.25576239453,length_95%_HPD={50184.051255079976,76236.92375332},length_median=63616.464212059975,length_range={29215.50953066998,93101.87221042},posterior=1.0,rate=2.2849999999892936E-8]:65155.894192)[&CAheight_95%_HPD={67914.05683994401,88855.52692104035},CAheight_mean=78096.21297567264,CAheight_median=77879.66457051004,CAheight_range={58534.06951433842,103272.14301116503},height=77030.72569263271,height_95%_HPD={67148.36869498898,86675.99099809799},height_median=76894.48044726704,height_range={58534.06951433842,99201.87144149301},length=3634.6539070931885,length_95%_HPD={1.127904429915361,8450.045748753997},length_median=3104.7245592109975,length_range={1.127904429915361,20816.212657230004},posterior=0.697314474283619,rate=2.2849999999946782E-8]:2537.499435)[&CAheight_95%_HPD={70477.60271474108,91227.20848344496},CAheight_mean=80633.71241033878,CAheight_median=80517.07235974004,CAheight_range={58719.02472651101,106106.23558925299},height=78764.16901828663,height_95%_HPD={69332.93198380398,88089.570160059},height_median=78680.32154716805,height_range={58719.02472651101,100041.90219619998},length=5839.870642962554,length_95%_HPD={133.01415196270682,12988.692974770005},length_median=5159.305722785008,length_range={1.413324281660607,34538.650812320004},posterior=0.5986711258763792,rate=2.284999999997609E-8]:3496.161933,(L2a[&CAheight_95%_HPD={0.0,6.903428584337234E-8},CAheight_mean=2.819730989085558E-8,CAheight_median=2.3981556296348572E-8,CAheight_range={0.0,1.1239899322390556E-7},height=2.819730989085558E-8,height_95%_HPD={0.0,6.903428584337234E-8},height_median=2.3981556296348572E-8,height_range={0.0,1.1239899322390556E-7},length=71901.31467188042,length_95%_HPD={60743.29746807,83239.73665241999},length_median=71897.68734395999,length_range={49197.18082161003,96058.88684675997},rate=2.2849999999892936E-8]:71901.426032,(((L2b[&CAheight_95%_HPD={0.0,6.897607818245888E-8},CAheight_mean=2.819379839103969E-8,CAheight_median=2.403976395726204E-8,CAheight_range={0.0,1.1658994480967522E-7},height=2.819379839103969E-8,height_95%_HPD={0.0,6.897607818245888E-8},height_median=2.403976395726204E-8,height_range={0.0,1.1658994480967522E-7},length=47775.06132474631,length_95%_HPD={36919.46802162999,58580.427612989995},length_median=47652.362659340026,length_range={25714.10134256998,73247.19191057002},rate=2.2849999999892936E-8]:47775.061325,L2c[&CAheight_95%_HPD={0.0,6.897607818245888E-8},CAheight_mean=2.819379839103969E-8,CAheight_median=2.403976395726204E-8,CAheight_range={0.0,1.1658994480967522E-7},height=2.819379839103969E-8,height_95%_HPD={0.0,6.897607818245888E-8},height_median=2.403976395726204E-8,height_range={0.0,1.1658994480967522E-7},length=47775.06132474631,length_95%_HPD={36919.46802162999,58580.427612989995},length_median=47652.362659340026,length_range={25714.10134256998,73247.19191057002},rate=2.2849999999892936E-8]:47775.061325)[&CAheight_95%_HPD={36919.468021679,58580.42761302498},CAheight_mean=47775.061324774484,CAheight_median=47652.36265938304,CAheight_range={25714.10134259396,73247.19191062299},height=47775.061324774484,height_95%_HPD={36919.468021679,58580.42761302498},height_median=47652.36265938304,height_range={25714.10134259396,73247.19191062299},length=13813.438281116436,length_95%_HPD={5277.533780434984,22869.92019531},length_median=13413.895427690004,length_range={1181.2317689790216,39938.099350049975},posterior=1.0,rate=2.2849999999892936E-8]:14422.874988,L2d[&CAheight_95%_HPD={0.0,6.897607818245888E-8},CAheight_mean=2.8228728743614728E-8,CAheight_median=2.403976395726204E-8,CAheight_range={0.0,1.1193333193659782E-7},height=2.8228728743614728E-8,height_95%_HPD={0.0,6.897607818245888E-8},height_median=2.403976395726204E-8,height_range={0.0,1.1193333193659782E-7},length=61435.97941931237,length_95%_HPD={50608.65752064,72314.52080045},length_median=61367.272211339994,length_range={38998.39881639002,85080.15020876002},rate=2.2849999999892936E-8]:62197.936313)[&CAheight_95%_HPD={51261.72668204096,73093.47092943601},CAheight_mean=62197.93631288638,CAheight_median=62135.466890235984,CAheight_range={38998.39881639002,88268.51099753176},height=60724.071634733875,height_95%_HPD={50409.54243113255,71348.088897518},height_median=60688.97150858835,height_range={38998.39881639002,84661.48538648098},length=3803.061884555263,length_95%_HPD={2.5194536383787636,8718.851182690007},length_median=3275.0040072725096,length_range={0.846099656453589,26708.358055660006},posterior=0.5515938711792091,rate=2.2849999999993776E-8]:2097.780687,L2e[&CAheight_95%_HPD={0.0,6.897607818245888E-8},CAheight_mean=2.8211980968776842E-8,CAheight_median=2.403976395726204E-8,CAheight_range={0.0,1.1193333193659782E-7},height=2.8211980968776842E-8,height_95%_HPD={0.0,6.897607818245888E-8},height_median=2.403976395726204E-8,height_range={0.0,1.1193333193659782E-7},length=62924.3233996447,length_95%_HPD={51963.433602049976,74205.60492648999},length_median=62876.892152189976,length_range={39230.85023245,88650.44167707002},rate=2.2849999999892936E-8]:64295.717)[&CAheight_95%_HPD={53687.51698702003,74782.04548455798},CAheight_mean=64295.717000212695,CAheight_median=64230.44908299504,CAheight_range={41572.123824686016,88650.44167707997},height=64295.5797429341,height_95%_HPD={53684.63146327104,74778.63070985401},height_median=64230.43356581454,height_range={41572.123824686016,88650.44167707997},length=7605.793539752579,length_95%_HPD={1949.1459282839787,14032.026787550014},length_median=7217.059294788996,length_range={373.2728159048129,26768.72748894},posterior=0.9999888890123443,rate=2.2849999999892936E-8]:7605.709032)[&CAheight_95%_HPD={60743.297468125005,83239.73665244601},CAheight_mean=71901.42603208889,CAheight_median=71897.68734396598,CAheight_range={49197.18082164001,96058.88684683703},height=71901.4330498679,height_95%_HPD={60743.297468125005,83239.73665244601},height_median=71897.72721060598,height_range={49197.18082164001,96058.88684683703},length=9690.257963646118,length_95%_HPD={2686.7108242989925,17311.91217065},length_median=9237.21928068198,length_range={222.7365065793856,32727.841884090012},posterior=0.9999888890123443,rate=2.2849999999892936E-8]:12228.448311)[&CAheight_95%_HPD={74836.74157865602,94019.48042017504},CAheight_mean=84129.87434313176,CAheight_median=83958.65722813699,CAheight_range={65522.335284612374,107313.66198934699},height=84129.87434313176,height_95%_HPD={74836.74157865602,94019.48042017504},height_median=83958.65722813699,height_range={65522.335284612374,107313.66198934699},length=20513.635549833016,length_95%_HPD={10621.012036319997,31455.729941889993},length_median=20168.48051989,length_range={3607.8990971489984,45704.07399175002},posterior=1.0,rate=2.2849999999892936E-8]:20567.490468,(L5a[&CAheight_95%_HPD={0.0,7.200287654995918E-8},CAheight_mean=2.8204443483814275E-8,CAheight_median=2.2817403078079224E-8,CAheight_range={0.0,1.449952833354473E-7},height=2.8204443483814275E-8,height_95%_HPD={0.0,7.200287654995918E-8},height_median=2.2817403078079224E-8,height_range={0.0,1.449952833354473E-7},length=92719.15959320164,length_95%_HPD={79124.11081210998,106374.5716762},length_median=92590.66911738997,length_range={64290.627276289975,125927.36552119997},rate=2.2849999999892936E-8]:92720.107761,L5b[&CAheight_95%_HPD={0.0,7.200287654995918E-8},CAheight_mean=2.8200344416527583E-8,CAheight_median=2.293381839990616E-8,CAheight_range={0.0,1.449952833354473E-7},height=2.8200344416527583E-8,height_95%_HPD={0.0,7.200287654995918E-8},height_median=2.293381839990616E-8,height_range={0.0,1.449952833354473E-7},length=92667.21260742629,length_95%_HPD={79444.32381661999,106361.78732939999},length_median=92577.37663161001,length_range={64290.627276289975,122647.05639879999},rate=2.2849999999892936E-8]:92720.107761)[&CAheight_95%_HPD={79114.17473017002,106370.20329904897},CAheight_mean=92720.10776081926,CAheight_median=92590.69937952596,CAheight_range={64290.62727629603,125927.36552123397},height=92592.39023310604,height_95%_HPD={79587.620277773,106374.57167622904},height_median=92511.108110421,height_range={64290.62727629603,122647.05639879999},length=12091.051276094926,length_95%_HPD={3300.122271428001,21730.405136429996},length_median=11573.990816505,length_range={177.0028865353088,39889.25481812999},posterior=0.9905667714803169,rate=2.2849999999894117E-8]:11977.257051)[&CAheight_95%_HPD={92975.68353894001,116875.76910402498},CAheight_mean=104697.36481139778,CAheight_median=104498.50220831,CAheight_range={81127.18751513102,134990.36150832998},height=104696.6625271723,height_95%_HPD={92975.68353894001,116874.851337712},height_median=104498.05522101746,height_range={81127.18751513102,134990.36150832998},length=8886.399405929522,length_95%_HPD={2302.510800588003,16425.835561540007},length_median=8416.62553457699,length_range={343.350672695291,32378.84226382},posterior=0.9999444450617215,rate=2.2849999999892942E-8]:9320.974373)[&CAheight_95%_HPD={101436.74923176001,126442.70480782003},CAheight_mean=114018.33918409304,CAheight_median=113823.88856955824,CAheight_range={88153.08202676798,144161.662164879},height=114017.44303009074,height_95%_HPD={101437.62811408495,126442.70480782003},height_median=113823.139081545,height_range={88153.08202676798,144161.662164879},length=18380.848423140025,length_95%_HPD={7026.955897273991,30786.97840326},length_median=17838.040740685,length_range={1278.9389911259932,52514.25388830001},posterior=0.9999222230864101,rate=2.2849999999892946E-8]:18379.611611,((L0[&CAheight_95%_HPD={0.0,6.996560841798782E-8},CAheight_mean=2.8214204153345792E-8,CAheight_median=2.2992026060819626E-8,CAheight_range={0.0,1.100124791264534E-7},height=2.8214204153345792E-8,height_95%_HPD={0.0,6.996560841798782E-8},height_median=2.2992026060819626E-8,height_range={0.0,1.100124791264534E-7},length=41800.93851796396,length_95%_HPD={25056.936897760024,59534.02357672001},length_median=41235.04551079002,length_range={12917.535226869979,89008.15267003002},rate=2.2849999999892936E-8]:41800.938518,L0d[&CAheight_95%_HPD={0.0,6.996560841798782E-8},CAheight_mean=2.8214204153345792E-8,CAheight_median=2.2992026060819626E-8,CAheight_range={0.0,1.100124791264534E-7},height=2.8214204153345792E-8,height_95%_HPD={0.0,6.996560841798782E-8},height_median=2.2992026060819626E-8,height_range={0.0,1.100124791264534E-7},length=41800.93851796396,length_95%_HPD={25056.936897760024,59534.02357672001},length_median=41235.04551079002,length_range={12917.535226869979,89008.15267003002},rate=2.2849999999892936E-8]:41800.938518)[&CAheight_95%_HPD={25056.93689776404,59534.023576809996},CAheight_mean=41800.938517992705,CAheight_median=41235.045510809985,CAheight_range={12917.53522693005,89008.15267006},height=41800.938517992705,height_95%_HPD={25056.93689776404,59534.023576809996},height_median=41235.045510809985,height_range={12917.53522693005,89008.15267006},length=71054.4207763719,length_95%_HPD={48924.5053433,92588.70751380999},length_median=71198.26451436,length_range={17141.219696179993,117136.6514032},posterior=1.0,rate=2.2849999999892936E-8]:71054.61357,((((L0a[&CAheight_95%_HPD={0.0,6.996560841798782E-8},CAheight_mean=2.8219030484937293E-8,CAheight_median=2.3981556296348572E-8,CAheight_range={0.0,1.100124791264534E-7},height=2.8219030484937293E-8,height_95%_HPD={0.0,6.996560841798782E-8},height_median=2.3981556296348572E-8,height_range={0.0,1.100124791264534E-7},length=56247.04448515468,length_95%_HPD={43140.743242950004,69115.44594008001},length_median=56123.40073411999,length_range={30705.849305549986,88158.17155318003},rate=2.2849999999892936E-8]:56478.03367,L0g[&CAheight_95%_HPD={0.0,6.996560841798782E-8},CAheight_mean=2.8219554671437112E-8,CAheight_median=2.3981556296348572E-8,CAheight_range={0.0,1.100124791264534E-7},height=2.8219554671437112E-8,height_95%_HPD={0.0,6.996560841798782E-8},height_median=2.3981556296348572E-8,height_range={0.0,1.100124791264534E-7},length=56478.03366998123,length_95%_HPD={43202.77547007997,70129.30011977002},length_median=56260.187982010015,length_range={30705.849305549986,91619.73654819999},rate=2.2849999999892936E-8]:56478.03367)[&CAheight_95%_HPD={43202.77547015203,70129.30011977997},CAheight_mean=56478.03367000939,CAheight_median=56260.18798202701,CAheight_range={30705.849305559008,91619.73654822898},height=56170.1012655333,height_95%_HPD={43202.77547015203,69115.44594010102},height_median=56047.715405437484,height_range={30705.849305559008,88158.17155320797},length=11997.338139590132,length_95%_HPD={2710.5482788849913,22194.11091242},length_median=11411.594837054989,length_range={186.6629463635909,48694.55315431001},posterior=0.9725003055521605,rate=2.2849999999896443E-8]:11667.415007,L0b[&CAheight_95%_HPD={0.0,6.996560841798782E-8},CAheight_mean=2.8229551726120616E-8,CAheight_median=2.3981556296348572E-8,CAheight_range={0.0,1.100124791264534E-7},height=2.8229551726120616E-8,height_95%_HPD={0.0,6.996560841798782E-8},height_median=2.3981556296348572E-8,height_range={0.0,1.100124791264534E-7},length=67914.45949171817,length_95%_HPD={54663.05555875998,80939.12051336002},length_median=67837.94782939999,length_range={40302.239598859975,99912.09415899997},rate=2.2849999999892936E-8]:68145.448677)[&CAheight_95%_HPD={55564.653351189976,81061.36735196004},CAheight_mean=68145.44867657298,CAheight_median=68011.11156472005,CAheight_range={44280.85675914999,99912.094159031},height=68145.44867657298,height_95%_HPD={55564.653351189976,81061.36735196004},height_median=68011.11156472005,height_range={44280.85675914999,99912.094159031},length=16393.644689213063,length_95%_HPD={6445.541285198007,27512.370808759995},length_median=15892.941296139994,length_range={1212.8954028910084,44773.98844183999},posterior=1.0,rate=2.2849999999892936E-8]:16393.644689,L0f[&CAheight_95%_HPD={0.0,6.996560841798782E-8},CAheight_mean=2.8234126797434288E-8,CAheight_median=2.3923348635435104E-8,CAheight_range={0.0,1.3998942449688911E-7},height=2.8234126797434288E-8,height_95%_HPD={0.0,6.996560841798782E-8},height_median=2.3923348635435104E-8,height_range={0.0,1.3998942449688911E-7},length=84538.92591577758,length_95%_HPD={71711.89039452001,97948.21743981002},length_median=84375.98414260999,length_range={56932.68670683002,117100.5051799},rate=2.2849999999892936E-8]:84539.093366)[&CAheight_95%_HPD={71714.36933001003,97951.04146832999},CAheight_mean=84539.09336578891,CAheight_median=84375.98414268001,CAheight_range={56932.686706832,117100.505179928},height=84538.97163162302,height_95%_HPD={71711.89039453003,97948.21743981997},height_median=84375.98414268001,height_range={56932.686706832,117100.505179928},length=12954.132263211595,length_95%_HPD={4456.877128683991,22095.931919830007},length_median=12470.800163080014,length_range={844.722857468907,41836.99047024001},posterior=0.9999777780246886,rate=2.284999999989294E-8]:12953.844397,L0k[&CAheight_95%_HPD={0.0,7.904600352048874E-8},CAheight_mean=2.823126624606019E-8,CAheight_median=2.0023435354232788E-8,CAheight_range={0.0,1.4994293451309204E-7},height=2.823126624606019E-8,height_95%_HPD={0.0,7.904600352048874E-8},height_median=2.0023435354232788E-8,height_range={0.0,1.4994293451309204E-7},length=97492.77031257769,length_95%_HPD={84205.1237687,111752.50250729997},length_median=97319.41315040001,length_range={69807.69272651002,130441.24847380002},rate=2.2849999999892936E-8]:97492.937763)[&CAheight_95%_HPD={84205.12376870506,111752.50250732599},CAheight_mean=97492.93776259013,CAheight_median=97320.38501733405,CAheight_range={69807.69272653796,130441.24847387598},height=97492.93776259013,height_95%_HPD={84205.12376870506,111752.50250732599},height_median=97320.38501733405,height_range={69807.69272653796,130441.24847387598},length=15362.614325469838,length_95%_HPD={5822.284019318991,25739.548392219993},length_median=14883.536285420007,length_range={1864.2987202480144,47638.98473304999},posterior=1.0,rate=2.2849999999892936E-8]:15362.614325)[&CAheight_95%_HPD={97912.11158596,128094.37138932},CAheight_mean=112855.55208806337,CAheight_median=112658.80433521999,CAheight_range={80877.48666234,147021.214305508},height=112855.25743114595,height_95%_HPD={97912.11158596,128092.21382495997},height_median=112658.482210632,height_range={80877.48666234,147021.214305508},length=19542.092433266604,length_95%_HPD={6953.206980660994,33470.22627878},length_median=18968.714135360002,length_range={1072.3505252489995,56847.23963478999},posterior=0.9999777780246886,rate=2.284999999989294E-8]:19542.398707)[&CAheight_95%_HPD={117415.52089049996,147751.2217579},CAheight_mean=132397.95079526934,CAheight_median=132071.31552190598,CAheight_range={103250.79508163623,170878.8477343},height=132397.95079526934,height_95%_HPD={117415.52089049996,147751.2217579},height_median=132071.31552190598,height_range={103250.79508163623,170878.8477343},length=172340.66528859647,length_95%_HPD={135492.1851589,211475.0788571},length_median=171733.9762996,length_range={99303.92527358001,284695.1578643},posterior=1.0,rate=2.2849999999892936E-8]:172340.665289,Neanderthal[&CAheight_95%_HPD={0.0,8.998904377222061E-8},CAheight_mean=2.8151937199938646E-8,CAheight_median=1.8975697457790375E-8,CAheight_range={0.0,1.500011421740055E-7},height=2.8151937199938646E-8,height_95%_HPD={0.0,8.998904377222061E-8},height_median=1.8975697457790375E-8,height_range={0.0,1.500011421740055E-7},length=304738.616083845,length_95%_HPD={266991.3493751,344093.2847948},length_median=304154.5287164,length_range={227138.0859825,418048.4072841},rate=2.2849999999892936E-8]:304738.616084)[&CAheight_95%_HPD={266991.349375131,344093.284794834},CAheight_mean=304738.6160838718,CAheight_median=304154.52871640003,CAheight_range={227138.085982549,418048.40728412603},height=304738.6160838718,height_95%_HPD={266991.349375131,344093.284794834},height_median=304154.52871640003,height_range={227138.085982549,418048.40728412603},length=0.0,posterior=1.0];
end;
