# Supplementary material for: Revisiting the African mtDNA landscape through complete mitochondrial genomes
Source: Commun Biol. 2026 Jun 3;9:754. doi: 10.1038/s42003-026-10330-9 (PMC13234189; doi:10.1038/s42003-026-10330-9)
Supplement: Supplementary file 6 — Supplementary Data 4 [file 42003_2026_10330_MOESM6_ESM.txt]

#NEXUS
Begin taxa;
	Dimensions ntax=121;
		Taxlabels
			L0d1b2a1_BOT001
			L0k1a1_EF184609
			L0k1a1_EU092837
			L0k1a1_KC345894
			L0k1a1_KC345899
			L0k1a1_KC345914
			L0k1a1_KC345915
			L0k1a1_KC345962
			L0k1a1_KC345963
			L0k1a1_KC346111
			L0k1a1_KC346112
			L0k1a1_KC346113
			L0k1a1_KC346115
			L0k1a1_KC346149
			L0k1a1_KC346150
			L0k1a1_KC346159
			L0k1a1_KC346161
			L0k1a1_KC346179
			L0k1a1_KC346200
			L0k1a1_KC346201
			L0k1a1_KJ669108
			L0k1a1_MF381550
			L0k1a1_MF381552
			L0k1a1_MK248404
			L0k1a1_MK248406
			L0k1a1a_AF347008
			L0k1a1a_EF184611
			L0k1a1a_HGDP00992
			L0k1a1a_KC345893
			L0k1a1a_KC345895
			L0k1a1a_KC345896
			L0k1a1a_KC345898
			L0k1a1a_KC345964
			L0k1a1a_KC346107
			L0k1a1a_KC346110
			L0k1a1a_KC346114
			L0k1a1a_KC346162
			L0k1a1a_KC346180
			L0k1a1a_KC346204
			L0k1a1a_KJ669107
			L0k1a1a_KJ669109
			L0k1a1a_MF381539
			L0k1a1a_MF381562
			L0k1a1a_MF381564
			L0k1a1b*_KC346024
			L0k1a1b*_KC346054
			L0k1a1b*_KC346109
			L0k1a1b*_MF381540
			L0k1a1b*_MF381566
			L0k1a1b_BOT077
			L0k1a1b_BOT136
			L0k1a1b_EF184610
			L0k1a1b_KC345965
			L0k1a1c_AF347009
			L0k1a1c_KC346108
			L0k1a1c_KC346133
			L0k1a1c_KC346160
			L0k1a1c_KJ669106
			L0k1a1c_KJ669110
			L0k1a1c_MK248454
			L0k1a1d_KC345897
			L0k1a1d_KC345913
			L0k1a1d_KC345916
			L0k1a1d_KC345966
			L0k1a1d_KC346023
			L0k1a1d_KC346048
			L0k1a1d_KC346049
			L0k1a1d_KC346055
			L0k1a1d_KC346063
			L0k1a1d_KC346205
			L0k1a2_EU092853
			L0k1a2_EU092855
			L0k1a2_HS006BKS
			L0k1a2_HS111BKS
			L0k1a2_HS86BKS
			L0k1a2_KC345785
			L0k1a2_KC345794
			L0k1a2_KC345795
			L0k1a2_KC345796
			L0k1a2_KC345797
			L0k1a2_KC345803
			L0k1a2_KC345804
			L0k1a2_KC345805
			L0k1a2_KC345806
			L0k1a2_KC345821
			L0k1a2_KC345851
			L0k1a2_KC345961
			L0k1a2_KC346034
			L0k1a2_KC346035
			L0k1a2_KC346065
			L0k1a2_KC346083
			L0k1a2_KC346118
			L0k1a2_KC346119
			L0k1a2_KJ669104
			L0k1a2_KJ669105
			L0k1a2_MK248375
			L0k1a2a_KC346046
			L0k1a2a_KC346199
			L0k1a2a_KC346202
			L0k1a2a_KC346203
			L0k1a2a_KJ669103
			L0k1a3_KC345982
			L0k1a3_KC346072
			L0k1a3_KC346073
			L0k1b_JX303861
			L0k1b_JX303865
			L0k1b_JX303867
			L0k1b_KC346121
			L0k1b_KC346230
			L0k1b_KC346241
			L0k2a1_KC345922
			L0k2a1_KF672797
			L0k2a1a*_JX303745
			L0k2a1a*_JX303753
			L0k2a1a*_JX303868
			L0k2a1a*_JX303895
			L0k2a1a_JX303765
			L0k2a1a_JX303856
			L0k2a_KC346233
			L0k2a_KF672798
			L0k2b_KC346242
			;
End;
Begin trees;
	Translate
		1 L0d1b2a1_BOT001,
		2 L0k1a1_EF184609,
		3 L0k1a1_EU092837,
		4 L0k1a1_KC345894,
		5 L0k1a1_KC345899,
		6 L0k1a1_KC345914,
		7 L0k1a1_KC345915,
		8 L0k1a1_KC345962,
		9 L0k1a1_KC345963,
		10 L0k1a1_KC346111,
		11 L0k1a1_KC346112,
		12 L0k1a1_KC346113,
		13 L0k1a1_KC346115,
		14 L0k1a1_KC346149,
		15 L0k1a1_KC346150,
		16 L0k1a1_KC346159,
		17 L0k1a1_KC346161,
		18 L0k1a1_KC346179,
		19 L0k1a1_KC346200,
		20 L0k1a1_KC346201,
		21 L0k1a1_KJ669108,
		22 L0k1a1_MF381550,
		23 L0k1a1_MF381552,
		24 L0k1a1_MK248404,
		25 L0k1a1_MK248406,
		26 L0k1a1a_AF347008,
		27 L0k1a1a_EF184611,
		28 L0k1a1a_HGDP00992,
		29 L0k1a1a_KC345893,
		30 L0k1a1a_KC345895,
		31 L0k1a1a_KC345896,
		32 L0k1a1a_KC345898,
		33 L0k1a1a_KC345964,
		34 L0k1a1a_KC346107,
		35 L0k1a1a_KC346110,
		36 L0k1a1a_KC346114,
		37 L0k1a1a_KC346162,
		38 L0k1a1a_KC346180,
		39 L0k1a1a_KC346204,
		40 L0k1a1a_KJ669107,
		41 L0k1a1a_KJ669109,
		42 L0k1a1a_MF381539,
		43 L0k1a1a_MF381562,
		44 L0k1a1a_MF381564,
		45 L0k1a1b*_KC346024,
		46 L0k1a1b*_KC346054,
		47 L0k1a1b*_KC346109,
		48 L0k1a1b*_MF381540,
		49 L0k1a1b*_MF381566,
		50 L0k1a1b_BOT077,
		51 L0k1a1b_BOT136,
		52 L0k1a1b_EF184610,
		53 L0k1a1b_KC345965,
		54 L0k1a1c_AF347009,
		55 L0k1a1c_KC346108,
		56 L0k1a1c_KC346133,
		57 L0k1a1c_KC346160,
		58 L0k1a1c_KJ669106,
		59 L0k1a1c_KJ669110,
		60 L0k1a1c_MK248454,
		61 L0k1a1d_KC345897,
		62 L0k1a1d_KC345913,
		63 L0k1a1d_KC345916,
		64 L0k1a1d_KC345966,
		65 L0k1a1d_KC346023,
		66 L0k1a1d_KC346048,
		67 L0k1a1d_KC346049,
		68 L0k1a1d_KC346055,
		69 L0k1a1d_KC346063,
		70 L0k1a1d_KC346205,
		71 L0k1a2_EU092853,
		72 L0k1a2_EU092855,
		73 L0k1a2_HS006BKS,
		74 L0k1a2_HS111BKS,
		75 L0k1a2_HS86BKS,
		76 L0k1a2_KC345785,
		77 L0k1a2_KC345794,
		78 L0k1a2_KC345795,
		79 L0k1a2_KC345796,
		80 L0k1a2_KC345797,
		81 L0k1a2_KC345803,
		82 L0k1a2_KC345804,
		83 L0k1a2_KC345805,
		84 L0k1a2_KC345806,
		85 L0k1a2_KC345821,
		86 L0k1a2_KC345851,
		87 L0k1a2_KC345961,
		88 L0k1a2_KC346034,
		89 L0k1a2_KC346035,
		90 L0k1a2_KC346065,
		91 L0k1a2_KC346083,
		92 L0k1a2_KC346118,
		93 L0k1a2_KC346119,
		94 L0k1a2_KJ669104,
		95 L0k1a2_KJ669105,
		96 L0k1a2_MK248375,
		97 L0k1a2a_KC346046,
		98 L0k1a2a_KC346199,
		99 L0k1a2a_KC346202,
		100 L0k1a2a_KC346203,
		101 L0k1a2a_KJ669103,
		102 L0k1a3_KC345982,
		103 L0k1a3_KC346072,
		104 L0k1a3_KC346073,
		105 L0k1b_JX303861,
		106 L0k1b_JX303865,
		107 L0k1b_JX303867,
		108 L0k1b_KC346121,
		109 L0k1b_KC346230,
		110 L0k1b_KC346241,
		111 L0k2a1_KC345922,
		112 L0k2a1_KF672797,
		113 L0k2a1a*_JX303745,
		114 L0k2a1a*_JX303753,
		115 L0k2a1a*_JX303868,
		116 L0k2a1a*_JX303895,
		117 L0k2a1a_JX303765,
		118 L0k2a1a_JX303856,
		119 L0k2a_KC346233,
		120 L0k2a_KF672798,
		121 L0k2b_KC346242
;
tree TREE1 = (1[&CAheight_95%_HPD={0.0,4.399043973535299E-8},CAheight_mean=9.629836246710873E-9,CAheight_median=4.001776687800884E-9,CAheight_range={0.0,6.624031811952591E-8},height=9.629836246710873E-9,height_95%_HPD={0.0,4.399043973535299E-8},height_median=4.001776687800884E-9,height_range={0.0,6.624031811952591E-8},length=100033.46858821287,length_95%_HPD={80308.53356784,121352.8765438},length…
End;
