# Supplementary material for: Revisiting the African mtDNA landscape through complete mitochondrial genomes
Source: Commun Biol. 2026 Jun 3;9:754. doi: 10.1038/s42003-026-10330-9 (PMC13234189; doi:10.1038/s42003-026-10330-9)
Supplement: Supplementary file 7 — Supplementary Data 5 [file 42003_2026_10330_MOESM7_ESM.txt]

#NEXUS
begin taxa;
	dimensions ntax=26;
	taxlabels
	L0d1b2a1_BOT001
	'L0f1*_EU092870'
	'L0f1*_EU092874'
	L0f1_KJ185400
	L0f1_KJ185408
	L0f1_KJ185457
	L0f1_NA19454
	L0f2a1_AY963585
	L0f2a1_EF184597
	L0f2a1_EU092668
	L0f2a1_KF672809
	L0f2a_AL_21
	L0f2a_AL_26
	L0f2a_EF184596
	L0f2a_EF184599
	L0f2a_HAK_10
	L0f2a_KF672833
	L0f2b_KF672814
	L0f2b_KF672828
	L0f_AL_33
	L0f_EF184595
	L0f_EF184598
	L0f_EF184600
	L0f_HSQ250
	L0f_KF672817
	L0f_NA19327
;
end;

begin trees;
	tree TREE1 = [&R] (L0d1b2a1_BOT001[&CAheight_95%_HPD={0.0,5.200854502618313E-8},CAheight_mean=1.627984081428755E-8,CAheight_median=8.003553375601768E-9,CAheight_range={0.0,7.10278982296586E-8},height=1.627984081428755E-8,height_95%_HPD={0.0,5.200854502618313E-8},height_median=8.003553375601768E-9,height_range={0.0,7.10278982296586E-8},length=117122.42452493051,length_95%_HPD={96888.4120313,138494.3893121},length_median=116721.97348945,length_range={74717.98732223,167496.5945121},rate=2.2850000000078992E-8]:117122.979384,(((('L0f1*_EU092870'[&CAheight_95%_HPD={0.0,4.4994521886110306E-8},CAheight_mean=1.6082388114999108E-8,CAheight_median=1.100124791264534E-8,CAheight_range={0.0,6.00120984017849E-8},height=1.6082388114999108E-8,height_95%_HPD={0.0,4.4994521886110306E-8},height_median=1.100124791264534E-8,height_range={0.0,6.00120984017849E-8},length=3653.674104927911,length_95%_HPD={347.5902936824132,7654.151584476989},length_median=3281.996044624,length_range={19.723013372786227,19857.9702999},rate=2.2850000000078992E-8]:3653.674105,'L0f1*_EU092874'[&CAheight_95%_HPD={0.0,4.4994521886110306E-8},CAheight_mean=1.6082388114999108E-8,CAheight_median=1.100124791264534E-8,CAheight_range={0.0,6.00120984017849E-8},height=1.6082388114999108E-8,height_95%_HPD={0.0,4.4994521886110306E-8},height_median=1.100124791264534E-8,height_range={0.0,6.00120984017849E-8},length=3653.674104927911,length_95%_HPD={347.5902936824132,7654.151584476989},length_median=3281.996044624,length_range={19.723013372786227,19857.9702999},rate=2.2850000000078992E-8]:3653.674105)[&CAheight_95%_HPD={347.59029372688383,7654.1515844950045},CAheight_mean=3653.674104944023,CAheight_median=3281.996044656,CAheight_range={19.723013395007,19857.970299951994},height=3653.674104944023,height_95%_HPD={347.59029372688383,7654.1515844950045},height_median=3281.996044656,height_range={19.723013395007,19857.970299951994},length=69178.60843089635,length_95%_HPD={57224.829669,81097.05692502},length_median=69026.21596,length_range={43113.47482429999,100407.8511641},posterior=1.0,rate=2.2850000000078992E-8]:69249.492858,(((L0f1_KJ185400[&CAheight_95%_HPD={0.0,4.516914486885071E-8},CAheight_mean=1.607358049171173E-8,CAheight_median=1.1030351743102074E-8,CAheight_range={0.0,6.57164491713047E-8},height=1.607358049171173E-8,height_95%_HPD={0.0,4.516914486885071E-8},height_median=1.1030351743102074E-8,height_range={0.0,6.57164491713047E-8},length=1222.8875140790883,length_95%_HPD={0.008548828584025614,3648.413454017995},length_median=852.4911083525512,length_range={0.003277858515502885,13357.012956890001},rate=2.2850000000078992E-8]:1222.887514,L0f1_KJ185408[&CAheight_95%_HPD={0.0,4.516914486885071E-8},CAheight_mean=1.607358049171173E-8,CAheight_median=1.1030351743102074E-8,CAheight_range={0.0,6.57164491713047E-8},height=1.607358049171173E-8,height_95%_HPD={0.0,4.516914486885071E-8},height_median=1.1030351743102074E-8,height_range={0.0,6.57164491713047E-8},length=1222.8875140790883,length_95%_HPD={0.008548828584025614,3648.413454017995},length_median=852.4911083525512,length_range={0.003277858515502885,13357.012956890001},rate=2.2850000000078992E-8]:1222.887514)[&CAheight_95%_HPD={0.00854883600550238,3648.4134540429804},CAheight_mean=1222.8875140951864,CAheight_median=852.4911083662155,CAheight_range={0.00327786298294086,13357.012956916995},height=1222.8875140951864,height_95%_HPD={0.00854883600550238,3648.4134540429804},height_median=852.4911083662155,height_range={0.00327786298294086,13357.012956916995},length=26426.879378731046,length_95%_HPD={16402.438122549996,36966.79369304},length_median=26217.28878799,length_range={8977.332960981992,53227.828286},posterior=1.0,rate=2.2850000000078992E-8]:26426.879379,L0f1_KJ185457[&CAheight_95%_HPD={0.0,4.500907380133867E-8},CAheight_mean=1.6085741983445273E-8,CAheight_median=1.100124791264534E-8,CAheight_range={0.0,6.600748747587204E-8},height=1.6085741983445273E-8,height_95%_HPD={0.0,4.500907380133867E-8},height_median=1.100124791264534E-8,height_range={0.0,6.600748747587204E-8},length=27649.76689280964,length_95%_HPD={17660.840692120008,38234.00877546001},length_median=27410.072680325,length_range={10571.36217593,55116.28079482},rate=2.2850000000078992E-8]:27649.766893)[&CAheight_95%_HPD={17660.84069214201,38234.00877547398},CAheight_mean=27649.76689282588,CAheight_median=27410.07268033499,CAheight_range={10571.362175963703,55116.280794850005},height=27649.76689282588,height_95%_HPD={17660.84069214201,38234.00877547398},height_median=27410.07268033499,height_range={10571.362175963703,55116.280794850005},length=34341.82386688949,length_95%_HPD={21949.01508087,47062.49544884001},length_median=34177.312071275,length_range={10772.740728139994,64610.25975017001},posterior=1.0,rate=2.2850000000078992E-8]:34341.900215,(L0f1_NA19454[&CAheight_95%_HPD={0.0,4.500907380133867E-8},CAheight_mean=1.610551895861912E-8,CAheight_median=1.100124791264534E-8,CAheight_range={0.0,6.500340532511473E-8},height=1.610551895861912E-8,height_95%_HPD={0.0,4.500907380133867E-8},height_median=1.100124791264534E-8,height_range={0.0,6.500340532511473E-8},length=49214.0617374048,length_95%_HPD={37846.80566844999,60990.4929632},length_median=49099.48419786,length_range={25501.874977159998,76403.37002483002},rate=2.2850000000078992E-8]:49214.061737,(L0f_EF184598[&CAheight_95%_HPD={0.0,4.5503838919103146E-8},CAheight_mean=1.6081694350561076E-8,CAheight_median=1.1015799827873707E-8,CAheight_range={0.0,7.069320417940617E-8},height=1.6081694350561076E-8,height_95%_HPD={0.0,4.5503838919103146E-8},height_median=1.1015799827873707E-8,height_range={0.0,7.069320417940617E-8},length=14416.77101184908,length_95%_HPD={7366.695119076001,22305.234144610004},length_median=14114.921396689999,length_range={3489.3215967419965,36572.91342445},rate=2.2850000000078992E-8]:14416.771012,L0f_EF184600[&CAheight_95%_HPD={0.0,4.5503838919103146E-8},CAheight_mean=1.6081694350561076E-8,CAheight_median=1.1015799827873707E-8,CAheight_range={0.0,7.069320417940617E-8},height=1.6081694350561076E-8,height_95%_HPD={0.0,4.5503838919103146E-8},height_median=1.1015799827873707E-8,height_range={0.0,7.069320417940617E-8},length=14416.77101184908,length_95%_HPD={7366.695119076001,22305.234144610004},length_median=14114.921396689999,length_range={3489.3215967419965,36572.91342445},rate=2.2850000000078992E-8]:14416.771012)[&CAheight_95%_HPD={7366.695119082098,22305.234144619026},CAheight_mean=14416.77101186512,CAheight_median=14114.92139669499,CAheight_range={3489.321596744994,36572.913424476996},height=14416.77101186512,height_95%_HPD={7366.695119082098,22305.234144619026},height_median=14114.92139669499,height_range={3489.321596744994,36572.913424476996},length=34797.290725556995,length_95%_HPD={22677.70141984,46609.57750201},length_median=34668.02086597,length_range={13205.898943740001,60781.81395282},posterior=1.0,rate=2.2850000000078992E-8]:34797.290726)[&CAheight_95%_HPD={37846.80566850399,60990.492963209006},CAheight_mean=49214.06173742143,CAheight_median=49099.484197871,CAheight_range={25501.874977195694,76403.3700248361},height=49214.06173742143,height_95%_HPD={37846.80566850399,60990.492963209006},height_median=49099.484197871,height_range={25501.874977195694,76403.3700248361},length=12777.435892125608,length_95%_HPD={3592.0775081870015,23001.40376925},length_median=12250.697690910005,length_range={200.98504006779694,40709.836063440016},posterior=1.0,rate=2.2850000000078992E-8]:12777.60537)[&CAheight_95%_HPD={50968.476002625306,73110.714562888},CAheight_mean=61991.667107384324,CAheight_median=61886.259318637996,CAheight_range={38404.477903872,89732.2526904},height=61991.11629848428,height_95%_HPD={50965.229860346,73107.042766706},height_median=61886.239892782294,height_range={38404.477903872,89732.2526904},length=10745.908079530254,length_95%_HPD={2255.3796005230033,19860.709523770012},length_median=10195.861816730008,length_range={138.1191642151971,39802.0339768},posterior=0.999938892283762,rate=2.2850000000079012E-8]:10911.499856)[&CAheight_95%_HPD={61460.2539115622,84682.24843494702},CAheight_mean=72903.16696291303,CAheight_median=72695.0009932945,CAheight_range={48906.53231128302,105257.57550287},height=72459.23275010861,height_95%_HPD={61498.273269704994,83448.022625593},height_median=72359.56707594049,height_range={48906.53231128302,102967.94630898001},length=5699.6934607549165,length_95%_HPD={151.69027293779072,12857.794571999984},length_median=5002.147787238006,length_range={1.1031654757389333,33539.87994769},posterior=0.9429698350091662,rate=2.285000000009466E-8,!cartoon={8,2.9103830456733704E-11},!color=#ff9999]:5699.436956,(((((((L0f2a1_AY963585[&CAheight_95%_HPD={0.0,4.5823981054127216E-8},CAheight_mean=1.608095846875271E-8,CAheight_median=1.100124791264534E-8,CAheight_range={0.0,7.399648893624544E-8},height=1.608095846875271E-8,height_95%_HPD={0.0,4.5823981054127216E-8},height_median=1.100124791264534E-8,height_range={0.0,7.399648893624544E-8},length=9191.459760860142,length_95%_HPD={3608.5032706860075,15157.577622249999},length_median=8996.134610268506,length_range={699.1745135446981,27340.10354122},rate=2.2850000000078992E-8]:9549.400925,L0f2a1_EU092668[&CAheight_95%_HPD={0.0,4.5969500206410885E-8},CAheight_mean=1.6080008362315963E-8,CAheight_median=1.100124791264534E-8,CAheight_range={0.0,6.754999049007893E-8},height=1.6080008362315963E-8,height_95%_HPD={0.0,4.5969500206410885E-8},height_median=1.100124791264534E-8,height_range={0.0,6.754999049007893E-8},length=9394.710545934511,length_95%_HPD={3601.935658493996,15732.451368919996},length_median=9178.304440623499,length_range={699.1745135446981,26624.25180046},rate=2.2850000000078992E-8]:9549.400925)[&CAheight_95%_HPD={3312.6923509329936,15732.451368951995},CAheight_mean=9549.40092459016,CAheight_median=9336.192387559,CAheight_range={699.1745135509991,27340.103541242803},height=8434.140981138757,height_95%_HPD={3120.553700491,13896.422453526786},height_median=8243.48168380199,height_range={699.1745135509991,23643.134385251746},length=3550.2938092567065,length_95%_HPD={0.09370942515670322,8646.410894075001},length_median=3007.2508672959957,length_range={0.09370942515670322,18790.612217279995},posterior=0.6616187989556136,rate=2.2850000000048773E-8]:2349.259741,L0f2a1_EF184597[&CAheight_95%_HPD={0.0,4.598405212163925E-8},CAheight_mean=1.6079660024986264E-8,CAheight_median=1.100124791264534E-8,CAheight_range={0.0,7.399648893624544E-8},height=1.6079660024986264E-8,height_95%_HPD={0.0,4.598405212163925E-8},height_median=1.100124791264534E-8,height_range={0.0,7.399648893624544E-8},length=11348.498748952565,length_95%_HPD={5800.140235644998,17226.38672111},length_median=11124.33524783,length_range={2481.873975385999,26406.475136680005},rate=2.2850000000078992E-8]:11898.660666)[&CAheight_95%_HPD={6403.252078270001,17717.34347603},CAheight_mean=11898.660665620835,CAheight_median=11668.8686852174,CAheight_range={3297.0824679640064,27552.82082632689},height=11843.28185259032,height_95%_HPD={6432.711181787003,17595.064734461994},height_median=11622.501361960269,height_range={3297.0824679640064,27340.103541242803},length=5253.30046382797,length_95%_HPD={726.8801542184956,10773.59544736},length_median=4813.955065721995,length_range={24.588539218806545,23290.81331384},posterior=0.9833064829731681,rate=2.2850000000084256E-8]:5165.604403,L0f2a1_KF672809[&CAheight_95%_HPD={0.0,4.599860403686762E-8},CAheight_mean=1.6094550738485405E-8,CAheight_median=1.100124791264534E-8,CAheight_range={0.0,6.999471224844456E-8},height=1.6094550738485405E-8,height_95%_HPD={0.0,4.599860403686762E-8},height_median=1.100124791264534E-8,height_range={0.0,6.999471224844456E-8},length=16988.142134457037,length_95%_HPD={9960.056874540998,24718.77303214},length_median=16769.43970181,length_range={3433.3831443160016,36472.81860273999},rate=2.2850000000078992E-8]:17064.265069)[&CAheight_95%_HPD={10038.046815957001,24355.199005560004},CAheight_mean=17064.265068708773,CAheight_median=16811.713205912507,CAheight_range={5456.994033539988,36472.81860275002},height=17064.265068708773,height_95%_HPD={10038.046815957001,24355.199005560004},height_median=16811.713205912507,height_range={5456.994033539988,36472.81860275002},length=20350.451046434453,length_95%_HPD={9836.204605007006,31610.185962539996},length_median=20021.6662728,length_range={3047.113082251002,50933.75260844},posterior=1.0,rate=2.2850000000078992E-8]:20350.451046,(L0f2a_AL_21[&CAheight_95%_HPD={0.0,4.521280061453581E-8},CAheight_mean=1.6087750763743643E-8,CAheight_median=1.100124791264534E-8,CAheight_range={0.0,6.880145519971848E-8},height=1.6087750763743643E-8,height_95%_HPD={0.0,4.521280061453581E-8},height_median=1.100124791264534E-8,height_range={0.0,6.880145519971848E-8},length=1413.5778271398256,length_95%_HPD={0.02469169066171162,4197.370559150004},length_median=989.835182108749,length_range={0.02469169066171162,14416.856391359994},rate=2.2850000000078992E-8]:1413.577827,L0f2a_AL_26[&CAheight_95%_HPD={0.0,4.521280061453581E-8},CAheight_mean=1.6087750763743643E-8,CAheight_median=1.100124791264534E-8,CAheight_range={0.0,6.880145519971848E-8},height=1.6087750763743643E-8,height_95%_HPD={0.0,4.521280061453581E-8},height_median=1.100124791264534E-8,height_range={0.0,6.880145519971848E-8},length=1413.5778271398256,length_95%_HPD={0.02469169066171162,4197.370559150004},length_median=989.835182108749,length_range={0.02469169066171162,14416.856391359994},rate=2.2850000000078992E-8]:1413.577827)[&CAheight_95%_HPD={0.02469172999553848,4197.3705591580365},CAheight_mean=1413.5778271559373,CAheight_median=989.835182118506,CAheight_range={0.02469172999553848,14416.8563913892},height=1413.5778271559373,height_95%_HPD={0.02469172999553848,4197.3705591580365},height_median=989.835182118506,height_range={0.02469172999553848,14416.8563913892},length=36001.138287986134,length_95%_HPD={25002.6856195,47456.38790164},length_median=35812.56088581,length_range={13538.91316348,61464.79305615},posterior=1.0,rate=2.2850000000078992E-8]:36001.138288)[&CAheight_95%_HPD={26524.994192529994,48643.586401921995},CAheight_mean=37414.71611514358,CAheight_median=37231.25975254801,CAheight_range={16884.467283720995,63194.404226637016},height=37414.71611514358,height_95%_HPD={26524.994192529994,48643.586401921995},height_median=37231.25975254801,height_range={16884.467283720995,63194.404226637016},length=18285.302752067197,length_95%_HPD={6488.088042251002,30822.169179439996},length_median=17849.92973256,length_range={1507.9885012680024,48490.52125875},posterior=1.0,rate=2.2850000000078992E-8]:18333.197535,((L0f2a_EF184599[&CAheight_95%_HPD={0.0,4.579487722367048E-8},CAheight_mean=1.6058497137726006E-8,CAheight_median=1.100124791264534E-8,CAheight_range={0.0,6.900518201291561E-8},height=1.6058497137726006E-8,height_95%_HPD={0.0,4.579487722367048E-8},height_median=1.100124791264534E-8,height_range={0.0,6.900518201291561E-8},length=7696.439553423841,length_95%_HPD={2610.6631861600035,13123.314422209995},length_median=7394.578659888008,length_range={689.6814604998071,24085.949352800002},rate=2.2850000000078992E-8]:7696.439553,L0f2a_HAK_10[&CAheight_95%_HPD={0.0,4.579487722367048E-8},CAheight_mean=1.6058497137726006E-8,CAheight_median=1.100124791264534E-8,CAheight_range={0.0,6.900518201291561E-8},height=1.6058497137726006E-8,height_95%_HPD={0.0,4.579487722367048E-8},height_median=1.100124791264534E-8,height_range={0.0,6.900518201291561E-8},length=7696.439553423841,length_95%_HPD={2610.6631861600035,13123.314422209995},length_median=7394.578659888008,length_range={689.6814604998071,24085.949352800002},rate=2.2850000000078992E-8]:7696.439553)[&CAheight_95%_HPD={2610.6631861740025,13123.314422215786},CAheight_mean=7696.439553439944,CAheight_median=7394.578659901017,CAheight_range={689.6814605162945,24085.949352809053},height=7696.439553439944,height_95%_HPD={2610.6631861740025,13123.314422215786},height_median=7394.578659901017,height_range={689.6814605162945,24085.949352809053},length=24393.664512858915,length_95%_HPD={14670.731589549992,34573.10437824999},length_median=24168.68887585,length_range={7917.464772362,51606.2211578},posterior=1.0,rate=2.2850000000078992E-8]:24393.664513,L0f2a_KF672833[&CAheight_95%_HPD={0.0,4.502362571656704E-8},CAheight_mean=1.6046697240997276E-8,CAheight_median=1.100124791264534E-8,CAheight_range={0.0,6.600748747587204E-8},height=1.6046697240997276E-8,height_95%_HPD={0.0,4.502362571656704E-8},height_median=1.100124791264534E-8,height_range={0.0,6.600748747587204E-8},length=32090.104066282292,length_95%_HPD={22146.206919539996,42385.49552207001},length_median=31907.16170836,length_range={13472.401128519996,56644.97766279},rate=2.2850000000078992E-8]:32090.104066)[&CAheight_95%_HPD={22146.206919571996,42385.49552207001},CAheight_mean=32090.10406629834,CAheight_median=31907.161708376996,CAheight_range={13472.40112852001,56644.977662799996},height=32090.10406629834,height_95%_HPD={22146.206919571996,42385.49552207001},height_median=31907.161708376996,height_range={13472.40112852001,56644.977662799996},length=21630.810230738818,length_95%_HPD={11025.280680299998,33052.642084470004},length_median=21400.43721115,length_range={3627.264001258998,47320.1364776},posterior=1.0,rate=2.2850000000078992E-8]:23657.809584)[&CAheight_95%_HPD={43892.30773770799,68367.421809401},CAheight_mean=55747.913650333285,CAheight_median=55619.2450401235,CAheight_range={31235.21922851799,85828.793859134},height=53300.590414656675,height_95%_HPD={42654.147921725285,63979.025472821},height_median=53255.068560219996,height_range={31235.21922851799,78672.00775884002},length=7797.265236638314,length_95%_HPD={434.85195294459845,16679.37417435},length_median=7091.892166509002,length_range={3.0875989276828477,40283.269903060005},posterior=0.6408477306816288,rate=2.2850000000043787E-8]:7035.232238,(L0f2b_KF672814[&CAheight_95%_HPD={0.0,4.500907380133867E-8},CAheight_mean=1.6066338729198602E-8,CAheight_median=1.100124791264534E-8,CAheight_range={0.0,6.500340532511473E-8},height=1.6066338729198602E-8,height_95%_HPD={0.0,4.500907380133867E-8},height_median=1.100124791264534E-8,height_range={0.0,6.500340532511473E-8},length=8346.025452069325,length_95%_HPD={2923.2099954540026,14352.832451810013},length_median=7992.371353196999,length_range={800.3544715257012,27727.785234309995},rate=2.2850000000078992E-8]:8346.025452,L0f2b_KF672828[&CAheight_95%_HPD={0.0,4.500907380133867E-8},CAheight_mean=1.6066338729198602E-8,CAheight_median=1.100124791264534E-8,CAheight_range={0.0,6.500340532511473E-8},height=1.6066338729198602E-8,height_95%_HPD={0.0,4.500907380133867E-8},height_median=1.100124791264534E-8,height_range={0.0,6.500340532511473E-8},length=8346.025452069325,length_95%_HPD={2923.2099954540026,14352.832451810013},length_median=7992.371353196999,length_range={800.3544715257012,27727.785234309995},rate=2.2850000000078992E-8]:8346.025452)[&CAheight_95%_HPD={2923.2099954640144,14352.832451821014},CAheight_mean=8346.025452085267,CAheight_median=7992.371353201001,CAheight_range={800.3544715421012,27727.78523431599},height=8346.025452085267,height_95%_HPD={2923.2099954640144,14352.832451821014},height_median=7992.371353201001,height_range={800.3544715421012,27727.78523431599},length=54048.78268715457,length_95%_HPD={41371.05714399999,66687.12950024},length_median=53983.79288755001,length_range={29270.718727350002,84710.31799417999},posterior=1.0,rate=2.2850000000078992E-8]:54437.120437)[&CAheight_95%_HPD={51382.15659851701,74817.81834388999},CAheight_mean=62783.145888720406,CAheight_median=62669.803355457,CAheight_range={41232.26880290509,93241.26228849101},height=60650.72043802563,height_95%_HPD={50235.933674125,71310.39483589801},height_median=60548.055096885,height_range={41232.26880290509,89694.350469077},length=8281.543579023171,length_95%_HPD={1226.3586435070101,16704.915002640002},length_median=7674.5325759359985,length_range={81.89300559852563,34491.59067012},posterior=0.6125493028165102,rate=2.2850000000036452E-8]:5073.606671,L0f2a_EF184596[&CAheight_95%_HPD={0.0,4.500907380133867E-8},CAheight_mean=1.608826385193849E-8,CAheight_median=1.0986695997416973E-8,CAheight_range={0.0,6.399932317435741E-8},height=1.608826385193849E-8,height_95%_HPD={0.0,4.500907380133867E-8},height_median=1.0986695997416973E-8,height_range={0.0,6.399932317435741E-8},length=63913.37218844719,length_95%_HPD={47566.29990113,79197.87356943},length_median=64885.014956349994,length_range={32123.059283459996,98608.33132317998},rate=2.2850000000078992E-8]:67856.752559)[&CAheight_95%_HPD={57188.180573008496,79140.3409219395},CAheight_mean=67856.75255949372,CAheight_median=67705.3716597913,CAheight_range={43665.369538774,98608.33132320801},height=67855.53268970385,height_95%_HPD={57191.903323000006,79140.958831103},height_median=67704.986427749,height_range={43665.369538774,98608.33132320801},length=10354.763319305475,length_95%_HPD={2510.177606009005,18866.763189260004},length_median=9864.596610467997,length_range={300.46231043178705,37439.26567959},posterior=0.9999277817899006,rate=2.2850000000079015E-8,!cartoon={12,0.0},!color=#9999ff]:10745.851359)[&CAheight_95%_HPD={67564.1275129725,89675.22936140999},CAheight_mean=78602.60391865039,CAheight_median=78371.866223579,CAheight_range={57640.083542434004,106311.88861086},height=77870.11789649924,height_95%_HPD={67752.268296222,88929.12758984399},height_median=77689.1538502885,height_range={57640.083542434004,103057.34769464101},length=4047.0925345491505,length_95%_HPD={2.969705364375841,9725.219822457002},length_median=3404.160901117997,length_range={0.13803059892961755,26497.80820274999},posterior=0.7673018165657464,rate=2.2850000000069956E-8]:3105.397117,(((L0f_AL_33[&CAheight_95%_HPD={0.0,4.6013155952095985E-8},CAheight_mean=1.6106989833001542E-8,CAheight_median=1.100124791264534E-8,CAheight_range={0.0,7.000926416367292E-8},height=1.6106989833001542E-8,height_95%_HPD={0.0,4.6013155952095985E-8},height_median=1.100124791264534E-8,height_range={0.0,7.000926416367292E-8},length=18252.143649373767,length_95%_HPD={9890.400506047998,27134.268641760005},length_median=17972.578805990008,length_range={4444.123336549004,40978.98945012},rate=2.2850000000078992E-8]:18252.143649,L0f_NA19327[&CAheight_95%_HPD={0.0,4.6013155952095985E-8},CAheight_mean=1.6106989833001542E-8,CAheight_median=1.100124791264534E-8,CAheight_range={0.0,7.000926416367292E-8},height=1.6106989833001542E-8,height_95%_HPD={0.0,4.6013155952095985E-8},height_median=1.100124791264534E-8,height_range={0.0,7.000926416367292E-8},length=18252.143649373767,length_95%_HPD={9890.400506047998,27134.268641760005},length_median=17972.578805990008,length_range={4444.123336549004,40978.98945012},rate=2.2850000000078992E-8]:18252.143649)[&CAheight_95%_HPD={9890.400506079997,27134.268641770002},CAheight_mean=18252.143649390106,CAheight_median=17972.578805995,CAheight_range={4444.123336553021,40978.989450130015},height=18252.143649390106,height_95%_HPD={9890.400506079997,27134.268641770002},height_median=17972.578805995,height_range={4444.123336553021,40978.989450130015},length=17206.593282956917,length_95%_HPD={7423.183158136002,27801.680951870003},length_median=16921.449237189998,length_range={1496.122975716993,41525.15202200001},posterior=1.0,rate=2.2850000000078992E-8]:17206.593283,(L0f_EF184595[&CAheight_95%_HPD={0.0,4.6988134272396564E-8},CAheight_mean=1.6116112972788762E-8,CAheight_median=1.100124791264534E-8,CAheight_range={0.0,7.000926416367292E-8},height=1.6116112972788762E-8,height_95%_HPD={0.0,4.6988134272396564E-8},height_median=1.100124791264534E-8,height_range={0.0,7.000926416367292E-8},length=20762.042237526293,length_95%_HPD={13032.092608060004,28995.233670329995},length_median=20534.221609489992,length_range={6155.238407986006,41869.16944637},rate=2.2850000000078992E-8]:20762.042238,L0f_KF672817[&CAheight_95%_HPD={0.0,4.6988134272396564E-8},CAheight_mean=1.6116112972788762E-8,CAheight_median=1.100124791264534E-8,CAheight_range={0.0,7.000926416367292E-8},height=1.6116112972788762E-8,height_95%_HPD={0.0,4.6988134272396564E-8},height_median=1.100124791264534E-8,height_range={0.0,7.000926416367292E-8},length=20762.042237526293,length_95%_HPD={13032.092608060004,28995.233670329995},length_median=20534.221609489992,length_range={6155.238407986006,41869.16944637},rate=2.2850000000078992E-8]:20762.042238)[&CAheight_95%_HPD={13032.092608060979,28995.23367033698},CAheight_mean=20762.0422375424,CAheight_median=20534.221609492015,CAheight_range={6155.238407991987,41869.169446404994},height=20762.0422375424,height_95%_HPD={13032.092608060979,28995.23367033698},height_median=20534.221609492015,height_range={6155.238407991987,41869.169446404994},length=14696.694694804584,length_95%_HPD={6624.102884350999,23430.609247019995},length_median=14362.169553879998,length_range={2107.0537891279964,44465.786531},posterior=1.0,rate=2.2850000000078992E-8]:14696.694695)[&CAheight_95%_HPD={25993.799420045994,45158.34402399603},CAheight_mean=35458.736932347354,CAheight_median=35216.388641680795,CAheight_range={16859.000492852996,62807.09866206999},height=35458.736932347354,height_95%_HPD={25993.799420045994,45158.34402399603},height_median=35216.388641680795,height_range={16859.000492852996,62807.09866206999},length=17153.816119772135,length_95%_HPD={7454.212036413999,27580.446666309996},length_median=16722.547864280008,length_range={2291.918697300993,45435.314882549996},posterior=1.0,rate=2.2850000000078992E-8]:17153.81612,L0f_HSQ250[&CAheight_95%_HPD={0.0,4.4994521886110306E-8},CAheight_mean=1.6109210574422788E-8,CAheight_median=1.0011717677116394E-8,CAheight_range={0.0,6.030313670635223E-8},height=1.6109210574422788E-8,height_95%_HPD={0.0,4.4994521886110306E-8},height_median=1.0011717677116394E-8,height_range={0.0,6.030313670635223E-8},length=52612.553052103875,length_95%_HPD={40754.25163407001,64871.3122515},length_median=52425.09600612,length_range={30113.321504869993,79821.95369162},rate=2.2850000000078992E-8]:52612.553052)[&CAheight_95%_HPD={40754.251634072076,64871.312251519994},CAheight_mean=52612.55305211986,CAheight_median=52425.096006128,CAheight_range={30113.321504889987,79821.95369163},height=52612.55305211986,height_95%_HPD={40754.251634072076,64871.312251519994},height_median=52425.096006128,height_range={30113.321504889987,79821.95369163},length=28413.378516678335,length_95%_HPD={15484.003763460001,41574.67366448001},length_median=28117.45158665999,length_range={5259.941689886997,61001.15006441},posterior=1.0,rate=2.2850000000078992E-8,!cartoon={5,5.820766091346741E-11},!color=#66ffff]:29095.447983)[&CAheight_95%_HPD={70411.08361872,93273.31020206999},CAheight_mean=81708.00103519172,CAheight_median=81493.63516508699,CAheight_range={60541.505557051,115826.36406741},height=81706.7131204014,height_95%_HPD={70414.078777444,93273.31020206999},height_median=81493.15600215,height_range={60541.505557051,115826.36406741},length=35419.50392243614,length_95%_HPD={15406.243513969996,56115.61523188},length_median=34989.70388867,length_range={138.785583785997,88301.07424533},posterior=0.9998722293205933,rate=2.285000000007903E-8]:35414.978348)[&CAheight_95%_HPD={96888.41203130729,138494.3893121368},CAheight_mean=117122.97938354558,CAheight_median=116721.97348946551,CAheight_range={77046.00677039,167496.5945121},height=117122.97938354558,height_95%_HPD={96888.41203130729,138494.3893121368},height_median=116721.97348946551,height_range={77046.00677039,167496.5945121},length=0.0,posterior=1.0];
end;

begin figtree;
	set appearance.backgroundColorAttribute="Default";
	set appearance.backgroundColour=#ffffff;
	set appearance.branchColorAttribute="User selection";
	set appearance.branchColorGradient=false;
	set appearance.branchLineWidth=1.0;
	set appearance.branchMinLineWidth=0.0;
	set appearance.branchWidthAttribute="Fixed";
	set appearance.foregroundColour=#000000;
	set appearance.hilightingGradient=false;
	set appearance.selectionColour=#2d3680;
	set branchLabels.colorAttribute="User selection";
	set branchLabels.displayAttribute="Branch times";
	set branchLabels.fontName="sansserif";
	set branchLabels.fontSize=8;
	set branchLabels.fontStyle=0;
	set branchLabels.isShown=false;
	set branchLabels.significantDigits=4;
	set layout.expansion=0;
	set layout.layoutType="RECTILINEAR";
	set layout.zoom=0;
	set legend.attribute="CAheight_mean";
	set legend.fontSize=10.0;
	set legend.isShown=false;
	set legend.significantDigits=4;
	set nodeBars.barWidth=4.0;
	set nodeBars.displayAttribute="CAheight_95%_HPD";
	set nodeBars.isShown=false;
	set nodeLabels.colorAttribute="User selection";
	set nodeLabels.displayAttribute="CAheight_95%_HPD";
	set nodeLabels.fontName="sansserif";
	set nodeLabels.fontSize=10;
	set nodeLabels.fontStyle=0;
	set nodeLabels.isShown=true;
	set nodeLabels.significantDigits=4;
	set nodeShapeExternal.colourAttribute="User selection";
	set nodeShapeExternal.isShown=false;
	set nodeShapeExternal.minSize=10.0;
	set nodeShapeExternal.scaleType=Width;
	set nodeShapeExternal.shapeType=Circle;
	set nodeShapeExternal.size=4.0;
	set nodeShapeExternal.sizeAttribute="Fixed";
	set nodeShapeInternal.colourAttribute="User selection";
	set nodeShapeInternal.isShown=false;
	set nodeShapeInternal.minSize=10.0;
	set nodeShapeInternal.scaleType=Width;
	set nodeShapeInternal.shapeType=Circle;
	set nodeShapeInternal.size=4.0;
	set nodeShapeInternal.sizeAttribute="Fixed";
	set polarLayout.alignTipLabels=false;
	set polarLayout.angularRange=0;
	set polarLayout.rootAngle=0;
	set polarLayout.rootLength=100;
	set polarLayout.showRoot=true;
	set radialLayout.spread=0.0;
	set rectilinearLayout.alignTipLabels=true;
	set rectilinearLayout.curvature=0;
	set rectilinearLayout.rootLength=100;
	set scale.offsetAge=0.0;
	set scale.rootAge=1.0;
	set scale.scaleFactor=1.0;
	set scale.scaleRoot=false;
	set scaleAxis.automaticScale=true;
	set scaleAxis.fontSize=8.0;
	set scaleAxis.isShown=true;
	set scaleAxis.lineWidth=1.0;
	set scaleAxis.majorTicks=25000.0;
	set scaleAxis.minorTicks=5000.0;
	set scaleAxis.origin=0.0;
	set scaleAxis.reverseAxis=true;
	set scaleAxis.showGrid=false;
	set scaleBar.automaticScale=true;
	set scaleBar.fontSize=10.0;
	set scaleBar.isShown=false;
	set scaleBar.lineWidth=1.0;
	set scaleBar.scaleRange=20000.0;
	set tipLabels.colorAttribute="User selection";
	set tipLabels.displayAttribute="Names";
	set tipLabels.fontName="sansserif";
	set tipLabels.fontSize=8;
	set tipLabels.fontStyle=0;
	set tipLabels.isShown=true;
	set tipLabels.significantDigits=4;
	set trees.order=false;
	set trees.orderType="increasing";
	set trees.rooting=false;
	set trees.rootingType="User Selection";
	set trees.transform=false;
	set trees.transformType="cladogram";
end;
