# Supplementary material for: Revisiting the African mtDNA landscape through complete mitochondrial genomes
Source: Commun Biol. 2026 Jun 3;9:754. doi: 10.1038/s42003-026-10330-9 (PMC13234189; doi:10.1038/s42003-026-10330-9)
Supplement: Supplementary file 8 — Supplementary Data 6 [file 42003_2026_10330_MOESM8_ESM.txt]

#NEXUS
begin taxa;
	dimensions ntax=852;
	taxlabels
	'L0d1a1a1*_KC345825'
	'L0d1a1a1*_KC345831'
	'L0d1a1a1*_KC345832'
	'L0d1a1a1*_KC345855'
	'L0d1a1a1*_KC345864'
	L0d1a1a1_BOT069
	L0d1a1a1_BOT100
	L0d1a1a1_HGDP01033
	L0d1a1a1_HSQ012
	L0d1a1a1_HSQ013
	L0d1a1a1_KJ669140
	L0d1a1a1_MK248390
	L0d1a1a2_HSQ178
	L0d1a1a2_HSQ209
	L0d1a1a2_KC346102
	L0d1a1a2_KJ669143
	L0d1a1a2_KZU009
	L0d1a1a2_MK248388
	L0d1a1a3_EU092863
	L0d1a1a3_KC346227
	L0d1a1a3_KC346228
	L0d1a1a3_MK248417
	L0d1a1a3_MK248424
	L0d1a1a_CL032
	L0d1a1a_DQ112854
	L0d1a1a_HSQ027
	L0d1a1a_HSQ089
	L0d1a1a_HSQ098
	L0d1a1a_HSQ165b
	L0d1a1a_HSQ192
	L0d1a1a_HSQ196
	L0d1a1a_HSQ197
	L0d1a1a_HSQ200
	L0d1a1a_HSQ226
	L0d1a1a_KC346226
	L0d1a1a_KF672799
	L0d1a1a_KJ669142
	L0d1a1a_MH981648
	L0d1a1a_MK248391
	L0d1a1a_MK248395
	L0d1a1a_MK248426
	L0d1a1a_MK248445
	L0d1a1a_MK248446
	L0d1a1a_MK248450
	L0d1a1a_MK248453
	L0d1a1b1_KC345980
	L0d1a1b1a_HSQ170
	L0d1a1b1a_HSQ172
	L0d1a1b1a_HSQ174
	L0d1a1b1a_HSQ179
	L0d1a1b1a_HSQ182
	L0d1a1b1a_KC345769
	L0d1a1b1a_KC345770
	L0d1a1b1a_KC345773
	L0d1a1b1a_KC345775
	L0d1a1b1a_KC345776
	L0d1a1b1a_KC345782
	L0d1a1b1a_KC345969
	L0d1a1b1a_KC345971
	L0d1a1b1a_KC345973
	L0d1a1b1a_KC345976
	L0d1a1b1a_KC345978
	L0d1a1b1a_KC345979
	L0d1a1b1a_KC346175
	L0d1a1b1a_KC346176
	L0d1a1b1a_MF381369
	L0d1a1b1a_MF381392
	L0d1a1b1a_MF381393
	L0d1a1b1a_MF381396
	L0d1a1b1a_MF381397
	L0d1a1b1a_MF381399
	L0d1a1b1a_MF381401
	L0d1a1b1a_MF381405
	L0d1a1b1a_MF381406
	L0d1a1b1a_MF381411
	L0d1a1b1a_MF381412
	L0d1a1b1a_MF381413
	L0d1a1b1a_MF381487
	L0d1a1b1a_MF381500
	L0d1a1b1a_MF381502
	L0d1a1b1a_MF381503
	L0d1a1b1a_MF381504
	L0d1a1b1a_MF381511
	L0d1a1b1a_MF381519
	L0d1a1b1a_MF381530
	L0d1a1b1a_MF381534
	L0d1a1b1a_MF381581
	L0d1a1b1a_MK248392
	L0d1a1b1a_MK248396
	L0d1a1b1b_KC346225
	L0d1a1b1b_MK248412
	L0d1a1b1b_MK248413
	L0d1a1b1b_MK248415
	L0d1a1b1b_MK248416
	L0d1a1b1b_MK248418
	L0d1a1b1b_MK248451
	L0d1a1b_EU092833
	L0d1a1b_HSQ144
	L0d1a1b_KC345905
	L0d1a1b_KC345974
	L0d1a1b_KC346189
	L0d1a1b_MK248438
	'L0d1a1c*_KC346129'
	L0d1a1c_CL011
	L0d1a1c_KC346092
	L0d1a1c_KJ669139
	L0d1a1c_MK248439
	L0d1a1c_MK248448
	L0d1a1d_KJ669138
	L0d1a1d_MH981658
	L0d1a1d_MK248414
	L0d1a1d_MK248452
	L0d1a_BOT418
	L0d1a_KC345791
	'L0d1b1+@152_KC345780'
	'L0d1b1+@152_MF381299'
	'L0d1b1+@152_MF381495'
	L0d1b1a1_HS101BKS
	L0d1b1a1_KC345788
	L0d1b1a1_KC345789
	L0d1b1a1_KC345790
	L0d1b1a1_KC345793
	L0d1b1a1_KC345798
	L0d1b1a1_KC345799
	L0d1b1a1_KC345800
	L0d1b1a1_KC345801
	L0d1b1a1_KC345802
	L0d1b1a1_KC345909
	L0d1b1a1_KC345918
	L0d1b1a1_KC346016
	L0d1b1a1_KC346116
	L0d1b1a1_KC346117
	L0d1b1a1_KC346120
	L0d1b1a1_KC346122
	L0d1b1a_KC346074
	L0d1b1a_KC346078
	L0d1b1a_MF381554
	L0d1b1b1_KC345765
	L0d1b1b1_KC345766
	L0d1b1b1_KC345767
	L0d1b1b1_KC345768
	L0d1b1b1_KC345771
	L0d1b1b1_KC345772
	L0d1b1b1_KC345774
	L0d1b1b1_KC345783
	L0d1b1b1_KC346125
	L0d1b1b1_KC346235
	L0d1b1b1_KC346244
	L0d1b1b1_KC346248
	L0d1b1b1_MF381320
	L0d1b1b1_MF381389
	L0d1b1b1_MF381394
	L0d1b1b1_MF381398
	L0d1b1b1_MF381400
	L0d1b1b1_MF381407
	L0d1b1b1_MF381472
	L0d1b1b1_MF381486
	L0d1b1b1_MF381492
	L0d1b1b1_MF381494
	L0d1b1b1_MF381497
	L0d1b1b1_MF381498
	L0d1b1b1_MF381499
	L0d1b1b1_MF381506
	L0d1b1b1_MF381509
	L0d1b1b1_MF381513
	L0d1b1b1_MF381518
	L0d1b1b1_MF381524
	L0d1b1b1_MF381529
	L0d1b1b1_MF381531
	L0d1b1b1_MF381532
	L0d1b1b1_MF381580
	L0d1b1b_KJ669135
	'L0d1b1c*_KC346234'
	'L0d1b1c*_KC346243'
	L0d1b1c_KC346236
	L0d1b2a1_BOT001
	L0d1b2a1_BOT002
	L0d1b2a1_BOT102
	L0d1b2a1_DQ112852
	L0d1b2a1_EF184586
	L0d1b2a1_EF184590
	L0d1b2a1_HGDP00987
	L0d1b2a1_HGDP01032
	L0d1b2a1_KC345787
	L0d1b2a1_KC345807
	L0d1b2a1_KC345869
	L0d1b2a1_KC345872
	L0d1b2a1_KC345875
	L0d1b2a1_KC345925
	L0d1b2a1_KC345972
	L0d1b2a1_KC346014
	L0d1b2a1_KC346027
	L0d1b2a1_KC346028
	L0d1b2a1_KC346029
	L0d1b2a1_KC346036
	L0d1b2a1_KC346043
	L0d1b2a1_KC346059
	L0d1b2a1_KC346066
	L0d1b2a1_KC346067
	L0d1b2a1_KC346069
	L0d1b2a1_KC346070
	L0d1b2a1_KC346124
	L0d1b2a1_KC346152
	L0d1b2a1_KC346171
	L0d1b2a1_KC346215
	L0d1b2a1_KJ669149
	L0d1b2a1_KJ669152
	L0d1b2a1_MF381572
	L0d1b2a2_JX303818
	L0d1b2a2_KC345876
	L0d1b2a2_KC345902
	L0d1b2a2_KC345903
	L0d1b2a2_KC345948
	L0d1b2a2_KC346181
	L0d1b2a2_KC346182
	L0d1b2a2_KC346184
	L0d1b2a2_KC346245
	L0d1b2a_KC345786
	L0d1b2b1a_KC345867
	L0d1b2b1a_KC345870
	L0d1b2b1a_KC345871
	L0d1b2b1a_KC345877
	L0d1b2b1a_KC345878
	L0d1b2b1a_KC345879
	L0d1b2b1a_KC345881
	L0d1b2b1a_KC345883
	L0d1b2b1a_KC345884
	L0d1b2b1a_KC345900
	L0d1b2b1a_KC345904
	L0d1b2b1a_KC345908
	L0d1b2b1a_KC345937
	L0d1b2b1a_KC345943
	L0d1b2b1a_KC345949
	L0d1b2b1a_KC346126
	L0d1b2b1a_KC346187
	L0d1b2b1a_MF381543
	'L0d1b2b1b*_KC346128'
	'L0d1b2b1b*_KC346138'
	'L0d1b2b1b*_KC346151'
	'L0d1b2b1b*_KC346164'
	L0d1b2b1b1_CL059
	L0d1b2b1b1_HSQ003
	L0d1b2b1b1_HSQ005
	L0d1b2b1b1_HSQ014
	L0d1b2b1b1_HSQ016
	L0d1b2b1b1_HSQ025
	L0d1b2b1b1_HSQ038
	L0d1b2b1b1_HSQ048
	L0d1b2b1b1_HSQ050
	L0d1b2b1b1_HSQ056
	L0d1b2b1b1_HSQ088
	L0d1b2b1b1_HSQ097
	L0d1b2b1b1_HSQ122
	L0d1b2b1b1_HSQ125
	L0d1b2b1b1_HSQ127
	L0d1b2b1b1_HSQ131
	L0d1b2b1b1_HSQ136
	L0d1b2b1b1_HSQ137
	L0d1b2b1b1_HSQ139
	L0d1b2b1b1_HSQ154
	L0d1b2b1b1_HSQ155
	L0d1b2b1b1_HSQ157
	L0d1b2b1b1_HSQ166b
	L0d1b2b1b1_HSQ183
	L0d1b2b1b1_HSQ201
	L0d1b2b1b1_HSQ202
	L0d1b2b1b1_HSQ204
	L0d1b2b1b1_HSQ208
	L0d1b2b1b1_HSQ214
	L0d1b2b1b1_HSQ217
	L0d1b2b1b1_HSQ262
	L0d1b2b1b1_HSQ287
	L0d1b2b1b1_KJ669150
	L0d1b2b1b1_KJ669153
	L0d1b2b1b1_KJ669155
	L0d1b2b1b1_MK248284
	L0d1b2b1b1_MK248384
	L0d1b2b1b_BOT413
	L0d1b2b1b_HSQ017
	L0d1b2b1b_KC345923
	L0d1b2b1b_KC345926
	L0d1b2b1b_MH981630
	L0d1b2b1b_MH981632
	L0d1b2b1b_Vinet14
	L0d1b2b2_HSQ187
	L0d1b2b2_HSQ244
	L0d1b2b2_KC345781
	L0d1b2b2_KC345924
	L0d1b2b2_MK248283
	'L0d1b2b2a*_KC345809'
	'L0d1b2b2a*_KC345951'
	'L0d1b2b2a*_KC345970'
	'L0d1b2b2a*_KC345983'
	'L0d1b2b2a*_KC346050'
	'L0d1b2b2a*_KC346051'
	'L0d1b2b2a*_KC346056'
	'L0d1b2b2a*_KC346057'
	'L0d1b2b2a*_KC346064'
	'L0d1b2b2a*_KC346173'
	'L0d1b2b2a*_KC346214'
	'L0d1b2b2a*_KJ669146'
	L0d1b2b2a_BOT106
	L0d1b2b2a_BOT437
	L0d1b2b2a_BOT450
	L0d1b2b2a_EU092841
	L0d1b2b2a_HSQ124
	L0d1b2b2a_HSQ194
	L0d1b2b2a_HSQ206
	L0d1b2b2a_HSQ225
	L0d1b2b2a_HSQ228
	L0d1b2b2a_HSQ239
	L0d1b2b2a_HSQ243
	L0d1b2b2a_HSQ264
	L0d1b2b2a_KC345921
	L0d1b2b2a_KC346216
	L0d1b2b2a_KF672816
	L0d1b2b2a_KJ669145
	L0d1b2b2a_MH981671
	L0d1b2b2a_MK248274
	L0d1b2b2a_MK248282
	L0d1b2b2a_MK248373
	L0d1b2b2a_MK248432
	L0d1b2b2a_Nde012
	'L0d1b2b2b*_KC345977'
	'L0d1b2b2b*_KC346247'
	L0d1b2b2b1_DQ112855
	L0d1b2b2b1_HGDP01034
	L0d1b2b2b1_HSQ026
	L0d1b2b2b1_HSQ036
	L0d1b2b2b1_HSQ052
	L0d1b2b2b1_HSQ087
	L0d1b2b2b1_HSQ118
	L0d1b2b2b1_HSQ119
	L0d1b2b2b1_HSQ147
	L0d1b2b2b1_HSQ168
	L0d1b2b2b1_KC346163
	L0d1b2b2b1_KC346165
	L0d1b2b2b1_KC346209
	L0d1b2b2b1_KC346213
	L0d1b2b2b1_KJ669144
	L0d1b2b2b1_KJ669154
	L0d1b2b2b1_MK248279
	L0d1b2b2b1_MK248394
	L0d1b2b2b1_MK248419
	L0d1b2b2b_Vinet50
	L0d1b2b2c1_HGDP01029
	L0d1b2b2c1_KC345868
	L0d1b2b2c1_KC345880
	L0d1b2b2c1_KC345882
	L0d1b2b2c1_KC345901
	L0d1b2b2c1_KC346136
	L0d1b2b2c1_KC346139
	L0d1b2b2c1_KC346170
	L0d1b2b2c1_KC346177
	L0d1b2b2c2_BOT443
	L0d1b2b2c2_KC345873
	L0d1b2b2c2_KC346093
	L0d1b2b2c2_KC346135
	L0d1b2b2c2_KC346141
	L0d1b2b2c2_KC346143
	L0d1b2b2c2_KJ669147
	L0d1b2b2c2_KJ669148
	L0d1b2b2c2_KJ669151
	L0d1b2b2c_MK248369
	L0d1b_HSQ140
	'L0d1c*_KC345814'
	'L0d1c*_KC345816'
	'L0d1c*_KC345818'
	'L0d1c*_MH981604'
	'L0d1c*_MH981611'
	L0d1c1_KC345920
	L0d1c1a1_KC345933
	'L0d1c1a1a*_KC346095'
	'L0d1c1a1a*_KC346100'
	L0d1c1a1a1_BOT104
	L0d1c1a1a1_BOT109
	L0d1c1a1a1_KC345810
	L0d1c1a1a1_KC345813
	L0d1c1a1a1_KC345823
	L0d1c1a1a1_KC345835
	L0d1c1a1a1_KC345853
	L0d1c1a1a1_KC345856
	L0d1c1a1a1_KC345858
	L0d1c1a1a1_KC345859
	L0d1c1a1a1_KC345860
	L0d1c1a1a1_KC345861
	L0d1c1a1a1_KC345862
	L0d1c1a1a1_KC345863
	L0d1c1a1a1_KC345939
	L0d1c1a1a1_KC345945
	L0d1c1a1a1_KC345967
	L0d1c1a1a1_KC345998
	L0d1c1a1a1_KC346000
	L0d1c1a1a1_KC346002
	L0d1c1a1a1_KC346042
	L0d1c1a1a1_KC346080
	L0d1c1a1a2_KC345822
	L0d1c1a1a2_KC345829
	L0d1c1a1a2_KC345834
	L0d1c1a1a2_KC345994
	L0d1c1a1a2_KC346013
	L0d1c1a1a2_KC346026
	L0d1c1a1a2_KC346075
	L0d1c1a1a2_KC346231
	L0d1c1a1a_BOT028
	L0d1c1a1a_BOT038
	L0d1c1a1a_BOT074
	L0d1c1a1a_BOT118
	L0d1c1a1a_BOT137
	L0d1c1a1a_BOT462
	L0d1c1a1a_BOT466
	L0d1c1a1a_DQ112856
	L0d1c1a1a_EF184592
	L0d1c1a1a_EU092843
	L0d1c1a1a_EU092856
	L0d1c1a1a_HGDP01036
	L0d1c1a1a_KC345811
	L0d1c1a1a_KC345812
	L0d1c1a1a_KC345817
	L0d1c1a1a_KC345826
	L0d1c1a1a_KC345830
	L0d1c1a1a_KC345874
	L0d1c1a1a_KC345885
	L0d1c1a1a_KC345919
	L0d1c1a1a_KC345932
	L0d1c1a1a_KC345934
	L0d1c1a1a_KC345935
	L0d1c1a1a_KC345946
	L0d1c1a1a_KC345947
	L0d1c1a1a_KC345975
	L0d1c1a1a_KC345997
	L0d1c1a1a_KC345999
	L0d1c1a1a_KC346003
	L0d1c1a1a_KC346019
	L0d1c1a1a_KC346030
	L0d1c1a1a_KC346031
	L0d1c1a1a_KC346039
	L0d1c1a1a_KC346040
	L0d1c1a1a_KC346041
	L0d1c1a1a_KC346047
	L0d1c1a1a_KC346058
	L0d1c1a1a_KC346068
	L0d1c1a1a_KC346088
	L0d1c1a1a_KC346089
	L0d1c1a1a_KC346097
	L0d1c1a1a_KC346098
	L0d1c1a1a_KC346103
	L0d1c1a1a_KC346123
	L0d1c1a1a_KC346153
	L0d1c1a1a_KC346190
	L0d1c1a1a_KC346192
	L0d1c1a1a_KC346208
	L0d1c1a1a_KC346232
	L0d1c1a1a_KJ669124
	L0d1c1a1a_KJ669131
	L0d1c1a1a_KJ669132
	L0d1c1a1a_MF381537
	L0d1c1a1a_MF381546
	L0d1c1a1a_MF381549
	L0d1c1a1a_MF381551
	L0d1c1a1a_MF381553
	L0d1c1a1a_MF381558
	L0d1c1a1a_MF381559
	L0d1c1a1a_MF381568
	L0d1c1a1a_MF381573
	L0d1c1a1a_MF381574
	L0d1c1a1a_MK248397
	L0d1c1a1a_MK248401
	L0d1c1a1a_MK248402
	L0d1c1a1a_MK248403
	L0d1c1a1a_MK248407
	L0d1c1a1a_MK248408
	L0d1c1a1b_EF184594
	L0d1c1a1b_EU092832
	L0d1c1a1b_EU092859
	L0d1c1a1b_EU092860
	L0d1c1a1b_KC345906
	L0d1c1a1b_KC345907
	L0d1c1a1b_KC345936
	L0d1c1a1b_KC345968
	L0d1c1a1b_KC346085
	L0d1c1a1b_KC346094
	L0d1c1a1b_KC346096
	L0d1c1a1b_KC346099
	L0d1c1a1b_KC346101
	L0d1c1a1b_KC346134
	L0d1c1a1b_KC346137
	L0d1c1a1b_KC346140
	L0d1c1a1b_KC346142
	L0d1c1a1b_KC346166
	L0d1c1a1b_KC346172
	L0d1c1a1b_KC346185
	L0d1c1a1b_KC346188
	L0d1c1a1b_KC346212
	L0d1c1a1b_KJ669127
	L0d1c1a1b_KJ669129
	L0d1c1a1b_KJ669130
	L0d1c1a1b_KJ669133
	L0d1c1a1b_MF381545
	L0d1c1a1b_MF381561
	L0d1c1a1b_MF381567
	L0d1c1a1b_MF381571
	L0d1c1a1b_MK248405
	L0d1c1a2_BOT003
	L0d1c1a2_BOT004
	L0d1c1a2_BOT008
	L0d1c1a2_BOT014
	L0d1c1a2_BOT120
	L0d1c1a2_KC345824
	L0d1c1a2_KC345833
	L0d1c1a2_KC345837
	L0d1c1a2_KC345854
	L0d1c1a2_KC345857
	L0d1c1a2_KC345940
	L0d1c1a2_KC345941
	L0d1c1a2_KC345942
	L0d1c1a2_KC345950
	L0d1c1a2_KC345981
	L0d1c1a2_KC345995
	L0d1c1a2_KC345996
	L0d1c1a2_KC346001
	L0d1c1a2_KC346038
	L0d1c1a2_KC346076
	L0d1c1a2_KC346077
	L0d1c1a2_KC346079
	L0d1c1a2_KC346082
	L0d1c1a2_KC346084
	L0d1c1a2_KJ669134
	L0d1c1a2_SK002
	L0d1c1a2_SK098
	L0d1c1a_KC346144
	'L0d1c2*1_KC346237'
	'L0d1c2*1_KC346238'
	'L0d1c2*1_KC346239'
	'L0d1c2*1_KC346246'
	'L0d1c2*2_EU092834'
	'L0d1c2*2_KC346183'
	L0d1c2_KC345778
	L0d1c2_KC345792
	L0d1c2a1_BOT138
	L0d1c2a1_KC345815
	L0d1c2a1_KC345836
	L0d1c2a1_KC345938
	L0d1c2a1_KC346015
	L0d1c2a1_KC346017
	L0d1c2a1_KC346018
	L0d1c2a1_KC346037
	L0d1c2a1_KC346081
	L0d1c2a_BOT114
	L0d1c2a_JX303791
	L0d1c2a_KC345808
	L0d1c2a_KC345827
	L0d1c2a_KC345828
	L0d1c2a_KC345852
	L0d1c2a_KC345984
	L0d1c2a_KC345986
	L0d1c2a_KC346025
	L0d1c2a_KC346032
	L0d1c2a_KJ669128
	'L0d1c3*1_KC345944'
	'L0d1c3*1_KC346186'
	'L0d1c3*1_KC346191'
	'L0d1c3*1_KJ669126'
	'L0d1c3*2_EF184593'
	'L0d1c3*2_EU092831'
	'L0d1c3*2_HGDP00991'
	'L0d1c3*2_KJ669125'
	L0d1c3_MF381290
	L0d1c3_MF381291
	L0d1c_BOT016
	L0d1c_BOT446
	L0d1c_HSQ138
	L0d1c_HSQ266
	L0d1c_KC345764
	L0d1c_KC345779
	L0d1c_KC345917
	L0d1c_KC345985
	L0d1c_KF672803
	L0d1c_KF672804
	L0d1c_KJ669136
	L0d1d_MK248411
	L0d1d_MK248471
	L0d2a1_BOT449
	L0d2a1_EU092700
	L0d2a1_EU092835
	L0d2a1_HSQ011
	L0d2a1_HSQ099
	L0d2a1_HSQ130
	L0d2a1_HSQ146
	L0d2a1_KC346090
	L0d2a1_MH981638
	'L0d2a1a1*_KC346006'
	'L0d2a1a1*_KC346007'
	'L0d2a1a1*_KC346012'
	L0d2a1a1_HSQ265
	L0d2a1a1_KC345911
	L0d2a1a1_KC345952
	L0d2a1a1_KC345987
	L0d2a1a1_KC345989
	L0d2a1a1_KC346008
	L0d2a1a1_KC346020
	L0d2a1a1_KC346021
	L0d2a1a1_KC346022
	L0d2a1a1_KC346033
	L0d2a1a1_KC346061
	L0d2a1a1_KC346106
	L0d2a1a1_KC346127
	L0d2a1a1_KC346145
	L0d2a1a1_KC346196
	L0d2a1a1_MK248399
	L0d2a1a1_MK248423
	L0d2a1a1a_KC345865
	L0d2a1a1a_KC345955
	L0d2a1a1a_KC345960
	L0d2a1a1a_KC345988
	L0d2a1a1a_KC345992
	L0d2a1a1a_KC345993
	L0d2a1a1a_KC346004
	L0d2a1a1a_KC346010
	L0d2a1a1a_MK248410
	L0d2a1a2_HSQ053
	L0d2a1a2_KJ669171
	L0d2a1a2_KJ669175
	'L0d2a1a3*_KC345928'
	'L0d2a1a3*_KC346091'
	'L0d2a1a3*_KJ669169'
	'L0d2a1a3*_MH981653'
	L0d2a1a3_KC346221
	L0d2a1a_BOT079
	L0d2a1a_CL003
	L0d2a1a_DQ112850
	L0d2a1a_EU092839
	L0d2a1a_EU092846
	L0d2a1a_HGDP01030
	L0d2a1a_HSQ019
	L0d2a1a_HSQ024
	L0d2a1a_HSQ042
	L0d2a1a_HSQ055
	L0d2a1a_HSQ058
	L0d2a1a_HSQ059
	L0d2a1a_HSQ060
	L0d2a1a_HSQ083
	L0d2a1a_HSQ135
	L0d2a1a_HSQ156
	L0d2a1a_HSQ164b
	L0d2a1a_HSQ167b
	L0d2a1a_HSQ180
	L0d2a1a_HSQ190
	L0d2a1a_HSQ207
	L0d2a1a_HSQ211
	L0d2a1a_HSQ221
	L0d2a1a_HSQ223
	L0d2a1a_HSQ229
	L0d2a1a_HSQ232
	L0d2a1a_HSQ240
	L0d2a1a_HSQ248
	L0d2a1a_KC345777
	L0d2a1a_KC345784
	L0d2a1a_KC345866
	L0d2a1a_KC345886
	L0d2a1a_KC345887
	L0d2a1a_KC345889
	L0d2a1a_KC345890
	L0d2a1a_KC345958
	L0d2a1a_KC346087
	L0d2a1a_KC346168
	L0d2a1a_KC346174
	L0d2a1a_KC346178
	L0d2a1a_KC346194
	L0d2a1a_KC346195
	L0d2a1a_KC346211
	L0d2a1a_KC346220
	L0d2a1a_KJ669170
	L0d2a1a_KJ669172
	L0d2a1a_KJ669173
	L0d2a1a_KJ669174
	L0d2a1a_KJ669178
	L0d2a1a_KJ669179
	L0d2a1a_KZU010
	L0d2a1a_KZU013
	L0d2a1a_KZU111
	L0d2a1a_MF381538
	L0d2a1a_MF381541
	L0d2a1a_MF381542
	L0d2a1a_MF381544
	L0d2a1a_MF381547
	L0d2a1a_MF381555
	L0d2a1a_MF381556
	L0d2a1a_MF381557
	L0d2a1a_MF381560
	L0d2a1a_MF381563
	L0d2a1a_MF381565
	L0d2a1a_MF381569
	L0d2a1a_MF381570
	L0d2a1a_MF381575
	L0d2a1a_MH981669
	L0d2a1a_MK248275
	L0d2a1a_MK248276
	L0d2a1a_MK248277
	L0d2a1a_MK248278
	L0d2a1a_MK248383
	L0d2a1a_MK248389
	L0d2a1a_MK248398
	L0d2a1a_MK248421
	L0d2a1a_MK248425
	L0d2a1a_MK248437
	L0d2a1a_SA0342
	L0d2a1a_SA0722
	L0d2a1b_KC345927
	L0d2a1b_KC345929
	L0d2a1b_KC345990
	L0d2a1b_KC345991
	L0d2a1b_KC346005
	L0d2a1b_KC346011
	L0d2a1b_KJ669180
	L0d2a1c_KC346044
	L0d2a1c_KC346045
	L0d2a1c_KC346193
	L0d2a1c_KC346197
	L0d2a1c_KC346198
	L0d2a1c_MK248409
	'L0d2a2*_KC345819'
	'L0d2a2*_KC345820'
	'L0d2a2*_KC345910'
	'L0d2a2*_KC345953'
	L0d2a2_KC346240
	L0d2b1a1_BOT050
	L0d2b1a1_JX303897
	L0d2b1a1_JX303899
	L0d2b1a1_JX303903
	L0d2b1a1_KC345842
	L0d2b1a1_KC345844
	L0d2b1a1_KC345956
	L0d2b1a1a_BOT081
	L0d2b1a1a_BOT105
	L0d2b1a1a_BOT134
	L0d2b1a1a_KC345838
	L0d2b1a1a_KC345839
	L0d2b1a1a_KC345840
	L0d2b1a1a_KC345841
	L0d2b1a1a_KC345843
	L0d2b1a1a_KC345845
	L0d2b1a1a_KC345846
	L0d2b1a1a_KC345847
	L0d2b1a1a_KC345848
	L0d2b1a1a_KC345849
	L0d2b1a1a_KC345850
	L0d2b1a1a_KC345912
	L0d2b1a1a_KC345957
	L0d2b1a1a_KC346009
	L0d2b1a1a_KC346071
	L0d2b1a_HSQ008
	L0d2b1a_HSQ079
	L0d2b1a_KC346207
	L0d2b1a_MK248376
	L0d2b1a_MK248377
	L0d2b1a_MK248385
	L0d2b1a_MK248387
	L0d2b1a_MK248393
	'L0d2b1b*_KC345888'
	'L0d2b1b*_KC345954'
	'L0d2b1b*_KC345959'
	'L0d2b1b*_KC346154'
	L0d2b1b_BOT101
	L0d2b1b_KC346130
	L0d2b1b_KC346147
	L0d2b1b_KC346155
	L0d2b1b_KC346167
	L0d2b1b_KC346169
	L0d2b1b_KJ669166
	L0d2b1b_MK248400
	L0d2b2_EU092840
	L0d2b2_JX303788
	L0d2b2_KF672802
	L0d2b2_MH981666
	'L0d2c1*1_EF184591'
	'L0d2c1*1_KC346104'
	'L0d2c1*1_KC346105'
	'L0d2c1*1_KJ669160'
	'L0d2c1*2_KJ669156'
	'L0d2c1*2_KJ669157'
	L0d2c1_DQ112830
	L0d2c1_EU092708
	L0d2c1_KF672801
	L0d2c1_KF672818
	'L0d2c1a*_KC346157'
	'L0d2c1a*_KC346210'
	'L0d2c1a*_KJ669159'
	L0d2c1a1_EU092844
	L0d2c1a1_EU092845
	L0d2c1a1_HSQ076
	L0d2c1a1_HSQ095
	L0d2c1a1_KC346206
	L0d2c1a1_KJ669163
	L0d2c1a1_MK248420
	L0d2c1a_HSQ081
	L0d2c1a_KC346086
	L0d2c1a_KC346222
	L0d2c1b_KC345892
	L0d2c1b_KC346131
	L0d2c1b_KC346132
	L0d2c1b_KC346156
	L0d2c1b_KC346158
	L0d2c2_HSQ203
	L0d2c2_HSQ251
	L0d2c2_HSQ260
	L0d2c2_KC346146
	L0d2c2_KJ669161
	L0d2c2_KJ669165
	L0d2c2_MK248382
	L0d2c2a1_KJ669164
	L0d2c2a1_MK248422
	L0d2c2a1a_KC346052
	L0d2c2a1a_KC346053
	L0d2c2a1a_KC346060
	L0d2c2a1a_KC346062
	L0d2c2a_KC346217
	L0d2c2a_MK248381
	L0d2c2b_KC346218
	L0d2c2b_KC346219
	L0d2c2b_KJ669162
	L0d2c2b_MK248370
	L0d2c2b_MK248449
	L0d2d_KC345891
	L0d2d_KC346223
	L0d2d_KJ669167
	L0d2d_KJ669168
	L0d2d_MK248372
	L0d2d_MK248435
	L0d3_KF672823
	L0d3a_EF184585
	L0d3a_EF184587
	L0d3a_EF184588
	L0d3a_EF184589
	'L0d3b1*_HSQ177'
	'L0d3b1*_KC346148'
	'L0d3b1*_KC346229'
	L0d3b1_CL004
	L0d3b1_CL015
	L0d3b1_CL034
	L0d3b1_EU092842
	L0d3b1_HSQ171
	L0d3b1_HSQ191
	L0d3b1_HSQ235
	L0d3b1_KC345930
	L0d3b1_MK248280
	L0d3b1_MK248281
	L0d3b1_MK248447
	L0d3b1_Vinet55
	L0d3b2_KC345931
	L0d3b2_KC346224
	L0k1a1b_BOT077
;
end;
begin trees;
	tree TREE1 = [&R] (((((((((((((((('L0d1a1a1*_KC345825'[&CAheight_95%_HPD={0.0,4.7322828322649E-8},CAheight_mean=1.9820623971892262E-8,CAheight_median=1.507578417658806E-8,CAheight_range={0.0,7.498601917177439E-8},height=1.9820623971892262E-8,height_95%_HPD={0.0,4.7322828322649E-8},height_median=1.507578417658806E-8,height_range={0.0,7.498601917177439E-8},length=776.910226582305,length_95%_HPD={0.…
end;
begin figtree;
	set appearance.backgroundColorAttribute="Default";
	set appearance.backgroundColour=#ffffff;
	set appearance.branchColorAttribute="User selection";
	set appearance.branchColorGradient=false;
	set appearance.branchLineWidth=1.0;
	set appearance.branchMinLineWidth=0.0;
	set appearance.branchWidthAttribute="Fixed";
	set appearance.foregroundColour=#000000;
	set appearance.hilightingGradient=false;
	set appearance.selectionColour=#2d3680;
	set branchLabels.colorAttribute="User selection";
	set branchLabels.displayAttribute="Branch times";
	set branchLabels.fontName="sansserif";
	set branchLabels.fontSize=8;
	set branchLabels.fontStyle=0;
	set branchLabels.isShown=false;
	set branchLabels.significantDigits=4;
	set layout.expansion=0;
	set layout.layoutType="RECTILINEAR";
	set layout.zoom=0;
	set legend.attribute="CAheight_mean";
	set legend.fontSize=10.0;
	set legend.isShown=false;
	set legend.significantDigits=4;
	set nodeBars.barWidth=4.0;
	set nodeBars.displayAttribute="CAheight_95%_HPD";
	set nodeBars.isShown=false;
	set nodeLabels.colorAttribute="User selection";
	set nodeLabels.displayAttribute="posterior";
	set nodeLabels.fontName="sansserif";
	set nodeLabels.fontSize=8;
	set nodeLabels.fontStyle=0;
	set nodeLabels.isShown=true;
	set nodeLabels.significantDigits=4;
	set nodeShapeExternal.colourAttribute="User selection";
	set nodeShapeExternal.isShown=false;
	set nodeShapeExternal.minSize=10.0;
	set nodeShapeExternal.scaleType=Width;
	set nodeShapeExternal.shapeType=Circle;
	set nodeShapeExternal.size=4.0;
	set nodeShapeExternal.sizeAttribute="Fixed";
	set nodeShapeInternal.colourAttribute="User selection";
	set nodeShapeInternal.isShown=false;
	set nodeShapeInternal.minSize=10.0;
	set nodeShapeInternal.scaleType=Width;
	set nodeShapeInternal.shapeType=Circle;
	set nodeShapeInternal.size=4.0;
	set nodeShapeInternal.sizeAttribute="Fixed";
	set polarLayout.alignTipLabels=false;
	set polarLayout.angularRange=0;
	set polarLayout.rootAngle=0;
	set polarLayout.rootLength=100;
	set polarLayout.showRoot=true;
	set radialLayout.spread=0.0;
	set rectilinearLayout.alignTipLabels=false;
	set rectilinearLayout.curvature=0;
	set rectilinearLayout.rootLength=100;
	set scale.offsetAge=0.0;
	set scale.rootAge=1.0;
	set scale.scaleFactor=1.0;
	set scale.scaleRoot=false;
	set scaleAxis.automaticScale=true;
	set scaleAxis.fontSize=8.0;
	set scaleAxis.isShown=true;
	set scaleAxis.lineWidth=1.0;
	set scaleAxis.majorTicks=25000.0;
	set scaleAxis.minorTicks=5000.0;
	set scaleAxis.origin=0.0;
	set scaleAxis.reverseAxis=true;
	set scaleAxis.showGrid=false;
	set scaleBar.automaticScale=true;
	set scaleBar.fontSize=10.0;
	set scaleBar.isShown=false;
	set scaleBar.lineWidth=1.0;
	set scaleBar.scaleRange=20000.0;
	set tipLabels.colorAttribute="User selection";
	set tipLabels.displayAttribute="Names";
	set tipLabels.fontName="sansserif";
	set tipLabels.fontSize=8;
	set tipLabels.fontStyle=0;
	set tipLabels.isShown=true;
	set tipLabels.significantDigits=4;
	set trees.order=false;
	set trees.orderType="increasing";
	set trees.rooting=false;
	set trees.rootingType="User Selection";
	set trees.transform=false;
	set trees.transformType="cladogram";
end;
