# Supplementary material for: Revisiting the African mtDNA landscape through complete mitochondrial genomes
Source: Commun Biol. 2026 Jun 3;9:754. doi: 10.1038/s42003-026-10330-9 (PMC13234189; doi:10.1038/s42003-026-10330-9)
Supplement: Supplementary file 9 — Supplementary Data 7 [file 42003_2026_10330_MOESM9_ESM.txt]

#NEXUS
begin taxa;
	dimensions ntax=465;
	taxlabels
	'L0a''b''f''g_NYN_09'
	'L0a''g_LOM139'
	'L0a1+16293_0073MBK'
	'L0a1+16293_026KKT'
	'L0a1+16293_KJ185432'
	L0a1_00298MBK
	L0a1_00479SEL
	L0a1_00487SEL
	L0a1_00509SEL
	L0a1_KF672811
	L0a1_KJ186009
	'L0a1a+200*_NA19350'
	'L0a1a+200*_NA19379'
	'L0a1a+200_DNK07'
	'L0a1a+200_EU092763'
	'L0a1a+200_EU092881'
	'L0a1a+200_EU092892'
	'L0a1a+200_HG03063'
	'L0a1a+200_JQ044851'
	'L0a1a+200_JQ044903'
	'L0a1a+200_KF672821'
	'L0a1a+200_KF672830'
	'L0a1a+200_NA19027'
	'L0a1a+200_NA19042'
	'L0a1a+200_NAN006'
	'L0a1a+200_ZA_14'
	L0a1a1_EU092714
	L0a1a1_HGDP01418
	L0a1a1_JQ044893
	L0a1a1_KF672836
	L0a1a1_KF672837
	L0a1a1_ON_01
	L0a1a1_ON_07
	L0a1a1_ON_14
	L0a1a1_ON_17
	L0a1a1_ON_21
	L0a1a1_ON_22
	L0a1a1_ON_25
	L0a1a1_ON_26
	L0a1a1_TS_24
	'L0a1a2*1_EU092819'
	'L0a1a2*2_NA19430'
	L0a1a2_00110MBK
	L0a1a2_004MBK
	L0a1a2_048KKT
	L0a1a2_184MNG
	L0a1a2_222MNG
	L0a1a2_280KIN
	L0a1a2_291KIN
	L0a1a2_AF346985
	L0a1a2_BAK053
	L0a1a2_HG02971
	L0a1a2_HG02981
	L0a1a2_HG03127
	L0a1a2_HG03267
	L0a1a2_HG03268
	L0a1a2_HG03298
	L0a1a2_HG03517
	L0a1a2_HGDP01419
	L0a1a2_JQ044838
	L0a1a2_JQ044849
	L0a1a2_JQ044874
	L0a1a2_JQ044995
	L0a1a2_JQ045004
	L0a1a2_JQ045053
	L0a1a2_JX303757
	L0a1a2_JX303869
	L0a1a2_JX303911
	L0a1a2_KF672822
	L0a1a2_KF672826
	L0a1a2_KJ185430
	L0a1a2_KJ185656
	L0a1a2_KJ185754
	L0a1a2_KJ185806
	L0a1a2_KJ185884
	L0a1a2_KJ185972
	L0a1a2_KJ186004
	L0a1a2_KJ186005
	L0a1a2_Mbo064
	L0a1a2_NA18861
	L0a1a2_NA18876
	L0a1a2_NA18877
	L0a1a2_NA19137
	L0a1a2_WAD028
	L0a1a3_HG03084
	L0a1a3_JQ044943
	L0a1a3_NA18510
	L0a1a_DAJ32
	L0a1a_EU092764
	L0a1a_KF672829
	'L0a1b1*_JX303762'
	L0a1b1_0033MBK
	L0a1b1_091IDF
	L0a1b1_AF381988
	L0a1b1_KJ185398
	L0a1b1_KJ185510
	L0a1b1_LOM115
	L0a1b1_MF381292
	L0a1b1_MF381293
	L0a1b1_MF381296
	L0a1b1_MF381300
	L0a1b1_MF381301
	L0a1b1_MF381305
	L0a1b1_MF381313
	L0a1b1_MF381318
	L0a1b1_MF381319
	L0a1b1_MF381335
	L0a1b1_MF381370
	L0a1b1_MF381372
	L0a1b1_MF381373
	L0a1b1_MF381376
	L0a1b1_MF381379
	L0a1b1_MF381380
	L0a1b1_MF381382
	L0a1b1_MF381386
	L0a1b1_MF381419
	L0a1b1_MF381429
	L0a1b1_MF381450
	L0a1b1_MF381454
	L0a1b1_MF381456
	L0a1b1_MF381464
	L0a1b1_MF381469
	L0a1b1_MF381477
	L0a1b1_MF621130
	'L0a1b1a*_JX303817'
	'L0a1b1a*_JX303823'
	L0a1b1a1_0085MBK
	L0a1b1a1_036KKT
	L0a1b1a1_108IDF
	L0a1b1a1_146MNG
	L0a1b1a1_EU092688
	L0a1b1a1_EU092858
	L0a1b1a1_EU092869
	L0a1b1a1_EU092871
	L0a1b1a1_HS098BKS
	L0a1b1a1_HSQ173
	L0a1b1a1_JX303796
	L0a1b1a1_KC622063
	L0a1b1a1_KC622067
	L0a1b1a1_KC622068
	L0a1b1a1_KC622077
	L0a1b1a1_KC622078
	L0a1b1a1_KC622104
	L0a1b1a1_KC622106
	L0a1b1a1_KC622112
	L0a1b1a1_KC622114
	L0a1b1a1_KC622115
	L0a1b1a1_KC622117
	L0a1b1a1_KC622121
	L0a1b1a1_KC622164
	L0a1b1a1_KC622222
	L0a1b1a1_KC622272
	L0a1b1a1_KF672805
	L0a1b1a1_KJ185423
	L0a1b1a1_KJ185425
	L0a1b1a1_KJ185431
	L0a1b1a1_KJ185540
	L0a1b1a1_KJ185542
	L0a1b1a1_KJ185545
	L0a1b1a1_KJ185547
	L0a1b1a1_KJ185548
	L0a1b1a1_KJ185549
	L0a1b1a1_KJ185552
	L0a1b1a1_KJ185554
	L0a1b1a1_KJ185555
	L0a1b1a1_KJ185659
	L0a1b1a1_KJ185660
	L0a1b1a1_KJ185718
	L0a1b1a1_KJ185858
	L0a1b1a1_KJ185966
	L0a1b1a1_KJ185967
	L0a1b1a1_KJ185977
	L0a1b1a1_KJ185978
	L0a1b1a1_KJ185979
	L0a1b1a1_KJ186001
	L0a1b1a1_KJ669114
	L0a1b1a1_KJ669121
	L0a1b1a1_KZU033
	L0a1b1a1_MH981673
	L0a1b1a1_PEL026
	L0a1b1a1_Tso46
	L0a1b1a1_Vinet27
	L0a1b1a1_Vinet39
	L0a1b1a1_Vinet60
	L0a1b1a1a_00346MBK
	L0a1b1a1a_KF672806
	L0a1b1a1a_NA19448
	L0a1b1a1a_NA19449
	L0a1b1a1a_NA19466
	L0a1b1a_0086MBK
	L0a1b1a_209MNG
	L0a1b1a_EU935434
	L0a1b1a_EU935437
	L0a1b1a_EU935464
	L0a1b1a_EU935467
	L0a1b1a_HSQ123
	L0a1b1a_KC622107
	L0a1b1a_KF672807
	L0a1b1a_KF672827
	L0a1b1a_KJ185504
	L0a1b1a_KJ185509
	L0a1b1a_KJ185753
	L0a1b1a_KJ185756
	L0a1b1a_KJ185757
	L0a1b1a_KJ185759
	L0a1b1a_KJ669117
	L0a1b1a_Mbo030
	'L0a1b2*_KJ185497'
	'L0a1b2*_KJ185502'
	'L0a1b2*_KJ185507'
	'L0a1b2*_KJ185758'
	'L0a1b2*_KJ186008'
	'L0a1b2*_KJ669115'
	'L0a1b2*_MF381287'
	'L0a1b2*_MF381303'
	'L0a1b2*_MF381437'
	'L0a1b2*_MF381446'
	'L0a1b2*_MF381447'
	'L0a1b2*_MF381480'
	'L0a1b2*_MF381482'
	'L0a1b2*_MF381483'
	'L0a1b2*_MF381496'
	'L0a1b2*_MF381507'
	'L0a1b2*_MF381508'
	L0a1b2_00195MKT
	L0a1b2_00577NGA
	L0a1b2_BWA007
	L0a1b2_KJ185750
	L0a1b2a_00543NGA
	L0a1b2a_250KIN
	L0a1b2a_BAK047
	L0a1b2a_KJ185551
	L0a1b2a_KJ185805
	L0a1b2a_KJ185926
	L0a1b2a_Mbo024
	L0a1b2a_Mbo032
	L0a1b_00156MBK
	L0a1b_00160MBK
	L0a1b_DQ112777
	L0a1b_EU092878
	L0a1b_EU092889
	L0a1b_NA21581
	L0a1c1_EF184601
	L0a1c1_EU092945
	L0a1c1_HAK_01
	L0a1c1_NA19467
	L0a1c_NA19440
	L0a1d_AL_10
	L0a1d_AR_19
	L0a1d_EU092670
	L0a1d_EU092950
	L0a1d_HAH_26
	L0a1d_JL_10
	L0a1d_KA_05
	L0a1d_KF672812
	L0a1d_KF672815
	L0a1d_KF672820
	L0a1d_TS_25
	L0a1d_ZA_19
	L0a1e_00180MKT
	L0a1e_00321MBKA
	L0a1e_00559NGA
	L0a1e_208MNG
	L0a1e_INO012
	L0a1e_JX303766
	L0a1e_KF672808
	L0a1e_PEL033
	L0a2_00163MBK
	L0a2_00164MBK
	L0a2_00166MBK
	L0a2_EF184602
	L0a2_EF184604
	L0a2_EF184606
	L0a2_EF184607
	L0a2_EF184608
	L0a2_KF672810
	'L0a2a1*_HGDP00453'
	'L0a2a1*_HGDP00457'
	'L0a2a1*_HGDP00465'
	'L0a2a1*_HGDP01092'
	'L0a2a1*_HM771160'
	'L0a2a1*_HM771161'
	L0a2a1a2_EU092868
	L0a2a1a2_KC622065
	L0a2a1a2_KJ185968
	L0a2a1a2_MH981619
	L0a2a1a2_MH981631
	L0a2a1a_001KKT
	L0a2a1a_00440MAT
	L0a2a1a_00556NGA
	L0a2a1a_097IDF
	L0a2a1a_126IDF
	L0a2a1a_BWA017
	L0a2a1a_BWA018
	L0a2a1a_EF184603
	L0a2a1a_KC622154
	L0a2a1a_KF672831
	L0a2a1a_KJ185396
	L0a2a1a_KJ185424
	L0a2a1a_KJ185433
	L0a2a1a_KJ185722
	L0a2a1a_KJ185751
	L0a2a1a_KJ185752
	L0a2a1a_KJ185881
	L0a2a1a_KJ185882
	L0a2a1a_KJ185883
	L0a2a1b_00451MAT
	L0a2a1b_00468MAT
	L0a2a1b_292KIN
	L0a2a1b_EU092861
	L0a2a1b_INO002
	L0a2a1b_JX303784
	L0a2a1b_JX303830
	L0a2a1b_KJ185397
	L0a2a1b_KJ185461
	L0a2a1b_KJ185462
	L0a2a1b_KJ185476
	L0a2a1b_KJ185480
	L0a2a1b_KJ185494
	L0a2a1b_KJ185495
	L0a2a1b_KJ185496
	L0a2a1b_KJ185498
	L0a2a1b_KJ185499
	L0a2a1b_KJ185500
	L0a2a1b_KJ185501
	L0a2a1b_KJ185503
	L0a2a1b_KJ185505
	L0a2a1b_KJ185506
	L0a2a1b_KJ185508
	L0a2a1b_KJ185543
	L0a2a1b_KJ185546
	L0a2a1b_KJ185557
	L0a2a1b_KJ185653
	L0a2a1b_KJ185654
	L0a2a1b_KJ185717
	L0a2a1b_KJ185720
	L0a2a1b_KJ185755
	L0a2a1b_KJ185865
	L0a2a1b_MF381302
	L0a2a1b_MF381338
	L0a2a1b_MF381377
	L0a2a1b_MF381453
	L0a2a1b_MF381455
	L0a2a1b_MF381458
	L0a2a1b_MF381459
	L0a2a1b_MF381461
	L0a2a1b_MF381465
	L0a2a1b_MF381466
	L0a2a1b_MF381468
	L0a2a1b_MF381474
	L0a2a1b_MF381484
	L0a2a1b_MF381490
	L0a2a1b_MF381493
	L0a2a1b_NIO019
	L0a2a2_DQ112848
	L0a2a2a1_00472MAT
	L0a2a2a1_201MNG
	L0a2a2a1_238MNG
	L0a2a2a1_HSQ022
	L0a2a2a1_HSQ094
	L0a2a2a1_HSQ126
	L0a2a2a1_HSQ143
	L0a2a2a1_JX303831
	L0a2a2a1_JX303835
	L0a2a2a1_KJ185541
	L0a2a2a1_KJ185550
	L0a2a2a1_KJ185553
	L0a2a2a1_KJ185655
	L0a2a2a1_KJ185719
	L0a2a2a1_KJ185803
	L0a2a2a1_KJ185946
	L0a2a2a1_KJ185947
	L0a2a2a1_KJ669122
	L0a2a2a1_KJ669123
	L0a2a2a2_JX303772
	L0a2a2a2_JX303786
	L0a2a2a2_KJ185458
	L0a2a2a_102IDF
	L0a2a2a_103IDF
	L0a2a2a_154MNG
	L0a2a2a_223MNG
	L0a2a2a_241MNG
	L0a2a2a_278KIN
	L0a2a2a_BAK011
	L0a2a2a_BD102
	L0a2a2a_BWA012
	L0a2a2a_EF184605
	L0a2a2a_EU092701
	L0a2a2a_HGDP00994
	L0a2a2a_HGDP01406
	L0a2a2a_IKO104
	L0a2a2a_JX303763
	L0a2a2a_JX303778
	L0a2a2a_JX303826
	L0a2a2a_JX303904
	L0a2a2a_KC622056
	L0a2a2a_KC622064
	L0a2a2a_KC622187
	L0a2a2a_KC622249
	L0a2a2a_KF672819
	L0a2a2a_KF672824
	L0a2a2a_KF672825
	L0a2a2a_KF672832
	L0a2a2a_KF672835
	L0a2a2a_KJ185394
	L0a2a2a_KJ185477
	L0a2a2a_KJ185478
	L0a2a2a_KJ185479
	L0a2a2a_KJ185544
	L0a2a2a_KJ185556
	L0a2a2a_KJ185657
	L0a2a2a_KJ185658
	L0a2a2a_KJ185721
	L0a2a2a_KJ185749
	L0a2a2a_KJ185802
	L0a2a2a_KJ185804
	L0a2a2a_KJ185970
	L0a2a2a_KJ669118
	L0a2a2a_KJ669119
	L0a2a2a_MH981601
	L0a2a2a_MH981603
	L0a2a2a_MH981621
	L0a2a2a_MH981634
	L0a2a2a_MH981637
	L0a2a2a_MH981660
	L0a2a2a_MH981663
	L0a2a2a_MH981664
	L0a2a2a_MH981674
	L0a2a2a_MH981677
	L0a2a2a_NA19312
	L0a2a2a_NA19328
	L0a2a2a_NIO022
	L0a2a2a_Nde011
	L0a2a2a_Nde013
	L0a2a2a_Vinet61
	L0a2a2a_ZAN121
	L0a2a_164MNG
	L0a2b1_HGDP00476
	L0a2b1_HM771188
	L0a2b1_HM771200
	L0a2b1_HM771201
	L0a2b_AF346998
	L0a2b_AF346999
	L0a2b_HGDP00449
	L0a2b_HGDP00467
	L0a2b_HGDP00982
	L0a2b_HGDP00984
	L0a2b_HM771189
	L0a2b_HM771190
	L0a2b_HM771199
	L0a2b_HM771202
	L0a2c_JL_20
	L0a2c_KF672813
	L0a2c_SH_04
	L0a2d_KJ185399
	L0a2d_KJ185463
	L0a3_EU092900
	L0a4_EU092906
	L0a_GA_04
	L0a_KA_19
	L0a_KF672796
	L0a_NAO_18
	L0a_SH_13
	L0a_SH_30
	L0d1b2a1_BOT001
;
end;
begin trees;
	tree TREE1 = [&R] (('L0a''b''f''g_NYN_09'[&CAheight_95%_HPD={0.0,1.6007106751203537E-8},CAheight_mean=8.102218211736385E-9,CAheight_median=8.003553375601768E-9,CAheight_range={0.0,6.00120984017849E-8},height=8.102218211736385E-9,height_95%_HPD={0.0,1.6007106751203537E-8},height_median=8.003553375601768E-9,height_range={0.0,6.00120984017849E-8},length=58587.50977370827,length_95%_HPD={40010.636652…
end;
begin figtree;
	set appearance.backgroundColorAttribute="Default";
	set appearance.backgroundColour=#ffffff;
	set appearance.branchColorAttribute="User selection";
	set appearance.branchColorGradient=false;
	set appearance.branchLineWidth=1.0;
	set appearance.branchMinLineWidth=0.0;
	set appearance.branchWidthAttribute="Fixed";
	set appearance.foregroundColour=#000000;
	set appearance.hilightingGradient=false;
	set appearance.selectionColour=#2d3680;
	set branchLabels.colorAttribute="User selection";
	set branchLabels.displayAttribute="Branch times";
	set branchLabels.fontName="sansserif";
	set branchLabels.fontSize=8;
	set branchLabels.fontStyle=0;
	set branchLabels.isShown=false;
	set branchLabels.significantDigits=4;
	set layout.expansion=0;
	set layout.layoutType="RECTILINEAR";
	set layout.zoom=0;
	set legend.attribute="CAheight_mean";
	set legend.fontSize=10.0;
	set legend.isShown=false;
	set legend.significantDigits=4;
	set nodeBars.barWidth=4.0;
	set nodeBars.displayAttribute="CAheight_95%_HPD";
	set nodeBars.isShown=false;
	set nodeLabels.colorAttribute="User selection";
	set nodeLabels.displayAttribute="CAheight_mean";
	set nodeLabels.fontName="sansserif";
	set nodeLabels.fontSize=10;
	set nodeLabels.fontStyle=0;
	set nodeLabels.isShown=true;
	set nodeLabels.significantDigits=4;
	set nodeShapeExternal.colourAttribute="User selection";
	set nodeShapeExternal.isShown=false;
	set nodeShapeExternal.minSize=10.0;
	set nodeShapeExternal.scaleType=Width;
	set nodeShapeExternal.shapeType=Circle;
	set nodeShapeExternal.size=4.0;
	set nodeShapeExternal.sizeAttribute="Fixed";
	set nodeShapeInternal.colourAttribute="User selection";
	set nodeShapeInternal.isShown=false;
	set nodeShapeInternal.minSize=10.0;
	set nodeShapeInternal.scaleType=Width;
	set nodeShapeInternal.shapeType=Circle;
	set nodeShapeInternal.size=4.0;
	set nodeShapeInternal.sizeAttribute="Fixed";
	set polarLayout.alignTipLabels=false;
	set polarLayout.angularRange=0;
	set polarLayout.rootAngle=0;
	set polarLayout.rootLength=100;
	set polarLayout.showRoot=true;
	set radialLayout.spread=0.0;
	set rectilinearLayout.alignTipLabels=false;
	set rectilinearLayout.curvature=0;
	set rectilinearLayout.rootLength=100;
	set scale.offsetAge=0.0;
	set scale.rootAge=1.0;
	set scale.scaleFactor=1.0;
	set scale.scaleRoot=false;
	set scaleAxis.automaticScale=true;
	set scaleAxis.fontSize=8.0;
	set scaleAxis.isShown=true;
	set scaleAxis.lineWidth=1.0;
	set scaleAxis.majorTicks=10000.0;
	set scaleAxis.minorTicks=5000.0;
	set scaleAxis.origin=0.0;
	set scaleAxis.reverseAxis=true;
	set scaleAxis.showGrid=false;
	set scaleBar.automaticScale=true;
	set scaleBar.fontSize=10.0;
	set scaleBar.isShown=false;
	set scaleBar.lineWidth=1.0;
	set scaleBar.scaleRange=8000.0;
	set tipLabels.colorAttribute="User selection";
	set tipLabels.displayAttribute="Names";
	set tipLabels.fontName="sansserif";
	set tipLabels.fontSize=8;
	set tipLabels.fontStyle=0;
	set tipLabels.isShown=true;
	set tipLabels.significantDigits=4;
	set trees.order=false;
	set trees.orderType="increasing";
	set trees.rooting=false;
	set trees.rootingType="User Selection";
	set trees.transform=false;
	set trees.transformType="cladogram";
end;
