# Supplementary material for: Revisiting the African mtDNA landscape through complete mitochondrial genomes
Source: Commun Biol. 2026 Jun 3;9:754. doi: 10.1038/s42003-026-10330-9 (PMC13234189; doi:10.1038/s42003-026-10330-9)
Supplement: Supplementary file 10 — Supplementary Data 8 [file 42003_2026_10330_MOESM10_ESM.txt]

#NEXUS
begin taxa;
	dimensions ntax=477;
	taxlabels
	L0d1b2a1_BOT001
	L1c1_095IDF
	L1c1_KJ185465
	L1c1_KJ185675
	L1c1a1a1a_AF346968
	L1c1a1a1a_AF346997
	L1c1a1a1a_EF184616
	L1c1a1a1a_EU273477
	L1c1a1a1a_EU273483
	L1c1a1a1a_EU273490
	L1c1a1a1a_EU273498
	L1c1a1a1a_HGDP00454
	L1c1a1a1a_HGDP00455
	L1c1a1a1a_HGDP00464
	L1c1a1a1a_HGDP00479
	L1c1a1a1a_HGDP01090
	L1c1a1a1a_HM771127
	L1c1a1a1a_HM771132
	L1c1a1a1a_HM771133
	L1c1a1a1a_HM771134
	L1c1a1a1a_HM771141
	L1c1a1a1a_HM771146
	L1c1a1a1a_HM771151
	L1c1a1a1a_HM771152
	L1c1a1a1a_HM771153
	L1c1a1a1a_HM771156
	L1c1a1a1a_HM771181
	'L1c1a1a1b*_EU273480'
	'L1c1a1a1b*_HM771128'
	'L1c1a1a1b*_HM771129'
	L1c1a1a1b1_EU273478
	L1c1a1a1b1_EU273482
	L1c1a1a1b1_EU273485
	L1c1a1a1b1_HGDP00459
	L1c1a1a1b1_HGDP00469
	L1c1a1a1b1_HM771130
	L1c1a1a1b1_HM771131
	L1c1a1a1b1_HM771139
	L1c1a1a1b1_HM771144
	L1c1a1a1b1_HM771145
	L1c1a1a1b1_HM771154
	L1c1a1a1b1_HM771155
	L1c1a1a1b1_HM771165
	L1c1a1a1b1_HM771186
	L1c1a1a1b1_HM771187
	L1c1a1a1b1_MF621128
	L1c1a1a1b_EU273481
	L1c1a1a1b_EU273492
	L1c1a1a1b_EU273494
	L1c1a1a1b_EU273495
	L1c1a1a1b_EU273497
	L1c1a1a1b_HGDP00460
	L1c1a1a1b_HM771140
	L1c1a1a1b_HM771182
	L1c1a1a1b_HM771183
	L1c1a1a1b_HM771184
	L1c1a1a1b_HM771185
	L1c1a1a1b_Mbo050
	L1c1a1a2_EU273484
	L1c1a1a2_EU273500
	L1c1a1a2_HM771147
	L1c1a1b_EU273491
	L1c1a2_00529NGA
	L1c1a2_00564NGA
	L1c1a2_160MNG
	L1c1a2_257KIN
	L1c1a2_JX303768
	L1c1a2_KJ185437
	L1c1a2_KJ185674
	L1c1a2_KJ185767
	L1c1a2a1_EU273479
	L1c1a2a1_EU273496
	L1c1a2a1_HGDP00458
	L1c1a2a1_HM771136
	L1c1a2a1_HM771149
	L1c1a2a1_HM771217
	L1c1a2a1_HM771218
	L1c1a2a2_HGDP00452
	L1c1a2a2_HGDP01087
	L1c1a2a2_HM771148
	L1c1a2a2_HM771164
	L1c1a2a2_HM771179
	L1c1a2a2_HM771180
	L1c1a2a_0018MBK
	L1c1a2b_008MBK
	L1c1a2b_019KKT
	L1c1a2b_AF346969
	L1c1a2b_AF346996
	L1c1a2b_EF184613
	L1c1a2b_EF184614
	L1c1a2b_EF184615
	L1c1a2b_EU273476
	L1c1a2b_EU273487
	L1c1a2b_HGDP00466
	L1c1a2b_HGDP00473
	L1c1a2b_HGDP00985
	L1c1a2b_HGDP01086
	L1c1a2b_HM771123
	L1c1a2b_HM771124
	L1c1a2b_HM771137
	L1c1a2b_HM771138
	L1c1a2b_HM771142
	L1c1a2b_HM771143
	L1c1a2b_HM771150
	L1c1a2b_HM771178
	L1c1a2b_HM771216
	L1c1a2c_254KIN
	L1c1a2c_274KIN
	L1c1a2c_HM771113
	L1c1a2c_HM771114
	L1c1a2c_HM771115
	L1c1a2c_NIO056
	L1c1a_00497SEL
	L1c1a_00562NGA
	'L1c1b*_070KKT'
	'L1c1b*_269KIN'
	'L1c1b*_KJ185726'
	'L1c1b1*1_HM771220'
	'L1c1b1*2_243IDF'
	'L1c1b1*2_EU273499'
	'L1c1b1*2_HM771125'
	L1c1b_00447MAT
	L1c1b_060KKT
	L1c1b_KC622125
	L1c1b_KJ185481
	L1c1b_KJ185513
	L1c1b_KJ185514
	L1c1b_KJ185515
	L1c1b_KJ185517
	L1c1b_KJ185518
	L1c1b_KJ185520
	L1c1b_KJ185565
	L1c1b_KJ185664
	L1c1b_KJ185762
	L1c1b_KJ185822
	L1c1b_MF381297
	L1c1b_MF381298
	L1c1b_MF381308
	L1c1b_MF381309
	L1c1b_MF381314
	L1c1b_MF381316
	L1c1b_MF381323
	L1c1b_MF381326
	L1c1b_MF381327
	L1c1b_MF381360
	L1c1b_MF381374
	L1c1b_MF381375
	L1c1b_MF381378
	L1c1b_MF381381
	L1c1b_MF381383
	L1c1b_MF381385
	L1c1b_MF381387
	L1c1b_MF381402
	L1c1b_MF381422
	L1c1b_MF381425
	L1c1b_MF381428
	L1c1b_MF381433
	L1c1b_MF381449
	L1c1b_MF381460
	L1c1b_MF381467
	L1c1b_MF381488
	L1c1b_MF381491
	L1c1b_MF381505
	'L1c1c*2_HG03096'
	'L1c1c*2_HG03380'
	'L1c1c*3_EU092717'
	'L1c1c*3_HG03385'
	L1c1c_HG02611
	L1c1c_HG03391
	L1c1c_HG03464
	'L1c1d*_016KKT'
	'L1c1d*_018KKT'
	'L1c1d*_077KKT'
	'L1c1d*_HM771166'
	'L1c1d*_KJ185562'
	'L1c1d*_KJ185574'
	'L1c1d*_NA19385'
	'L1c1d1*_287KIN'
	'L1c1d1*_295KIN'
	'L1c1d1*_EU273486'
	L1c1d1_0016MBK
	L1c1d1_00197MKT
	L1c1d1_AF346987
	L1c1d1_EU092836
	L1c1d_HG03077
	L1c1d_HG03397
	'L1c2''4_00560NGA'
	L1c2a1_HG03168
	L1c2a1a_002MBK
	L1c2a1a_006KKT
	L1c2a1a_043KKT
	L1c2a1a_AF346992
	L1c2a1a_EU092707
	L1c2a1a_EU092873
	L1c2a1a_HGDP01411
	L1c2a1a_HGDP01413
	L1c2a1a_JX303755
	L1c2a1a_JX303775
	L1c2a1a_JX303783
	L1c2a1a_JX303793
	L1c2a1a_JX303828
	L1c2a1a_JX303848
	L1c2a1a_JX303855
	L1c2a1a_JX303877
	L1c2a1a_JX303879
	L1c2a1a_JX303907
	L1c2a1a_JX303912
	L1c2a1a_JX303913
	L1c2a1a_KC622170
	L1c2a1a_KJ185420
	L1c2a1a_KJ185450
	L1c2a1a_KJ185454
	L1c2a1a_KJ185516
	L1c2a1a_KJ185564
	L1c2a1a_KJ185566
	L1c2a1a_KJ185570
	L1c2a1a_KJ185571
	L1c2a1a_KJ185573
	L1c2a1a_KJ185581
	L1c2a1a_KJ185651
	L1c2a1a_KJ185672
	L1c2a1a_KJ185860
	L1c2a1a_KJ185890
	L1c2a1a_KJ185921
	L1c2a1a_KJ185969
	L1c2a1a_KJ185996
	L1c2a1a_MF381388
	L1c2a1a_MF381390
	L1c2a1a_MF381510
	L1c2a1a_NA19323
	L1c2a1b_0011MBK
	L1c2a1b_038KKT
	L1c2a1b_085IDF
	L1c2a1b_IKO051
	L1c2a1b_IKO077
	L1c2a1b_KJ185512
	L1c2a1b_NIO034
	L1c2a2_054KKT
	L1c2a2_EU092864
	L1c2a2_EU273501
	L1c2a2_HG03313
	L1c2a2_HG03499
	L1c2a2_KJ185765
	L1c2a2_Mbo071
	L1c2a3_044KKT
	L1c2a3_104IDF
	L1c2a3_BWA040
	L1c2a3_EU092848
	L1c2a3_EU092850
	L1c2a3_KC622155
	L1c2a3_KC622191
	L1c2a3_KC622194
	L1c2a3_KJ185764
	L1c2a3_KJ185819
	L1c2a3_LOM127
	L1c2a3a_078KKT
	L1c2a3a_170MNG
	L1c2a3a_211MNG
	L1c2a3a_JX303782
	L1c2a_KJ185466
	'L1c2b1a''b_HG03300'
	'L1c2b1a''b_KJ185662'
	'L1c2b1a''b_KJ185814'
	'L1c2b1a''b_MF381353'
	'L1c2b1a''b_MF381355'
	'L1c2b1a*_110IDF'
	'L1c2b1a*_HM771222'
	'L1c2b1a*_KJ185816'
	'L1c2b1a*_KJ185817'
	'L1c2b1a*_NA19378'
	'L1c2b1b*1_133IDF'
	'L1c2b1b*1_EU092849'
	'L1c2b1b*1_KC622271'
	'L1c2b1b*1_KJ185419'
	'L1c2b1b*1_KJ185467'
	'L1c2b1b*1_KJ185484'
	'L1c2b1b*1_KJ185519'
	'L1c2b1b*1_KJ185524'
	'L1c2b1b*1_KJ185761'
	'L1c2b1b*1_KJ185922'
	L1c2b1b1_00171MKT
	L1c2b1b1_JX303773
	L1c2b1b1_JX303790
	L1c2b1b1_JX303794
	L1c2b1b1_JX303800
	L1c2b1b1_JX303811
	L1c2b1b1_JX303816
	L1c2b1b1_JX303820
	L1c2b1b1_JX303833
	L1c2b1b1_JX303851
	L1c2b1b1_JX303883
	L1c2b1b1_JX303900
	L1c2b1b1_JX303910
	L1c2b1b1_KC622060
	L1c2b1b1_KC622173
	L1c2b1b1_KC622231
	L1c2b1b1_KC622233
	L1c2b1b1_KJ185418
	L1c2b1b1_KJ185426
	L1c2b1b1_KJ185435
	L1c2b1b1_KJ185438
	L1c2b1b1_KJ185439
	L1c2b1b1_KJ185483
	L1c2b1b1_KJ185567
	L1c2b1b1_KJ185568
	L1c2b1b1_KJ185569
	L1c2b1b1_KJ185572
	L1c2b1b1_KJ185576
	L1c2b1b1_KJ185578
	L1c2b1b1_KJ185579
	L1c2b1b1_KJ185663
	L1c2b1b1_KJ185665
	L1c2b1b1_KJ185668
	L1c2b1b1_KJ185669
	L1c2b1b1_KJ185670
	L1c2b1b1_KJ185671
	L1c2b1b1_KJ185673
	L1c2b1b1_KJ185676
	L1c2b1b1_KJ185763
	L1c2b1b1_KJ185859
	L1c2b1b1_KJ185888
	L1c2b1b1_KJ185889
	L1c2b1b1_KJ185891
	L1c2b1b1_KJ185892
	L1c2b1b1_KJ185916
	L1c2b1b1_KJ185917
	L1c2b1b1_KJ185920
	L1c2b1b1_KJ185927
	L1c2b1b1_KJ185928
	L1c2b1b1_KJ185929
	L1c2b1b1_KJ185930
	L1c2b1b1_KJ185948
	L1c2b1b1_KJ185963
	L1c2b1b1_KJ185980
	L1c2b1b_00423KITA
	L1c2b1b_BAK012
	L1c2b1b_HG03271
	L1c2b1b_HG03363
	L1c2b1b_IKO089
	L1c2b1b_Mbo044
	L1c2b1b_Mbo053
	L1c2b1b_Mbo079
	L1c2b1b_NIO005
	L1c2b1b_NIO041
	L1c2b1b_SK101
	L1c2b1c_HG03133
	'L1c2b2*1_022KKT'
	'L1c2b2*1_041KKT'
	'L1c2b2*1_HM771221'
	'L1c2b2*1_HM771223'
	'L1c2b2*1_HSQ205'
	'L1c2b2*1_KJ185482'
	'L1c2b2*1_KJ185677'
	'L1c2b2*1_KJ185818'
	'L1c2b2*2_JX303845'
	'L1c2b2*2_KJ185436'
	'L1c2b2*2_KJ185464'
	'L1c2b2*2_KJ185580'
	'L1c2b2*2_KJ185667'
	'L1c2b2*2_KJ185723'
	'L1c2b2*2_KJ185725'
	'L1c2b2*2_KJ185874'
	'L1c2b2*2_KJ185919'
	L1c2b2_107IDF
	L1c2b_KJ185949
	'L1c3a*1_129IDF'
	'L1c3a*1_242IDF'
	'L1c3a*1_EU092866'
	'L1c3a*1_JX303824'
	'L1c3a*1_KJ185575'
	'L1c3a*1_KJ185868'
	'L1c3a*1_KJ185873'
	L1c3a1_00554NGA
	L1c3a1_KJ185727
	L1c3a1a_EU092718
	L1c3a1a_EU935458
	L1c3a1a_EU935462
	L1c3a1a_HG02983
	L1c3a1a_JQ045073
	L1c3a1a_KC622133
	L1c3a1a_KC622180
	L1c3a1a_KJ185485
	L1c3a1a_KJ185815
	'L1c3a1b*1_173MNG'
	'L1c3a1b*1_176MNG'
	'L1c3a1b*1_JX303871'
	'L1c3a1b*1_KJ185453'
	'L1c3a1b*1_KJ185666'
	'L1c3a1b*1_KJ185875'
	'L1c3a1b*1_KJ185951'
	'L1c3a1b*2_HGDP00940'
	'L1c3a1b*2_JQ045099'
	'L1c3a1b*2_MF381347'
	L1c3a1b_BAK028
	L1c3a1b_HM771219
	L1c3a1b_INO027
	L1c3a1b_JQ044855
	L1c3a1b_LOM134
	L1c3a1b_WAD046
	L1c3a_00124MBK
	L1c3a_011KKT
	L1c3a_061KKT
	L1c3a_EU092703
	L1c3a_HG03343
	L1c3a_HSQ175
	L1c3a_JQ044806
	L1c3a_JQ044907
	L1c3a_KAB142
	L1c3a_KJ185451
	L1c3a_KJ185563
	L1c3a_KJ185724
	L1c3a_KJ185950
	L1c3a_KJ185964
	L1c3b1a_00131MBK
	L1c3b1a_00159MBK
	L1c3b1a_00365KIN
	L1c3b1a_00389KIN
	L1c3b1a_00409KITA
	L1c3b1a_00470MAT
	L1c3b1a_0079MBK
	L1c3b1a_027KKT
	L1c3b1a_055KKT
	L1c3b1a_172MNG
	L1c3b1a_BAK003
	L1c3b1a_EF184612
	L1c3b1a_EU092811
	L1c3b1a_EU273488
	L1c3b1a_HM771167
	L1c3b1a_JX303785
	L1c3b1a_KJ185402
	L1c3b1a_KJ185521
	L1c3b1a_KJ185522
	L1c3b1a_KJ185523
	L1c3b1a_KJ185577
	L1c3b1a_KJ185650
	L1c3b1a_KJ185766
	L1c3b1a_KJ185820
	L1c3b1a_KJ185876
	L1c3b1a_KJ185887
	L1c3b1a_KJ185918
	L1c3b1a_KJ185941
	L1c3b1a_KJ185981
	L1c3b1a_MF381526
	L1c3b1a_NA19390
	L1c3b1b_EU092689
	L1c3b1b_JQ044967
	L1c3b1b_NA18915
	L1c3b1b_WAD030
	'L1c3b2*_JQ044795'
	L1c3b2_JQ044886
	L1c3b2_NA19256
	L1c3c_112IDF
	L1c3c_245IDF
	L1c3c_EU273493
	L1c3c_KJ185821
	'L1c4a*_EU273502'
	'L1c4a*_HM771126'
	L1c4a_HM771117
	'L1c4b*1_HM771116'
	'L1c4b*1_HM771118'
	'L1c4b*1_HM771119'
	'L1c4b*1_HM771120'
	'L1c4b*2_HGDP00461'
	'L1c4b*2_HGDP00470'
	'L1c4b*2_HGDP00472'
	'L1c4b*2_HGDP00475'
	'L1c4b*2_HGDP00981'
	'L1c4b*2_HGDP00986'
	'L1c4b*2_HGDP01094'
	'L1c4b*2_HM771121'
	'L1c4b*2_HM771157'
	'L1c4b*2_HM771158'
	'L1c4b*2_HM771159'
	L1c4b_KJ185813
	L1c5_JX303797
	L1c6_EU273489
	L1c6_JQ044836
;
end;
begin trees;
	tree TREE1 = [&R] ((((((('L1c2''4_00560NGA'[&CAheight_95%_HPD={2.08092387765646E-9,4.6013155952095985E-8},CAheight_mean=1.830426523409236E-8,CAheight_median=1.3387762010097504E-8,CAheight_range={0.0,6.999471224844456E-8},height=1.830426523409236E-8,height_95%_HPD={2.08092387765646E-9,4.6013155952095985E-8},height_median=1.3387762010097504E-8,height_range={0.0,6.999471224844456E-8},length=61369.25…
end;
begin figtree;
	set appearance.backgroundColorAttribute="Default";
	set appearance.backgroundColour=#ffffff;
	set appearance.branchColorAttribute="User selection";
	set appearance.branchColorGradient=false;
	set appearance.branchLineWidth=1.0;
	set appearance.branchMinLineWidth=0.0;
	set appearance.branchWidthAttribute="Fixed";
	set appearance.foregroundColour=#000000;
	set appearance.hilightingGradient=false;
	set appearance.selectionColour=#2d3680;
	set branchLabels.colorAttribute="User selection";
	set branchLabels.displayAttribute="Branch times";
	set branchLabels.fontName="sansserif";
	set branchLabels.fontSize=8;
	set branchLabels.fontStyle=0;
	set branchLabels.isShown=false;
	set branchLabels.significantDigits=4;
	set layout.expansion=0;
	set layout.layoutType="RECTILINEAR";
	set layout.zoom=0;
	set legend.attribute="CAheight_mean";
	set legend.fontSize=10.0;
	set legend.isShown=false;
	set legend.significantDigits=4;
	set nodeBars.barWidth=4.0;
	set nodeBars.displayAttribute="CAheight_95%_HPD";
	set nodeBars.isShown=false;
	set nodeLabels.colorAttribute="User selection";
	set nodeLabels.displayAttribute="posterior";
	set nodeLabels.fontName="sansserif";
	set nodeLabels.fontSize=10;
	set nodeLabels.fontStyle=0;
	set nodeLabels.isShown=true;
	set nodeLabels.significantDigits=4;
	set nodeShapeExternal.colourAttribute="User selection";
	set nodeShapeExternal.isShown=false;
	set nodeShapeExternal.minSize=10.0;
	set nodeShapeExternal.scaleType=Width;
	set nodeShapeExternal.shapeType=Circle;
	set nodeShapeExternal.size=4.0;
	set nodeShapeExternal.sizeAttribute="Fixed";
	set nodeShapeInternal.colourAttribute="User selection";
	set nodeShapeInternal.isShown=false;
	set nodeShapeInternal.minSize=10.0;
	set nodeShapeInternal.scaleType=Width;
	set nodeShapeInternal.shapeType=Circle;
	set nodeShapeInternal.size=4.0;
	set nodeShapeInternal.sizeAttribute="Fixed";
	set polarLayout.alignTipLabels=false;
	set polarLayout.angularRange=0;
	set polarLayout.rootAngle=0;
	set polarLayout.rootLength=100;
	set polarLayout.showRoot=true;
	set radialLayout.spread=0.0;
	set rectilinearLayout.alignTipLabels=false;
	set rectilinearLayout.curvature=0;
	set rectilinearLayout.rootLength=100;
	set scale.offsetAge=0.0;
	set scale.rootAge=1.0;
	set scale.scaleFactor=1.0;
	set scale.scaleRoot=false;
	set scaleAxis.automaticScale=false;
	set scaleAxis.fontSize=8.0;
	set scaleAxis.isShown=true;
	set scaleAxis.lineWidth=1.0;
	set scaleAxis.majorTicks=25000.0;
	set scaleAxis.minorTicks=5000.0;
	set scaleAxis.origin=0.0;
	set scaleAxis.reverseAxis=true;
	set scaleAxis.showGrid=false;
	set scaleBar.automaticScale=true;
	set scaleBar.fontSize=10.0;
	set scaleBar.isShown=false;
	set scaleBar.lineWidth=1.0;
	set scaleBar.scaleRange=20000.0;
	set tipLabels.colorAttribute="User selection";
	set tipLabels.displayAttribute="Names";
	set tipLabels.fontName="sansserif";
	set tipLabels.fontSize=8;
	set tipLabels.fontStyle=0;
	set tipLabels.isShown=true;
	set tipLabels.significantDigits=4;
	set trees.order=false;
	set trees.orderType="increasing";
	set trees.rooting=false;
	set trees.rootingType="User Selection";
	set trees.transform=false;
	set trees.transformType="cladogram";
end;
