# Supplementary material for: Revisiting the African mtDNA landscape through complete mitochondrial genomes
Source: Commun Biol. 2026 Jun 3;9:754. doi: 10.1038/s42003-026-10330-9 (PMC13234189; doi:10.1038/s42003-026-10330-9)
Supplement: Supplementary file 11 — Supplementary Data 9 [file 42003_2026_10330_MOESM11_ESM.txt]

#NEXUS
begin taxa;
	dimensions ntax=669;
	taxlabels
	L0d1b2a1_BOT001
	L2a1234_LOM120
	L2a1_143_00123MBK
	'L2a1_143_16189_(16192)_1_KT819238'
	'L2a1_143_16189_(16192)_FJ460527'
	'L2a1_143_16189_(16192)_HG03121'
	'L2a1_143_16189_(16192)_HG03342'
	'L2a1_143_16189_(16192)_KT819247'
	'L2a1_143_16189_(16192)_KT819253'
	'L2a1_143_16189_(16192)_KT819254'
	'L2a1_143_16189_(16192)_NA19225'
	'L2a1_143_16189_(16192)_NA19394'
	'L2a1_143_16189_(16192)__16309_2_NA19313'
	'L2a1_143_16189_(16192)__16309_2_NA19403'
	'L2a1_143_16189_(16192)__16309_BAK045'
	L2a1_143_EF184618
	L2a1_143_EF184619
	L2a1_143_EF184620
	L2a1_143_EU092946
	L2a1_143_HGDP01261
	L2a1_143_JL_01
	L2a1_143_JL_05
	L2a1_143_MAB105
	L2a1_143_NA18519
	L2a1_143_NAO_10
	L2a1_143_NYN_17
	L2a1_143_NYN_21
	L2a1_143_NYN_26
	L2a1_143_NYN_27
	L2a1_143_WO_08
	L2a1_143_ZA_12
	L2a1_143__16309_FJ460520
	L2a1_143__16309_HG03485
	L2a1_143__16309_JQ044839
	L2a1_143__16309_NAO_23
	L2a1_143__16309_WO_01
	'L2a1_16189_(16192)_EU092806'
	L2a1_CH_11
	L2a1_HG03028
	L2a1_JQ045062
	L2a1a1_020KKT
	L2a1a1_262KIN
	L2a1a1_HG02922
	L2a1a1_HG03410
	L2a1a1_HG03460
	L2a1a1_HG03548
	L2a1a1_HG03578
	L2a1a1_JQ044888
	L2a1a1_JQ044977
	L2a1a1_JQ045001
	L2a1a1_JQ045020
	L2a1a1_JQ045066
	L2a1a1_JQ045074
	L2a1a1_KJ185589
	L2a1a1_KJ185827
	L2a1a1_KJ185982
	L2a1a1_NA18874
	L2a1a1_NA19102
	L2a1a2_00566NGA
	L2a1a2_007MBK
	L2a1a2_229MNG
	L2a1a2_297KIN
	L2a1a2_AF346977
	L2a1a2_CL057
	L2a1a2_EU092691
	L2a1a2_HG03123
	L2a1a2_HS102BKS
	L2a1a2_HSQ086
	L2a1a2_HSQ120
	L2a1a2_HSQ121
	L2a1a2_JQ044809
	L2a1a2_JQ044812
	L2a1a2_JQ044879
	L2a1a2_JQ044884
	L2a1a2_JQ044945
	L2a1a2_JQ044951
	L2a1a2_JQ044952
	L2a1a2_JQ044987
	L2a1a2_JQ044997
	L2a1a2_JQ045027
	L2a1a2_JQ045048
	L2a1a2_JQ045076
	L2a1a2_JX303760
	L2a1a2_KC622069
	L2a1a2_KC622070
	L2a1a2_KC622072
	L2a1a2_KJ185440
	L2a1a2_KJ185769
	L2a1a2_KJ185829
	L2a1a2_KJ185896
	L2a1a2_KJ185934
	L2a1a2_KR135876
	L2a1a2_KR135878
	L2a1a2_KR135879
	L2a1a2_KZU105
	L2a1a2_Mbo052
	L2a1a2_NA19095
	L2a1a2_NA19351
	L2a1a2_NA19452
	L2a1a2a1_JQ044968
	L2a1a2a1a_00157MBK
	L2a1a2a1a_0027MBK
	L2a1a2a1a_0062MBK
	L2a1a2a1a_116IDF
	L2a1a2a1a_BAK036
	L2a1a2a1a_BAK059
	L2a1a2a1a_EU092778
	L2a1a2a1a_EU092829
	L2a1a2a1a_EU092872
	L2a1a2a1a_HG02941
	L2a1a2a1a_JQ045017
	L2a1a2a1a_KJ185455
	L2a1a2a1a_KJ185679
	L2a1a2a1a_KJ185732
	L2a1a2a1a_KJ185733
	L2a1a2a1a_KJ185824
	L2a1a2a1a_KJ185826
	L2a1a2a1a_KJ185973
	L2a1a2a1a_KJ185997
	L2a1a2a1a_KR135881
	L2a1a2a1a_Mbo038
	L2a1a2a1a_Mbo073
	L2a1a2a1a_Mbo075
	L2a1a2a1a_NA19117
	L2a1a2b_HGDP00929
	L2a1a2b_HGDP00936
	L2a1a2b_JQ045088
	L2a1a2b_JQ045095
	L2a1a2c_HG03114
	L2a1a3_HG02676
	L2a1a3_HG02870
	L2a1a3_HG03539
	L2a1a3_JQ044892
	L2a1a3_JQ045015
	L2a1a3_NAN016
	L2a1a3a_EU092890
	L2a1a3a_EU092905
	L2a1a3a_JQ044813
	L2a1a3b_JQ044819
	L2a1a3b_JQ044918
	L2a1a3c_0014MBK
	L2a1a3c_013KKT
	L2a1a3c_093IDF
	L2a1a3c_BAK016
	L2a1a3c_HG02977
	L2a1a3c_HG03169
	L2a1a3c_HGDP00942
	L2a1a3c_HM771168
	L2a1a3c_JQ045101
	L2a1a3c_KC622184
	L2a1a3c_KJ185770
	L2a1a3c_KJ185771
	L2a1a3c_KR135866
	L2a1a3c_Mbo066
	L2a1a_00405KITA
	L2a1a_252KIN
	L2a1a_HG02588
	L2a1a_HG02852
	L2a1a_HG02860
	L2a1a_HG03563
	L2a1a_JQ044818
	L2a1a_JQ044845
	L2a1a_JQ044877
	L2a1a_JQ044885
	L2a1a_JQ044911
	L2a1a_JQ044922
	L2a1a_JQ044927
	L2a1a_JQ044930
	L2a1a_JQ044940
	L2a1a_JQ044942
	L2a1a_JQ044961
	L2a1a_JQ044983
	L2a1a_JQ044992
	L2a1a_JQ045005
	L2a1a_JQ045021
	L2a1a_JQ045060
	L2a1a_KC622238
	L2a1a_KC622244
	L2a1a_KJ185688
	L2a1a_KJ185692
	L2a1a_KJ185768
	L2a1a_KR135871
	L2a1a_KR135883
	L2a1a_LOM133
	L2a1a_LOM140
	L2a1a_NA18489
	L2a1b1_HG03132
	L2a1b1_HG03202
	L2a1b1_NA19129
	L2a1b1a_BD005
	L2a1b1a_BD104
	L2a1b1a_BOT027
	L2a1b1a_BOT386
	L2a1b1a_CL030
	L2a1b1a_EU092690
	L2a1b1a_EU092705
	L2a1b1a_HGDP00993
	L2a1b1a_HSQ148
	L2a1b1a_HSQ169
	L2a1b1a_HSQ176
	L2a1b1a_HSQ241
	L2a1b1a_JX303754
	L2a1b1a_JX303761
	L2a1b1a_JX303858
	L2a1b1a_JX303874
	L2a1b1a_JX303880
	L2a1b1a_KC622057
	L2a1b1a_KC622062
	L2a1b1a_KC622066
	L2a1b1a_KC622071
	L2a1b1a_KC622245
	L2a1b1a_KJ185442
	L2a1b1a_KJ185452
	L2a1b1a_KJ185587
	L2a1b1a_KJ185588
	L2a1b1a_KJ185735
	L2a1b1a_KJ185825
	L2a1b1a_KJ185923
	L2a1b1a_KJ185931
	L2a1b1a_KR135873
	L2a1b1a_KR135874
	L2a1b1a_KR135875
	L2a1b1a_KR135877
	L2a1b1a_KR135882
	L2a1b1a_KZU087
	L2a1b1a_KZU109
	L2a1b1a_Nde006
	L2a1b1a_Vinet26
	L2a1b2_JQ044841
	L2a1b2_JQ044975
	L2a1b2_NA19152
	L2a1b3_JQ044837
	L2a1b3_NA18856
	L2a1b_EU092761
	L2a1b_KJ185828
	L2a1c1_FJ460560
	L2a1c1_HGDP00917
	L2a1c1_JQ044860
	L2a1c1_JQ044909
	L2a1c1_JQ044974
	L2a1c1_JQ045064
	L2a1c1_JQ045124
	L2a1c1_JX303852
	L2a1c1_KJ185595
	L2a1c1_KJ185731
	L2a1c1_MF381408
	L2a1c1a1_JQ044799
	L2a1c1a1_JQ705046
	L2a1c1a1_NA18868
	L2a1c1a2_273KIN
	L2a1c1a2_BWA014
	L2a1c1a2_HG03117
	L2a1c1a2_Mbo042
	L2a1c1a2__EU092954
	L2a1c2_HG02819
	L2a1c2_HGDP01283
	L2a1c2_JQ044802
	L2a1c2_JQ044844
	L2a1c2_JQ044935
	L2a1c2_JQ044962
	L2a1c2_JQ044998
	L2a1c2_JQ045024
	L2a1c2_JQ045108
	L2a1c2a_099IDF
	L2a1c2a_HG03449
	L2a1c2a_HM771169
	L2a1c2a_JQ044828
	L2a1c2a_JQ044872
	L2a1c2a_JQ044924
	L2a1c2a_JQ044969
	L2a1c2a_JQ045025
	L2a1c2a_MF621120
	L2a1c2a_NA18910
	L2a1c3a1__HG02861
	L2a1c3a1__HG02895
	L2a1c3a_HG03557
	L2a1c3a_HG03571
	L2a1c3b1_EU092720
	L2a1c3b1_HG03088
	L2a1c3b1__HGDP00908
	L2a1c3b1__HGDP00914
	L2a1c3b1__HGDP01285
	L2a1c3b1__JQ045110
	L2a1c3b1__JQ045116
	L2a1c3b1__JQ045122
	L2a1c3b2_JQ045063
	L2a1c3b2_NA19096
	L2a1c3b2_NA19130
	L2a1c3b_HG02851
	L2a1c3b_JQ044996
	L2a1c4a1_294KIN
	L2a1c4a1_JQ044937
	L2a1c4a1_KJ185487
	L2a1c4a1_KJ185488
	L2a1c4a1_NA18912
	L2a1c4a_FJ460549
	L2a1c4a_JQ044833
	L2a1c4a_JQ044957
	L2a1c4a_JQ045014
	L2a1c4a_JQ045035
	L2a1c4a_JQ045045
	L2a1c4a_JQ045067
	L2a1c4a_WAD039
	L2a1c5_00540NGA
	L2a1c5_293KIN
	L2a1c5_EF184617
	L2a1c5_EU935443
	L2a1c5_HGDP00920
	L2a1c5_HGDP00939
	L2a1c5_HM771225
	L2a1c5_JQ045082
	L2a1c5_JQ045098
	L2a1c5_JX303749
	L2a1c5_KJ185468
	L2a1c5_KJ185584
	L2a1c5_KJ185585
	L2a1c5_NA18908
	L2a1c5_NA19093
	L2a1c5_NA19149
	L2a1c_16086_046KKT
	L2a1c_16086_JQ044973
	L2a1c_16129_CH_12
	L2a1c_16129_NIO013
	L2a1c_16129__KJ185486
	L2a1c_DNG119
	L2a1c_EU092733
	L2a1c_EU092901
	L2a1c_EU092937
	L2a1c_HG02679
	L2a1c_HG02808
	L2a1c_HG03078
	L2a1c_HM771224
	L2a1c_JQ045019
	L2a1c_KC622236
	L2a1c_KC622265
	L2a1c_KJ185999
	L2a1c_KT819248
	L2a1d1_AR_03
	L2a1d1_EU092765
	L2a1d1_EU092939
	L2a1d1_GA_29
	L2a1d1_JM_6
	L2a1d1_KA_12
	L2a1d1_ZA_10
	L2a1d2_JN858956
	L2a1d2_NIO023
	L2a1d2_Vinet8
	L2a1d2__JX303795
	L2a1d2__JX303806
	L2a1d2__JX303825
	L2a1d2__JX303838
	L2a1d2__JX303862
	L2a1d2__JX303873
	L2a1d2__KC622074
	L2a1d2__KC622110
	L2a1d2__KC622243
	L2a1d2__KC622246
	L2a1d2__KC622248
	L2a1d2__KC622254
	L2a1d2__KC622270
	L2a1d2__KJ185403
	L2a1d2__KJ185428
	L2a1d2__KJ185459
	L2a1d2__KJ185586
	L2a1d2__KJ185590
	L2a1d2__KJ185591
	L2a1d2__KJ185686
	L2a1d2__KJ185689
	L2a1d2__KJ185691
	L2a1d2__KJ185898
	L2a1d2__KJ185901
	L2a1d2__KJ185939
	L2a1d2__KJ185955
	L2a1d2__KJ185998
	L2a1d2__KR135884
	L2a1e1_JQ044821
	L2a1e1_JQ044970
	L2a1e1_NA19116
	L2a1f1_HG03135
	L2a1f1_HG03163
	L2a1f1_HG03297
	L2a1f1_HG03575
	L2a1f1_JX303780
	L2a1f1_KJ185685
	L2a1f1_KJ185933
	L2a1f1_KJ185987
	L2a1f1_KJ186002
	L2a1f2_HGDP00938
	L2a1f2_JQ045039
	L2a1f2_JQ045097
	L2a1f2_NA18505
	L2a1f3_00378KIN
	L2a1f3_00443MAT
	L2a1f3_114IDF
	L2a1f3_HGDP01408
	L2a1f3_JQ044861
	L2a1f3_JQ045046
	L2a1f3_JX303805
	L2a1f3_KAB160
	L2a1f3_KC622118
	L2a1f3_KJ185582
	L2a1f3_KJ185583
	L2a1f3_KJ185596
	L2a1f3_KJ185895
	L2a1f3_LOM114
	L2a1f_00384KIN
	L2a1f_00441MAT
	L2a1f_021KKT
	L2a1f_037KKT
	L2a1f_064KKT
	L2a1f_068KKT
	L2a1f_150MNG
	L2a1f_152MNG
	L2a1f_163MNG
	L2a1f_165MNG
	L2a1f_268KIN
	L2a1f_2_HGDP00928
	L2a1f_2_JQ045087
	L2a1f_BAK060
	L2a1f_BOT110
	L2a1f_BOT444
	L2a1f_BOT445
	L2a1f_HG02885
	L2a1f_HG02979
	L2a1f_HG03159
	L2a1f_HG03199
	L2a1f_HG03452
	L2a1f_HG03514
	L2a1f_HGDP00931
	L2a1f_HS018BKS
	L2a1f_INO032
	L2a1f_JQ044859
	L2a1f_JQ044883
	L2a1f_JQ044912
	L2a1f_JQ045006
	L2a1f_JQ045054
	L2a1f_JQ045056
	L2a1f_JQ045061
	L2a1f_JQ045090
	L2a1f_JX303832
	L2a1f_KC622076
	L2a1f_KC622105
	L2a1f_KC622220
	L2a1f_KJ185429
	L2a1f_KJ185678
	L2a1f_KJ185680
	L2a1f_KJ185681
	L2a1f_KJ185683
	L2a1f_KJ185728
	L2a1f_KJ185893
	L2a1f_KJ185897
	L2a1f_KJ185899
	L2a1f_KJ185985
	L2a1f_NA18511
	L2a1f_NA18523
	L2a1f_NA19023
	L2a1f_NA19189
	L2a1f_NA19395
	L2a1f_NAN007
	L2a1f_NIO051
	L2a1f_Vinet25
	L2a1f_Vinet46
	L2a1g_00403KITA
	L2a1g_031KKT
	L2a1g_JX303752
	L2a1g_JX303798
	L2a1g_JX303906
	L2a1g_KJ185693
	L2a1g_KJ185894
	L2a1g_ZX057
	L2a1h_0021MBK
	L2a1h_00315MBKA
	L2a1h_00332MBKA
	L2a1h_00358KN
	L2a1h_00435MAT
	L2a1h_BD004
	L2a1h_BD113
	L2a1h__149MNG
	L2a1h__KC622267
	L2a1h__KJ186003
	L2a1h__KR135880
	L2a1i1_101IDF
	L2a1i1_AF346976
	L2a1i1_HGDP00943
	L2a1i1_JQ044881
	L2a1i1_JQ045102
	L2a1i1_JX303853
	L2a1i1_JX303857
	L2a1i1_JX303909
	L2a1i1_KAB153
	L2a1i1_KC622169
	L2a1i1_KJ185597
	L2a1i1_KJ185598
	L2a1i1_KJ185690
	L2a1i1_KJ185900
	L2a1i1_Mbo061
	L2a1i1_NA18878
	L2a1i_EU092719
	L2a1i_HG03064
	L2a1i_HG03432
	L2a1i_HG03461
	L2a1i_JQ044905
	L2a1i_JQ044958
	L2a1i_JQ045077
	L2a1i_JQ045080
	L2a1j_EU092816
	L2a1l1_JQ044919
	L2a1l1_JQ044956
	L2a1l1a1_EU092812
	L2a1l1a1_JQ044817
	L2a1l1a1_KAB161
	L2a1l1a2_JQ044897
	L2a1l1a_EU092807
	L2a1l1a_JQ044932
	L2a1l1a_JQ044966
	L2a1l1b_HG03382
	L2a1l1b_HG03428
	L2a1l1b_HG03457
	L2a1l1b_JQ044955
	L2a1l2_EU092721
	L2a1l2_HG02620
	L2a1l2_HG02629
	L2a1l2_HG02716
	L2a1l2_JQ044994
	L2a1l3_JQ045047
	L2a1l3_WAD050
	L2a1l_HG02568
	L2a1l_HG03085
	L2a1l_HG03097
	L2a1l_HG03401
	L2a1l_HG03547
	L2a1m1a_JQ044908
	L2a1m_JQ044804
	L2a1m_JQ044916
	L2a1m_JQ045040
	L2a1m_NA19099
	L2a1n_JQ044944
	L2a1n_JQ044981
	L2a1o_JQ045000
	L2a1p_JQ044822
	L2a1p_NA19239
	L2a1q_JX303870
	L2a1q_KC622159
	L2a234_00117MBK
	L2a234_0015MBK
	L2a234_0022MBK
	L2a234_00420KITA
	L2a234_009MBK
	L2a234_174MNG
	L2a234_DAJ31
	L2a2a1_BAK042
	L2a2a1_DNK05
	L2a2a1_EU092882
	L2a2a1_EU092902
	L2a2a1_HGDP00474
	L2a2a1_HM771205
	L2a2a1_LOM121
	L2a2a1_LOM128
	L2a2a_00286MBK
	L2a2a_00318MBKA
	L2a2a_EU092896
	L2a2b1_0064MBK
	L2a2b1_HAK_03
	L2a2b1_NYN_06
	L2a2b1_NYN_12
	L2a2b1_QUI027
	L2a2b1__NA19443
	L2a2b1a_HGDP00450
	L2a2b1a_HGDP00463
	L2a2b1a_HGDP00468
	L2a2b1a_HGDP01081
	L2a2b1a_HM771192
	L2a2b1a_HM771193
	L2a2b1a_HM771194
	L2a2b1a_HM771195
	L2a2b1a_HM771208
	L2a2b2_HGDP00983
	L2a2b2_HM771191
	L2a2b2_HM771207
	L2a2b_KJ185986
	L2a3_HM771206
	L2a3_IKO111
	L2a4_00297MBK
	L2a4_259KIN
	L2a4_IKO076
	L2a4a_HGDP00471
	L2a4a_HGDP00478
	L2a4a_HM771196
	L2a4a_HM771197
	L2a4a_HM771209
	L2a4a_HM771210
	L2a4a_HM771211
	L2a4a_HM771212
	L2a4a_HM771213
	L2a4a_HM771214
	L2a4a_HM771215
	L2a4b_NA19376
	L2a4b_NA19393
	L2a5_00206MKT
	L2a5_0029MBK
	L2a5_00317MBKA
	L2a5_00426MAT
	L2a5_0076MBK
	L2a5_1_015KKT
	L2a5_1_028KKT
	L2a5_1_089IDF
	L2a5_1_189MNG
	L2a5_1_264KIN
	L2a5_1_265KIN
	L2a5_1_KJ185427
	L2a5_1_KJ185441
	L2a5_1_KJ185592
	L2a5_1_KJ185593
	L2a5_1_KJ185594
	L2a5_1_KJ185729
	L2a5_1_KJ185730
	L2a5_1_KJ185734
	L2a5_1_KJ185823
	L2a5_1_KJ185830
	L2a5_1_KJ185932
	L2a5_1_KJ185942
	L2a5_1_KJ185953
	L2a5_1_KJ185954
	L2a5_1_NA19028
	L2a5_1a_167MNG
	L2a5_1a_JX303829
	L2a5_1a_KJ185682
	L2a5_1a_KJ185684
	L2a5_1a_KJ185687
	L2a5_1a_KJ185952
	L2a5_BOL001
	L2a5_BOL002
	L2a5_BOL005
	L2a5_BOL006
	L2a5_BOL007
	L2a5_BOL012
	L2a5_BOL013
	L2a5_BOL014
	L2a5_BOL017
	L2a5_BOL018
	L2a5_DOU006
	L2a5_DOU008
	L2a5_DOU010
	L2a5_DOU012
	L2a5_IKO103
	L2a5_INO001
	L2a5_INO043
	L2a5_INO045
	L2a5_KJ185525
	L2a5_LOM113
	L2a5_LOM117
	L2a5_LOM129
	L2a5_LOM135
	L2a5_PEL013
	L2a5_PEL017
	L2a5_PEL020
	L2a5_PEL021
	L2a5_PEL023
	L2a5_PEL024
	L2a5_PEL031
	L2a5_PEL040
	L2a5_QUI005
	L2a5_QUI009
	L2a5_QUI013
	L2a5_QUI015
	L2a5_QUI020
	L2a5_QUI024
	L2a5_SEP001
	L2a_QUI028
;
end;
begin trees;
	tree TREE1 = [&R] (((((L2a1234_LOM120[&CAheight_95%_HPD={0.0,4.368484951555729E-8},CAheight_mean=1.4430346951238878E-8,CAheight_median=9.70612745732069E-9,CAheight_range={0.0,9.799259714782238E-8},height=1.4430346951238878E-8,height_95%_HPD={0.0,4.368484951555729E-8},height_median=9.70612745732069E-9,height_range={0.0,9.799259714782238E-8},length=34434.5038308518,length_95%_HPD={28401.10661073,40…
end;
begin figtree;
	set appearance.backgroundColorAttribute="Default";
	set appearance.backgroundColour=#ffffff;
	set appearance.branchColorAttribute="User selection";
	set appearance.branchColorGradient=false;
	set appearance.branchLineWidth=1.0;
	set appearance.branchMinLineWidth=0.0;
	set appearance.branchWidthAttribute="Fixed";
	set appearance.foregroundColour=#000000;
	set appearance.hilightingGradient=false;
	set appearance.selectionColour=#2d3680;
	set branchLabels.colorAttribute="User selection";
	set branchLabels.displayAttribute="Branch times";
	set branchLabels.fontName="sansserif";
	set branchLabels.fontSize=8;
	set branchLabels.fontStyle=0;
	set branchLabels.isShown=false;
	set branchLabels.significantDigits=4;
	set layout.expansion=0;
	set layout.layoutType="RECTILINEAR";
	set layout.zoom=0;
	set legend.attribute="CAheight_mean";
	set legend.fontSize=10.0;
	set legend.isShown=false;
	set legend.significantDigits=4;
	set nodeBars.barWidth=4.0;
	set nodeBars.displayAttribute="CAheight_95%_HPD";
	set nodeBars.isShown=false;
	set nodeLabels.colorAttribute="User selection";
	set nodeLabels.displayAttribute="posterior";
	set nodeLabels.fontName="sansserif";
	set nodeLabels.fontSize=10;
	set nodeLabels.fontStyle=0;
	set nodeLabels.isShown=true;
	set nodeLabels.significantDigits=4;
	set nodeShapeExternal.colourAttribute="User selection";
	set nodeShapeExternal.isShown=false;
	set nodeShapeExternal.minSize=10.0;
	set nodeShapeExternal.scaleType=Width;
	set nodeShapeExternal.shapeType=Circle;
	set nodeShapeExternal.size=4.0;
	set nodeShapeExternal.sizeAttribute="Fixed";
	set nodeShapeInternal.colourAttribute="User selection";
	set nodeShapeInternal.isShown=false;
	set nodeShapeInternal.minSize=10.0;
	set nodeShapeInternal.scaleType=Width;
	set nodeShapeInternal.shapeType=Circle;
	set nodeShapeInternal.size=4.0;
	set nodeShapeInternal.sizeAttribute="Fixed";
	set polarLayout.alignTipLabels=false;
	set polarLayout.angularRange=0;
	set polarLayout.rootAngle=0;
	set polarLayout.rootLength=100;
	set polarLayout.showRoot=true;
	set radialLayout.spread=0.0;
	set rectilinearLayout.alignTipLabels=false;
	set rectilinearLayout.curvature=0;
	set rectilinearLayout.rootLength=100;
	set scale.offsetAge=0.0;
	set scale.rootAge=1.0;
	set scale.scaleFactor=1.0;
	set scale.scaleRoot=false;
	set scaleAxis.automaticScale=false;
	set scaleAxis.fontSize=8.0;
	set scaleAxis.isShown=true;
	set scaleAxis.lineWidth=1.0;
	set scaleAxis.majorTicks=25000.0;
	set scaleAxis.minorTicks=5000.0;
	set scaleAxis.origin=0.0;
	set scaleAxis.reverseAxis=true;
	set scaleAxis.showGrid=false;
	set scaleBar.automaticScale=true;
	set scaleBar.fontSize=10.0;
	set scaleBar.isShown=false;
	set scaleBar.lineWidth=1.0;
	set scaleBar.scaleRange=20000.0;
	set tipLabels.colorAttribute="User selection";
	set tipLabels.displayAttribute="Names";
	set tipLabels.fontName="sansserif";
	set tipLabels.fontSize=8;
	set tipLabels.fontStyle=0;
	set tipLabels.isShown=true;
	set tipLabels.significantDigits=4;
	set trees.order=false;
	set trees.orderType="increasing";
	set trees.rooting=false;
	set trees.rootingType="User Selection";
	set trees.transform=false;
	set trees.transformType="cladogram";
end;
