# Supplementary material for: Revisiting the African mtDNA landscape through complete mitochondrial genomes
Source: Commun Biol. 2026 Jun 3;9:754. doi: 10.1038/s42003-026-10330-9 (PMC13234189; doi:10.1038/s42003-026-10330-9)
Supplement: Supplementary file 12 — Supplementary Data 10 [file 42003_2026_10330_MOESM12_ESM.txt]

#NEXUS
begin taxa;
	dimensions ntax=593;
	taxlabels
	L0d1b2a1_BOT001
	'L3e''i''k''x_Mbo039'
	'L3e''i''k''x_TS_13'
	L3e1_00214MKT
	L3e1_182MNG
	L3e1_188MNG
	L3e1_194MNG
	L3e1_216MNG
	L3e1_218MNG
	L3e1_228MNG
	L3e1_282KIN
	L3e1_BWA008
	L3e1_EU092827
	L3e1_EU092887
	L3e1_HG03196
	L3e1_HG03520
	L3e1_HGDP00930
	L3e1_JQ045031
	L3e1_JQ045089
	L3e1_JX303776
	L3e1_KC622061
	L3e1_KJ185446
	L3e1_KJ185473
	L3e1_KJ185704
	L3e1_KJ185782
	L3e1_KJ185839
	L3e1_KJ185842
	L3e1_KJ185850
	L3e1_NA19141
	'L3e1a*_HG03118'
	L3e1a1a_00285MKT
	L3e1a1a_00339MBK
	L3e1a1a_00366KIN
	L3e1a1a_029KKT
	L3e1a1a_109IDF
	L3e1a1a_111IDF
	L3e1a1a_115IDF
	L3e1a1a_123IDF
	L3e1a1a_BAK056
	L3e1a1a_HSQ096
	L3e1a1a_HSQ269
	L3e1a1a_IKO048
	L3e1a1a_KJ185405
	L3e1a1a_KJ185448
	L3e1a1a_KJ185702
	L3e1a1a_KJ185793
	L3e1a1a_KJ185853
	L3e1a1a_KJ185854
	L3e1a1a_MF381535
	L3e1a1a_NIO049
	L3e1a1a_Vinet23
	L3e1a2_DA058
	L3e1a2_EU092847
	L3e1a2_EU092867
	L3e1a2_EU092875
	L3e1a2_HS008BKS
	L3e1a2_HS009BKS
	L3e1a2_HS52BKS
	L3e1a2_JX303758
	L3e1a2_JX303878
	L3e1a2_KC622079
	L3e1a2_KC622128
	L3e1a2_KC622130
	L3e1a2_KC622135
	L3e1a2_KC622142
	L3e1a2_KC622143
	L3e1a2_KC622145
	L3e1a2_KC622156
	L3e1a2_KC622165
	L3e1a2_KC622166
	L3e1a2_KC622167
	L3e1a2_KC622168
	L3e1a2_KC622196
	L3e1a2_KC622197
	L3e1a2_KC622205
	L3e1a2_KC622224
	L3e1a2_KC622257
	L3e1a2_KJ185537
	L3e1a2_KJ185786
	L3e1a2_KJ185940
	L3e1a2_MF381289
	L3e1a2_MF381304
	L3e1a2_MF381311
	L3e1a2_MF381315
	L3e1a2_MF381321
	L3e1a2_MF381325
	L3e1a2_MF381328
	L3e1a2_MF381329
	L3e1a2_MF381332
	L3e1a2_MF381334
	L3e1a2_MF381339
	L3e1a2_MF381356
	L3e1a2_MF381359
	L3e1a2_MF381361
	L3e1a2_MF381415
	L3e1a2_MF381435
	L3e1a2_MF381436
	L3e1a2_MF381440
	L3e1a2_MF381443
	L3e1a2_MF381451
	L3e1a2_MF381452
	L3e1a2_MF381536
	L3e1a2_MF381579
	L3e1a2_PEL030
	L3e1a3_KJ185841
	L3e1a3a_00446MAT
	L3e1a3a_032KKT
	L3e1a3a_088IDF
	L3e1a3a_168MNG
	L3e1a3a_175MNG
	L3e1a3a_200MNG
	L3e1a3a_BOT382
	L3e1a3a_BWA006
	L3e1a3a_BWA009
	L3e1a3a_EU092709
	L3e1a3a_HM771173
	L3e1a3a_JX303827
	L3e1a3a_JX303837
	L3e1a3a_JX303854
	L3e1a3a_JX303872
	L3e1a3a_JX303881
	L3e1a3a_JX303887
	L3e1a3a_JX303893
	L3e1a3a_JX303908
	L3e1a3a_KC622116
	L3e1a3a_KJ185449
	L3e1a3a_KJ185472
	L3e1a3a_KJ185538
	L3e1a3a_KJ185620
	L3e1a3a_KJ185621
	L3e1a3a_KJ185626
	L3e1a3a_KJ185628
	L3e1a3a_KJ185629
	L3e1a3a_KJ185633
	L3e1a3a_KJ185639
	L3e1a3a_KJ185642
	L3e1a3a_KJ185643
	L3e1a3a_KJ185645
	L3e1a3a_KJ185698
	L3e1a3a_KJ185703
	L3e1a3a_KJ185705
	L3e1a3a_KJ185708
	L3e1a3a_KJ185711
	L3e1a3a_KJ185739
	L3e1a3a_KJ185742
	L3e1a3a_KJ185743
	L3e1a3a_KJ185879
	L3e1a3a_KJ185880
	L3e1a3a_KJ185904
	L3e1a3a_KJ185907
	L3e1a3a_KJ185908
	L3e1a3a_KJ185909
	L3e1a3a_KJ185912
	L3e1a3a_KJ185913
	L3e1a3a_KJ185914
	L3e1a3a_KJ185924
	L3e1a3a_KJ185957
	L3e1a3a_KJ185962
	L3e1a3a_KJ185984
	L3e1a3a_MF381348
	L3e1a3a_MF381354
	L3e1a3a_NA19035
	L3e1a3a_NIO035
	L3e1a3b_EU092960
	L3e1a3b_HG02947
	L3e1a3b_HG03126
	L3e1a3b_MF621082
	L3e1a3b_NA19114
	L3e1a_HG02976
	L3e1a_HG03190
	'L3e1b1*_NA19184'
	L3e1b2_00536NGA
	L3e1b2_00563NGA
	L3e1b2_074KKT
	L3e1b2_119IDF
	L3e1b2_213MNG
	L3e1b2_230MNG
	L3e1b2_Ayodo_502C
	L3e1b2_EU092698
	L3e1b2_JX303759
	L3e1b2_KC622059
	L3e1b2_KC622113
	L3e1b2_KC622119
	L3e1b2_KJ185707
	L3e1b2_KZU034
	L3e1b2_KZU039
	L3e1b2_Vinet42
	L3e1b2_Vinet6
	L3e1c_EU092879
	L3e1c_EU092880
	L3e1c_EU092885
	'L3e1d1*1_JX303850'
	'L3e1d1*1_JX303891'
	'L3e1d1*2_JX303875'
	'L3e1d1*_JX303767'
	'L3e1d1*_JX303808'
	'L3e1d1*_JX303847'
	'L3e1d1*_JX303902'
	L3e1d1_082KKT
	L3e1d1_EU092862
	L3e1d1_KJ185410
	L3e1d1_KJ185531
	L3e1d1_KJ185618
	L3e1d1_KJ185627
	L3e1d1_KJ185634
	L3e1d1_KJ185652
	L3e1d1_KJ185706
	L3e1d1_KJ185740
	L3e1d1_KJ185852
	L3e1d1_KJ185855
	L3e1d1_KJ185936
	L3e1d1a_EU092693
	L3e1d1a_JX303849
	L3e1d1a_JX303886
	L3e1d1a_JX303889
	L3e1d1a_KJ185617
	L3e1d1a_KJ185622
	L3e1d1a_KJ185625
	L3e1d1a_KJ185641
	L3e1d1a_KJ185644
	L3e1d1a_KJ185906
	L3e1d_HM771171
	'L3e1e*_NA19391'
	'L3e1e*_NA19399'
	L3e1e1_00326MBKA
	L3e1e1_00330MBKA
	L3e1e1_00416KITA
	L3e1e1_178MNG
	L3e1e1_AF346980
	L3e1e1_JX303781
	L3e1e1_JX303885
	L3e1e1_KC622171
	L3e1e1_KC622183
	L3e1e1_KC622227
	L3e1e1_KC622232
	L3e1e1_KC622234
	L3e1e1_KC622235
	L3e1e1_KC622237
	L3e1e1_KC622239
	L3e1e1_KC622240
	L3e1e1_KC622268
	L3e1e1_KJ185471
	L3e1e1_KJ185475
	L3e1e1_KJ185492
	L3e1e1_KJ185530
	L3e1e1_KJ185623
	L3e1e1_KJ185630
	L3e1e1_KJ185701
	L3e1e1_KJ185784
	L3e1e1_KJ185789
	L3e1e1_KJ185792
	L3e1e1_KJ185840
	L3e1e1_KJ185905
	L3e1e1_KJ185925
	L3e1e1_KJ185958
	L3e1e1_KJ185959
	L3e1e1_KJ185960
	L3e1e1_KJ185961
	L3e1e1_KJ185976
	L3e1e1_KJ186000
	L3e1e1_MF381357
	L3e1e_HGDP00937
	L3e1e_JQ045096
	L3e1e_Mbo040
	L3e1f1_005MBK
	L3e1f1_BOL016
	L3e1f1_HM771135
	L3e1f1_NIO026
	L3e1f1a_00182MKT
	L3e1f1a_00196MKT
	L3e1f1a_HM771172
	L3e1f1a_JX303884
	L3e1f1a_KJ185747
	L3e1f1a_KJ185971
	L3e1f1a_LOM124
	L3e1f1a_Mbo051
	L3e1f_KJ185848
	L3e1g_JQ044847
	L3e1g_JQ045070
	L3e2_JQ044938
	'L3e2a*_120IDF'
	'L3e2a*_162MNG'
	'L3e2a*_NA19204'
	L3e2a1a_00387KIN
	L3e2a1a_00427MAT
	L3e2a1a_KJ185845
	L3e2a1b1_00125MBK
	L3e2a1b1_00445MAT
	L3e2a1b1_00528NGA
	L3e2a1b1_00535NGA
	L3e2a1b1_00557NGA
	L3e2a1b1_081KKT
	L3e2a1b1_BAK020
	L3e2a1b1_BWA003
	L3e2a1b1_BWA015
	L3e2a1b1_BWA020
	L3e2a1b1_HG02944
	L3e2a1b1_HG03175
	L3e2a1b1_HG03301
	L3e2a1b1_HGDP01282
	L3e2a1b1_JQ044801
	L3e2a1b1_KJ185632
	L3e2a1b1_NA18499
	L3e2a1b1_NA18934
	L3e2a1b1_NA19214
	L3e2a1b2_00292MBK
	L3e2a1b2_255KIN
	L3e2a1b2_HM771174
	L3e2a1b2_HM771175
	L3e2a1b2_HM771176
	L3e2a1b2_IKO095
	L3e2a1b3_JQ045033
	L3e2a1b_NA19092
	L3e2a1b_NA19118
	L3e2a1b_NAN001
	L3e2a1b_NAN023
	L3e2a2_HGDP00933
	L3e2a2_JQ045092
	L3e2a3_EU092729
	L3e2a3_HG02573
	L3e2a3_HG02890
	L3e2a3_HG03027
	L3e2a_EU092769
	L3e2a_HG02839
	L3e2a_HG02938
	L3e2a_HG03478
	L3e2a_HG03577
	L3e2a_HGDP01270
	L3e2a_JQ044871
	L3e2a_JQ044991
	L3e2a_NA19020
	'L3e2b+152*_042KKT'
	'L3e2b+152*_KC622172'
	'L3e2b+152*_KJ185416'
	'L3e2b+152*_KJ185527'
	'L3e2b+152*_KJ185849'
	'L3e2b+152*_KJ185851'
	'L3e2b+152*_KJ185870'
	'L3e2b+152_045KKT'
	'L3e2b+152_277KIN'
	'L3e2b+152_HG02968'
	'L3e2b+152_HG03419'
	'L3e2b+152_HGDP01417'
	'L3e2b+152_HM771177'
	'L3e2b+152_JQ044840'
	'L3e2b+152_JQ044906'
	'L3e2b+152_KT819260'
	'L3e2b+152_NA19113'
	'L3e2b+152_NA19235'
	'L3e2b+152_NA19236'
	L3e2b1_HG03195
	L3e2b1_HGDP01259
	L3e2b1_HM771229
	L3e2b1_HM771230
	L3e2b1_JQ044931
	L3e2b1_KC622098
	L3e2b1_KJ186007
	L3e2b1_Mbo026
	L3e2b1_Mbo056
	L3e2b1_Mbo060
	L3e2b1a1_AF347015
	L3e2b1a1_HG03352
	L3e2b1a1_JQ044794
	L3e2b1a2_00150MBK
	L3e2b1a2_00430MAT
	L3e2b1a2_00539NGA
	L3e2b1a2_040KKT
	L3e2b1a2_147MNG
	L3e2b1a2_171MNG
	L3e2b1a2_286KIN
	L3e2b1a2_HG02973
	L3e2b1a2_HG03115
	L3e2b1a2_JX303789
	L3e2b1a2_JX303822
	L3e2b1a2_KJ185474
	L3e2b1a2_KJ185616
	L3e2b1a2_KJ185787
	L3e2b1a2_KJ185791
	L3e2b1a2_KJ185794
	L3e2b1a2_KJ185861
	L3e2b1a2_KJ185943
	L3e2b1a2_KT819261
	L3e2b1a2_MF381533
	L3e2b1a2_NA18502
	L3e2b1a_HG03061
	L3e2b1a_JQ044985
	'L3e2b2*_EU092777'
	'L3e2b2*_JQ044963'
	'L3e2b2*_NA19160'
	L3e2b2_KAB131
	L3e2b3_00532NGA
	L3e2b3_009KKT
	L3e2b3_179MNG
	L3e2b3_192MNG
	L3e2b3_BAK035
	L3e2b3_HG03304
	L3e2b3_KC622228
	L3e2b3_KJ185422
	L3e2b3_KJ185843
	L3e2b3_KJ185844
	L3e2b3_KJ185856
	L3e2b3_NA19138
	L3e2b3_NAN011
	L3e2b5_JQ044972
	L3e2b5_NA19238
	L3e2b6_NA19147
	L3e2b7_EU935465
	L3e2b8_HG03160
	L3e2b8_HG03280
	L3e2b8_NA18488
	L3e2b_00187MKT
	L3e2b_00385KIN
	L3e2b_00501SEL
	L3e2b_00503SEL
	L3e2b_00506SEL
	L3e2b_053KKT
	L3e2b_186MNG
	L3e2b_258KIN
	L3e2b_260KIN
	L3e2b_BAK052
	L3e2b_EU092730
	L3e2b_GU455416
	L3e2b_HG02807
	L3e2b_HG03511
	L3e2b_HG03572
	L3e2b_HM771122
	L3e2b_IKO058
	L3e2b_INO031
	L3e2b_JQ044827
	L3e2b_JQ044832
	L3e2b_JQ044856
	L3e2b_JQ044865
	L3e2b_JQ044899
	L3e2b_JQ044913
	L3e2b_JQ044928
	L3e2b_JQ044933
	L3e2b_JQ045016
	L3e2b_JX303844
	L3e2b_KC622202
	L3e2b_KC622216
	L3e2b_KC622217
	L3e2b_KC622260
	L3e2b_KJ185445
	L3e2b_KJ185493
	L3e2b_KJ185624
	L3e2b_KJ185631
	L3e2b_KJ185635
	L3e2b_KJ185646
	L3e2b_KJ185781
	L3e2b_KJ185790
	L3e2b_KJ185847
	L3e2b_KJ185910
	L3e2b_KJ185988
	L3e2b_KJ186006
	L3e2b_MF381409
	L3e2b_MF381438
	L3e2b_MF381442
	L3e2b_MF381481
	L3e2b_Mbo035
	L3e2b_Mbo070
	L3e2b_NA18504
	L3e2b_NA18853
	L3e2b_NA19309
	L3e2b_NIO021
	L3e3_00165MBK
	L3e3_092IDF
	L3e3_181MNG
	L3e3a_00181MKT
	L3e3a_00549NGA
	L3e3a_00595NGA
	L3e3a_090IDF
	L3e3a_EU092706
	L3e3a_EU092907
	L3e3a_HSQ153
	L3e3a_KJ185640
	L3e3a_KJ185846
	L3e3a_KJ185911
	L3e3b1_052KKT
	L3e3b1_072KKT
	L3e3b1_106IDF
	L3e3b1_121IDF
	L3e3b1_130IDF
	L3e3b1_145MNG
	L3e3b1_HGDP00944
	L3e3b1_HM771231
	L3e3b1_IKO045
	L3e3b1_JQ045103
	L3e3b1_KC622055
	L3e3b1_KC622132
	L3e3b1_KJ185456
	L3e3b1_KJ185638
	L3e3b1_KJ185785
	L3e3b1_KJ185788
	L3e3b1_Mbo036
	L3e3b1_NA19315
	L3e3b2_00155MBK
	L3e3b2_00158MBK
	L3e3b2_001MBK
	L3e3b2_00415KITA
	L3e3b2_187MNG
	L3e3b2_253KIN
	L3e3b2_AF346967
	L3e3b2_HM771232
	L3e3b2_JX303799
	L3e3b2_KJ185637
	L3e3b2_KJ185710
	L3e3b2_KJ185944
	L3e3b2_NA19319
	L3e3b3_JQ044850
	L3e3b3_JQ044870
	L3e3b3_JQ044964
	L3e3b_0045MBK
	L3e3b_00461MAT
	L3e3b_079KKT
	L3e3b_212MNG
	L3e3b_EU092895
	L3e3b_HG02817
	L3e3b_HG02943
	L3e3b_HG03082
	L3e3b_HG03105
	L3e3b_HG03369
	L3e3b_HG03372
	L3e3b_HG03378
	L3e3b_HSQ134
	L3e3b_JQ044835
	L3e3b_JQ044925
	L3e3b_JQ044947
	L3e3b_JQ044982
	L3e3b_JQ044999
	L3e3b_KJ185619
	L3e3b_KJ185636
	L3e3b_KJ185699
	L3e3b_KJ185709
	L3e3b_NA18873
	L3e3b_NA19171
	L3e3b_NA19200
	L3e3b_WAD047
	L3e4a1_EU092731
	L3e4a1_HG02769
	L3e4a1_HG03025
	L3e4a1_HG03212
	L3e4a1_HG03556
	L3e4a1_HGDP00910
	L3e4a1_HGDP00918
	L3e4a1_JQ045118
	L3e4a1_JQ045125
	L3e4a_00530NGA
	L3e4a_063KKT
	L3e4a_100IDF
	L3e4a_EU092695
	L3e4a_HG02464
	L3e4a_HG02666
	L3e4a_HG03081
	L3e4a_JX303747
	L3e4a_KJ185447
	L3e4a_KJ185528
	L3e4a_KJ185529
	L3e4a_KJ185700
	L3e4a_KJ185741
	L3e4a_KJ185744
	L3e4a_KJ185745
	L3e4a_KJ185746
	L3e4a_KJ185783
	L3e4a_MF381410
	L3e4a_NA18909
	L3e5_EU092776
	L3e5_KF358478
	L3e5_KF358479
	L3e5_KF358485
	L3e5_KT819241
	L3e5a1_KT819263
	L3e5a1a_KF358475
	L3e5a1a_KF358477
	L3e5a_KT819242
	L3e5a_KT819249
	L3e5a_KT819262
	L3e5b_KF358476
	L3e5b_KF358483
	L3e5b_KF358486
	L3e5b_KF358488
	L3e5b_KF358489
	L3e5c_KF358473
	L3e5c_KF358474
	L3e5c_KF358482
	L3e5d_FJ460533
	L3e5d_KF358484
	L3e5d_KF358487
	L3e5e_DQ341070
	L3e5e_KF358472
	L3e5e_KF358490
	L3e5f_KF358480
	L3e5f_KF358481
	L3e_JQ044830
;
end;
begin trees;
	tree TREE1 = [&R] ((((('L3e''i''k''x_Mbo039'[&CAheight_95%_HPD={0.0,2.699380274862051E-8},CAheight_mean=8.077262043585269E-9,CAheight_median=6.402842700481415E-9,CAheight_range={0.0,6.119080353528261E-8},height=8.077262043585269E-9,height_95%_HPD={0.0,2.699380274862051E-8},height_median=6.402842700481415E-9,height_range={0.0,6.119080353528261E-8},length=24205.699967801473,length_95%_HPD={19945.22…
end;
begin figtree;
	set appearance.backgroundColorAttribute="Default";
	set appearance.backgroundColour=#ffffff;
	set appearance.branchColorAttribute="User selection";
	set appearance.branchColorGradient=false;
	set appearance.branchLineWidth=1.0;
	set appearance.branchMinLineWidth=0.0;
	set appearance.branchWidthAttribute="Fixed";
	set appearance.foregroundColour=#000000;
	set appearance.hilightingGradient=false;
	set appearance.selectionColour=#2d3680;
	set branchLabels.colorAttribute="User selection";
	set branchLabels.displayAttribute="Branch times";
	set branchLabels.fontName="sansserif";
	set branchLabels.fontSize=8;
	set branchLabels.fontStyle=0;
	set branchLabels.isShown=false;
	set branchLabels.significantDigits=4;
	set layout.expansion=0;
	set layout.layoutType="RECTILINEAR";
	set layout.zoom=0;
	set legend.attribute="CAheight_mean";
	set legend.fontSize=10.0;
	set legend.isShown=false;
	set legend.significantDigits=4;
	set nodeBars.barWidth=4.0;
	set nodeBars.displayAttribute="CAheight_95%_HPD";
	set nodeBars.isShown=false;
	set nodeLabels.colorAttribute="User selection";
	set nodeLabels.displayAttribute="posterior";
	set nodeLabels.fontName="sansserif";
	set nodeLabels.fontSize=8;
	set nodeLabels.fontStyle=0;
	set nodeLabels.isShown=true;
	set nodeLabels.significantDigits=4;
	set nodeShapeExternal.colourAttribute="User selection";
	set nodeShapeExternal.isShown=false;
	set nodeShapeExternal.minSize=10.0;
	set nodeShapeExternal.scaleType=Width;
	set nodeShapeExternal.shapeType=Circle;
	set nodeShapeExternal.size=4.0;
	set nodeShapeExternal.sizeAttribute="Fixed";
	set nodeShapeInternal.colourAttribute="User selection";
	set nodeShapeInternal.isShown=false;
	set nodeShapeInternal.minSize=10.0;
	set nodeShapeInternal.scaleType=Width;
	set nodeShapeInternal.shapeType=Circle;
	set nodeShapeInternal.size=4.0;
	set nodeShapeInternal.sizeAttribute="Fixed";
	set polarLayout.alignTipLabels=false;
	set polarLayout.angularRange=0;
	set polarLayout.rootAngle=0;
	set polarLayout.rootLength=100;
	set polarLayout.showRoot=true;
	set radialLayout.spread=0.0;
	set rectilinearLayout.alignTipLabels=false;
	set rectilinearLayout.curvature=0;
	set rectilinearLayout.rootLength=100;
	set scale.offsetAge=0.0;
	set scale.rootAge=1.0;
	set scale.scaleFactor=1.0;
	set scale.scaleRoot=false;
	set scaleAxis.automaticScale=false;
	set scaleAxis.fontSize=8.0;
	set scaleAxis.isShown=true;
	set scaleAxis.lineWidth=1.0;
	set scaleAxis.majorTicks=10000.0;
	set scaleAxis.minorTicks=5000.0;
	set scaleAxis.origin=0.0;
	set scaleAxis.reverseAxis=true;
	set scaleAxis.showGrid=true;
	set scaleBar.automaticScale=true;
	set scaleBar.fontSize=10.0;
	set scaleBar.isShown=false;
	set scaleBar.lineWidth=1.0;
	set scaleBar.scaleRange=10000.0;
	set tipLabels.colorAttribute="User selection";
	set tipLabels.displayAttribute="Names";
	set tipLabels.fontName="sansserif";
	set tipLabels.fontSize=8;
	set tipLabels.fontStyle=0;
	set tipLabels.isShown=true;
	set tipLabels.significantDigits=4;
	set trees.order=false;
	set trees.orderType="increasing";
	set trees.rooting=false;
	set trees.rootingType="User Selection";
	set trees.transform=false;
	set trees.transformType="cladogram";
end;
